# Supplementary material for: Spatial and Single-Cell Transcriptional Profiling Identifies Functionally Distinct Human Dermal Fibroblast Subpopulations
Source: J Invest Dermatol. 2018 Apr;138(4):811–25. doi: 10.1016/j.jid.2018.01.016 (PMC5869055; doi:10.1016/j.jid.2018.01.016)
Supplement: Supplementary Table S1 [file mmc2.xls]

## Sheet: METADATA TEMPLATE 
# High-throughput sequencing metadata template (version 2.1).
# All fields in this template must be completed.
# Templates containing example data are found in the METADATA EXAMPLES spreadsheet tabs at the foot of this page.
# Field names (in blue on this page) should not be edited. Hover over cells containing field names to view field content guidelines.
# Human data. If there are patient privacy concerns regarding making data fully public through GEO, please submit to NCBI's dbGaP (http://www.ncbi.nlm.nih.gov/gap/) database. dbGaP has controlled access mechanisms and is an appropriate resource for hosting sensitive patient data.
SERIES
# This section describes the overall experiment.
title	Spatial and single-cell transcriptional profiling identifies functionally distinct human dermal fibroblast subpopulations
summary	Fibroblasts synthesise the extracellular matrix of connective tissue and play an essential role in maintaining tissue integrity. We have previously shown that mouse skin connective tissue, the dermis, is comprised of functionally distinct fibroblast lineages. However, the extent of fibroblast heterogeneity in human skin is unknown. Here, using a combination of spatial transcriptional profiling of…
overall design	Spatial RNA sequencing of human papillary versus reticular dermis for 3 individuals and single cell RNA sequencing of dermal fibroblasts for a single individual.
contributor	M D Lynch
contributor	F M Watt
supplementary file
SRA_center_name_code	[optional]
SAMPLES
# This section lists and describes each of the biological Samples under investgation, as well as any protocols that are specific to individual Samples.
# Additional "processed data file" or "raw file" columns may be included.
Sample name	title	source name	organism	characteristics: tag	characteristics: tag	characteristics: tag	molecule	description	processed data file	raw file	raw file
Sample 1	Donor 1 - Papillary Dermis	Human Dermis	Homo Sapiens	Primary tissue			polyA RNA	RNA sequencing of spatially dissected primary human dermis	dermis.csv	WTCHG_165251_201.fastq.gz
Sample 2	Donor 1 - Reticular Dermis	Human Dermis	Homo Sapiens	Primary tissue			polyA RNA	RNA sequencing of spatially dissected primary human dermis	dermis.csv	WTCHG_165251_202.fastq.gz
Sample 3	Donor 2 - Papillary Dermis	Human Dermis	Homo Sapiens	Primary tissue			polyA RNA	RNA sequencing of spatially dissected primary human dermis	dermis.csv	WTCHG_165251_203.fastq.gz
Sample 4	Donor 2 - Reticular Dermis	Human Dermis	Homo Sapiens	Primary tissue			polyA RNA	RNA sequencing of spatially dissected primary human dermis	dermis.csv	WTCHG_165251_204.fastq.gz
Sample 5	Donor 3 - Papillary Dermis	Human Dermis	Homo Sapiens	Primary tissue			polyA RNA	RNA sequencing of spatially dissected primary human dermis	dermis.csv	WTCHG_165251_205.fastq.gz
Sample 6	Donor 3 - Reticular Dermis	Human Dermis	Homo Sapiens	Primary tissue			polyA RNA	RNA sequencing of spatially dissected primary human dermis	dermis.csv	WTCHG_165251_206.fastq.gz
Single Cell 1	CD31/45	Human Dermal Cells	Homo Sapiens	Primary cells			polyA RNA	Single cell RNA sequencing of primary dermal cells Lin-CD31-CD45-	cd3145.csv	WTCHG_298395_201201_1.fastq.gz	WTCHG_298395_201201_2.fastq.gz
Single Cell 2	CD31/45	Human Dermal Cells	Homo Sapiens	Primary cells			polyA RNA	Single cell RNA sequencing of primary dermal cells Lin-CD31-CD45-	cd3145.csv	WTCHG_298395_201202_1.fastq.gz	WTCHG_298395_201202_2.fastq.gz
Single Cell 3	CD31/45	Human Dermal Cells	Homo Sapiens	Primary cells			polyA RNA	Single cell RNA sequencing of primary dermal cells Lin-CD31-CD45-	cd3145.csv	WTCHG_298395_201203_1.fastq.gz	WTCHG_298395_201203_2.fastq.gz
Single Cell 4	CD31/45	Human Dermal Cells	Homo Sapiens	Primary cells			polyA RNA	Single cell RNA sequencing of primary dermal cells Lin-CD31-CD45-	cd3145.csv	WTCHG_298395_201204_1.fastq.gz	WTCHG_298395_201204_2.fastq.gz
Single Cell 5	CD31/45	Human Dermal Cells	Homo Sapiens	Primary cells			polyA RNA	Single cell RNA sequencing of primary dermal cells Lin-CD31-CD45-	cd3145.csv	WTCHG_298395_201205_1.fastq.gz	WTCHG_298395_201205_2.fastq.gz
Single Cell 6	CD31/45	Human Dermal Cells	Homo Sapiens	Primary cells			polyA RNA	Single cell RNA sequencing of primary dermal cells Lin-CD31-CD45-	cd3145.csv	WTCHG_298395_201206_1.fastq.gz	WTCHG_298395_201206_2.fastq.gz
Single Cell 7	CD31/45	Human Dermal Cells	Homo Sapiens	Primary cells			polyA RNA	Single cell RNA sequencing of primary dermal cells Lin-CD31-CD45-	cd3145.csv	WTCHG_298395_201207_1.fastq.gz	WTCHG_298395_201207_2.fastq.gz
Single Cell 8	CD31/45	Human Dermal Cells	Homo Sapiens	Primary cells			polyA RNA	Single cell RNA sequencing of primary dermal cells Lin-CD31-CD45-	cd3145.csv	WTCHG_298395_201208_1.fastq.gz	WTCHG_298395_201208_2.fastq.gz
Single Cell 9	CD31/45	Human Dermal Cells	Homo Sapiens	Primary cells			polyA RNA	Single cell RNA sequencing of primary dermal cells Lin-CD31-CD45-	cd3145.csv	WTCHG_298395_202201_1.fastq.gz	WTCHG_298395_202201_2.fastq.gz
Single Cell 10	CD31/45	Human Dermal Cells	Homo Sapiens	Primary cells			polyA RNA	Single cell RNA sequencing of primary dermal cells Lin-CD31-CD45-	cd3145.csv	WTCHG_298395_202202_1.fastq.gz	WTCHG_298395_202202_2.fastq.gz
Single Cell 11	CD31/45	Human Dermal Cells	Homo Sapiens	Primary cells			polyA RNA	Single cell RNA sequencing of primary dermal cells Lin-CD31-CD45-	cd3145.csv	WTCHG_298395_202203_1.fastq.gz	WTCHG_298395_202203_2.fastq.gz
Single Cell 12	CD31/45	Human Dermal Cells	Homo Sapiens	Primary cells			polyA RNA	Single cell RNA sequencing of primary dermal cells Lin-CD31-CD45-	cd3145.csv	WTCHG_298395_202204_1.fastq.gz	WTCHG_298395_202204_2.fastq.gz
Single Cell 13	CD31/45	Human Dermal Cells	Homo Sapiens	Primary cells			polyA RNA	Single cell RNA sequencing of primary dermal cells Lin-CD31-CD45-	cd3145.csv	WTCHG_298395_202205_1.fastq.gz	WTCHG_298395_202205_2.fastq.gz
Single Cell 14	CD31/45	Human Dermal Cells	Homo Sapiens	Primary cells			polyA RNA	Single cell RNA sequencing of primary dermal cells Lin-CD31-CD45-	cd3145.csv	WTCHG_298395_202206_1.fastq.gz	WTCHG_298395_202206_2.fastq.gz
Single Cell 15	CD31/45	Human Dermal Cells	Homo Sapiens	Primary cells			polyA RNA	Single cell RNA sequencing of primary dermal cells Lin-CD31-CD45-	cd3145.csv	WTCHG_298395_202207_1.fastq.gz	WTCHG_298395_202207_2.fastq.gz
Single Cell 16	CD31/45	Human Dermal Cells	Homo Sapiens	Primary cells			polyA RNA	Single cell RNA sequencing of primary dermal cells Lin-CD31-CD45-	cd3145.csv	WTCHG_298395_202208_1.fastq.gz	WTCHG_298395_202208_2.fastq.gz
Single Cell 17	CD31/45	Human Dermal Cells	Homo Sapiens	Primary cells			polyA RNA	Single cell RNA sequencing of primary dermal cells Lin-CD31-CD45-	cd3145.csv	WTCHG_298395_203201_1.fastq.gz	WTCHG_298395_203201_2.fastq.gz
Single Cell 18	CD31/45	Human Dermal Cells	Homo Sapiens	Primary cells			polyA RNA	Single cell RNA sequencing of primary dermal cells Lin-CD31-CD45-	cd3145.csv	WTCHG_298395_203202_1.fastq.gz	WTCHG_298395_203202_2.fastq.gz
Single Cell 19	CD31/45	Human Dermal Cells	Homo Sapiens	Primary cells			polyA RNA	Single cell RNA sequencing of primary dermal cells Lin-CD31-CD45-	cd3145.csv	WTCHG_298395_203203_1.fastq.gz	WTCHG_298395_203203_2.fastq.gz
Single Cell 20	CD31/45	Human Dermal Cells	Homo Sapiens	Primary cells			polyA RNA	Single cell RNA sequencing of primary dermal cells Lin-CD31-CD45-	cd3145.csv	WTCHG_298395_203204_1.fastq.gz	WTCHG_298395_203204_2.fastq.gz
Single Cell 21	CD31/45	Human Dermal Cells	Homo Sapiens	Primary cells			polyA RNA	Single cell RNA sequencing of primary dermal cells Lin-CD31-CD45-	cd3145.csv	WTCHG_298395_203205_1.fastq.gz	WTCHG_298395_203205_2.fastq.gz
Single Cell 22	CD31/45	Human Dermal Cells	Homo Sapiens	Primary cells			polyA RNA	Single cell RNA sequencing of primary dermal cells Lin-CD31-CD45-	cd3145.csv	WTCHG_298395_203206_1.fastq.gz	WTCHG_298395_203206_2.fastq.gz
Single Cell 23	CD31/45	Human Dermal Cells	Homo Sapiens	Primary cells			polyA RNA	Single cell RNA sequencing of primary dermal cells Lin-CD31-CD45-	cd3145.csv	WTCHG_298395_203207_1.fastq.gz	WTCHG_298395_203207_2.fastq.gz
Single Cell 24	CD31/45	Human Dermal Cells	Homo Sapiens	Primary cells			polyA RNA	Single cell RNA sequencing of primary dermal cells Lin-CD31-CD45-	cd3145.csv	WTCHG_298395_203208_1.fastq.gz	WTCHG_298395_203208_2.fastq.gz
Single Cell 25	CD31/45	Human Dermal Cells	Homo Sapiens	Primary cells			polyA RNA	Single cell RNA sequencing of primary dermal cells Lin-CD31-CD45-	cd3145.csv	WTCHG_298395_204201_1.fastq.gz	WTCHG_298395_204201_2.fastq.gz
Single Cell 26	CD31/45	Human Dermal Cells	Homo Sapiens	Primary cells			polyA RNA	Single cell RNA sequencing of primary dermal cells Lin-CD31-CD45-	cd3145.csv	WTCHG_298395_204202_1.fastq.gz	WTCHG_298395_204202_2.fastq.gz
Single Cell 27	CD31/45	Human Dermal Cells	Homo Sapiens	Primary cells			polyA RNA	Single cell RNA sequencing of primary dermal cells Lin-CD31-CD45-	cd3145.csv	WTCHG_298395_204203_1.fastq.gz	WTCHG_298395_204203_2.fastq.gz
Single Cell 28	CD31/45	Human Dermal Cells	Homo Sapiens	Primary cells			polyA RNA	Single cell RNA sequencing of primary dermal cells Lin-CD31-CD45-	cd3145.csv	WTCHG_298395_204204_1.fastq.gz	WTCHG_298395_204204_2.fastq.gz
Single Cell 29	CD31/45	Human Dermal Cells	Homo Sapiens	Primary cells			polyA RNA	Single cell RNA sequencing of primary dermal cells Lin-CD31-CD45-	cd3145.csv	WTCHG_298395_204205_1.fastq.gz	WTCHG_298395_204205_2.fastq.gz
Single Cell 30	CD31/45	Human Dermal Cells	Homo Sapiens	Primary cells			polyA RNA	Single cell RNA sequencing of primary dermal cells Lin-CD31-CD45-	cd3145.csv	WTCHG_298395_204206_1.fastq.gz	WTCHG_298395_204206_2.fastq.gz
Single Cell 31	CD31/45	Human Dermal Cells	Homo Sapiens	Primary cells			polyA RNA	Single cell RNA sequencing of primary dermal cells Lin-CD31-CD45-	cd3145.csv	WTCHG_298395_204207_1.fastq.gz	WTCHG_298395_204207_2.fastq.gz
Single Cell 32	CD31/45	Human Dermal Cells	Homo Sapiens	Primary cells			polyA RNA	Single cell RNA sequencing of primary dermal cells Lin-CD31-CD45-	cd3145.csv	WTCHG_298395_204208_1.fastq.gz	WTCHG_298395_204208_2.fastq.gz
Single Cell 33	CD31/45	Human Dermal Cells	Homo Sapiens	Primary cells			polyA RNA	Single cell RNA sequencing of primary dermal cells Lin-CD31-CD45-	cd3145.csv	WTCHG_298395_205201_1.fastq.gz	WTCHG_298395_205201_2.fastq.gz
Single Cell 34	CD31/45	Human Dermal Cells	Homo Sapiens	Primary cells			polyA RNA	Single cell RNA sequencing of primary dermal cells Lin-CD31-CD45-	cd3145.csv	WTCHG_298395_205202_1.fastq.gz	WTCHG_298395_205202_2.fastq.gz
Single Cell 35	CD31/45	Human Dermal Cells	Homo Sapiens	Primary cells			polyA RNA	Single cell RNA sequencing of primary dermal cells Lin-CD31-CD45-	cd3145.csv	WTCHG_298395_205203_1.fastq.gz	WTCHG_298395_205203_2.fastq.gz
Single Cell 36	CD31/45	Human Dermal Cells	Homo Sapiens	Primary cells			polyA RNA	Single cell RNA sequencing of primary dermal cells Lin-CD31-CD45-	cd3145.csv	WTCHG_298395_205204_1.fastq.gz	WTCHG_298395_205204_2.fastq.gz
Single Cell 37	CD31/45	Human Dermal Cells	Homo Sapiens	Primary cells			polyA RNA	Single cell RNA sequencing of primary dermal cells Lin-CD31-CD45-	cd3145.csv	WTCHG_298395_205205_1.fastq.gz	WTCHG_298395_205205_2.fastq.gz
Single Cell 38	CD31/45	Human Dermal Cells	Homo Sapiens	Primary cells			polyA RNA	Single cell RNA sequencing of primary dermal cells Lin-CD31-CD45-	cd3145.csv	WTCHG_298395_205206_1.fastq.gz	WTCHG_298395_205206_2.fastq.gz
Single Cell 39	CD31/45	Human Dermal Cells	Homo Sapiens	Primary cells			polyA RNA	Single cell RNA sequencing of primary dermal cells Lin-CD31-CD45-	cd3145.csv	WTCHG_298395_205207_1.fastq.gz	WTCHG_298395_205207_2.fastq.gz
Single Cell 40	CD31/45	Human Dermal Cells	Homo Sapiens	Primary cells			polyA RNA	Single cell RNA sequencing of primary dermal cells Lin-CD31-CD45-	cd3145.csv	WTCHG_298395_205208_1.fastq.gz	WTCHG_298395_205208_2.fastq.gz
Single Cell 41	CD31/45	Human Dermal Cells	Homo Sapiens	Primary cells			polyA RNA	Single cell RNA sequencing of primary dermal cells Lin-CD31-CD45-	cd3145.csv	WTCHG_298395_206201_1.fastq.gz	WTCHG_298395_206201_2.fastq.gz
Single Cell 42	CD31/45	Human Dermal Cells	Homo Sapiens	Primary cells			polyA RNA	Single cell RNA sequencing of primary dermal cells Lin-CD31-CD45-	cd3145.csv	WTCHG_298395_206202_1.fastq.gz	WTCHG_298395_206202_2.fastq.gz
Single Cell 43	CD31/45	Human Dermal Cells	Homo Sapiens	Primary cells			polyA RNA	Single cell RNA sequencing of primary dermal cells Lin-CD31-CD45-	cd3145.csv	WTCHG_298395_206203_1.fastq.gz	WTCHG_298395_206203_2.fastq.gz
Single Cell 44	CD31/45	Human Dermal Cells	Homo Sapiens	Primary cells			polyA RNA	Single cell RNA sequencing of primary dermal cells Lin-CD31-CD45-	cd3145.csv	WTCHG_298395_206204_1.fastq.gz	WTCHG_298395_206204_2.fastq.gz
Single Cell 45	CD31/45	Human Dermal Cells	Homo Sapiens	Primary cells			polyA RNA	Single cell RNA sequencing of primary dermal cells Lin-CD31-CD45-	cd3145.csv	WTCHG_298395_206205_1.fastq.gz	WTCHG_298395_206205_2.fastq.gz
Single Cell 46	CD31/45	Human Dermal Cells	Homo Sapiens	Primary cells			polyA RNA	Single cell RNA sequencing of primary dermal cells Lin-CD31-CD45-	cd3145.csv	WTCHG_298395_206206_1.fastq.gz	WTCHG_298395_206206_2.fastq.gz
Single Cell 47	CD31/45	Human Dermal Cells	Homo Sapiens	Primary cells			polyA RNA	Single cell RNA sequencing of primary dermal cells Lin-CD31-CD45-	cd3145.csv	WTCHG_298395_206207_1.fastq.gz	WTCHG_298395_206207_2.fastq.gz
Single Cell 48	CD31/45	Human Dermal Cells	Homo Sapiens	Primary cells			polyA RNA	Single cell RNA sequencing of primary dermal cells Lin-CD31-CD45-	cd3145.csv	WTCHG_298395_206208_1.fastq.gz	WTCHG_298395_206208_2.fastq.gz
Single Cell 49	CD31/45	Human Dermal Cells	Homo Sapiens	Primary cells			polyA RNA	Single cell RNA sequencing of primary dermal cells Lin-CD31-CD45-	cd3145.csv	WTCHG_298395_207201_1.fastq.gz	WTCHG_298395_207201_2.fastq.gz
Single Cell 50	CD31/45	Human Dermal Cells	Homo Sapiens	Primary cells			polyA RNA	Single cell RNA sequencing of primary dermal cells Lin-CD31-CD45-	cd3145.csv	WTCHG_298395_207202_1.fastq.gz	WTCHG_298395_207202_2.fastq.gz
Single Cell 51	CD31/45	Human Dermal Cells	Homo Sapiens	Primary cells			polyA RNA	Single cell RNA sequencing of primary dermal cells Lin-CD31-CD45-	cd3145.csv	WTCHG_298395_207203_1.fastq.gz	WTCHG_298395_207203_2.fastq.gz
Single Cell 52	CD31/45	Human Dermal Cells	Homo Sapiens	Primary cells			polyA RNA	Single cell RNA sequencing of primary dermal cells Lin-CD31-CD45-	cd3145.csv	WTCHG_298395_207204_1.fastq.gz	WTCHG_298395_207204_2.fastq.gz
Single Cell 53	CD31/45	Human Dermal Cells	Homo Sapiens	Primary cells			polyA RNA	Single cell RNA sequencing of primary dermal cells Lin-CD31-CD45-	cd3145.csv	WTCHG_298395_207205_1.fastq.gz	WTCHG_298395_207205_2.fastq.gz
Single Cell 54	CD31/45	Human Dermal Cells	Homo Sapiens	Primary cells			polyA RNA	Single cell RNA sequencing of primary dermal cells Lin-CD31-CD45-	cd3145.csv	WTCHG_298395_207206_1.fastq.gz	WTCHG_298395_207206_2.fastq.gz
Single Cell 55	CD31/45	Human Dermal Cells	Homo Sapiens	Primary cells			polyA RNA	Single cell RNA sequencing of primary dermal cells Lin-CD31-CD45-	cd3145.csv	WTCHG_298395_207207_1.fastq.gz	WTCHG_298395_207207_2.fastq.gz
Single Cell 56	CD31/45	Human Dermal Cells	Homo Sapiens	Primary cells			polyA RNA	Single cell RNA sequencing of primary dermal cells Lin-CD31-CD45-	cd3145.csv	WTCHG_298395_207208_1.fastq.gz	WTCHG_298395_207208_2.fastq.gz
Single Cell 57	CD31/45	Human Dermal Cells	Homo Sapiens	Primary cells			polyA RNA	Single cell RNA sequencing of primary dermal cells Lin-CD31-CD45-	cd3145.csv	WTCHG_298395_208201_1.fastq.gz	WTCHG_298395_208201_2.fastq.gz
Single Cell 58	CD31/45	Human Dermal Cells	Homo Sapiens	Primary cells			polyA RNA	Single cell RNA sequencing of primary dermal cells Lin-CD31-CD45-	cd3145.csv	WTCHG_298395_208202_1.fastq.gz	WTCHG_298395_208202_2.fastq.gz
Single Cell 59	CD31/45	Human Dermal Cells	Homo Sapiens	Primary cells			polyA RNA	Single cell RNA sequencing of primary dermal cells Lin-CD31-CD45-	cd3145.csv	WTCHG_298395_208203_1.fastq.gz	WTCHG_298395_208203_2.fastq.gz
Single Cell 60	CD31/45	Human Dermal Cells	Homo Sapiens	Primary cells			polyA RNA	Single cell RNA sequencing of primary dermal cells Lin-CD31-CD45-	cd3145.csv	WTCHG_298395_208204_1.fastq.gz	WTCHG_298395_208204_2.fastq.gz
Single Cell 61	CD31/45	Human Dermal Cells	Homo Sapiens	Primary cells			polyA RNA	Single cell RNA sequencing of primary dermal cells Lin-CD31-CD45-	cd3145.csv	WTCHG_298395_208205_1.fastq.gz	WTCHG_298395_208205_2.fastq.gz
Single Cell 62	CD31/45	Human Dermal Cells	Homo Sapiens	Primary cells			polyA RNA	Single cell RNA sequencing of primary dermal cells Lin-CD31-CD45-	cd3145.csv	WTCHG_298395_208206_1.fastq.gz	WTCHG_298395_208206_2.fastq.gz
Single Cell 63	CD31/45	Human Dermal Cells	Homo Sapiens	Primary cells			polyA RNA	Single cell RNA sequencing of primary dermal cells Lin-CD31-CD45-	cd3145.csv	WTCHG_298395_208207_1.fastq.gz	WTCHG_298395_208207_2.fastq.gz
Single Cell 64	CD31/45	Human Dermal Cells	Homo Sapiens	Primary cells			polyA RNA	Single cell RNA sequencing of primary dermal cells Lin-CD31-CD45-	cd3145.csv	WTCHG_298395_208208_1.fastq.gz	WTCHG_298395_208208_2.fastq.gz
Single Cell 65	CD31/45	Human Dermal Cells	Homo Sapiens	Primary cells			polyA RNA	Single cell RNA sequencing of primary dermal cells Lin-CD31-CD45-	cd3145.csv	WTCHG_298395_225201_1.fastq.gz	WTCHG_298395_225201_2.fastq.gz
Single Cell 66	CD31/45	Human Dermal Cells	Homo Sapiens	Primary cells			polyA RNA	Single cell RNA sequencing of primary dermal cells Lin-CD31-CD45-	cd3145.csv	WTCHG_298395_225202_1.fastq.gz	WTCHG_298395_225202_2.fastq.gz
Single Cell 67	CD31/45	Human Dermal Cells	Homo Sapiens	Primary cells			polyA RNA	Single cell RNA sequencing of primary dermal cells Lin-CD31-CD45-	cd3145.csv	WTCHG_298395_225203_1.fastq.gz	WTCHG_298395_225203_2.fastq.gz
Single Cell 68	CD31/45	Human Dermal Cells	Homo Sapiens	Primary cells			polyA RNA	Single cell RNA sequencing of primary dermal cells Lin-CD31-CD45-	cd3145.csv	WTCHG_298395_225204_1.fastq.gz	WTCHG_298395_225204_2.fastq.gz
Single Cell 69	CD31/45	Human Dermal Cells	Homo Sapiens	Primary cells			polyA RNA	Single cell RNA sequencing of primary dermal cells Lin-CD31-CD45-	cd3145.csv	WTCHG_298395_225205_1.fastq.gz	WTCHG_298395_225205_2.fastq.gz
Single Cell 70	CD31/45	Human Dermal Cells	Homo Sapiens	Primary cells			polyA RNA	Single cell RNA sequencing of primary dermal cells Lin-CD31-CD45-	cd3145.csv	WTCHG_298395_225206_1.fastq.gz	WTCHG_298395_225206_2.fastq.gz
Single Cell 71	CD31/45	Human Dermal Cells	Homo Sapiens	Primary cells			polyA RNA	Single cell RNA sequencing of primary dermal cells Lin-CD31-CD45-	cd3145.csv	WTCHG_298395_225207_1.fastq.gz	WTCHG_298395_225207_2.fastq.gz
Single Cell 72	CD31/45_Bulk2	Human Dermal Cells	Homo Sapiens	Primary cells			polyA RNA	Single cell RNA sequencing of primary dermal cells Lin-CD31-CD45-	cd3145.csv	WTCHG_298395_225208_1.fastq.gz	WTCHG_298395_225208_2.fastq.gz
Single Cell 73	CD31/45	Human Dermal Cells	Homo Sapiens	Primary cells			polyA RNA	Single cell RNA sequencing of primary dermal cells Lin-CD31-CD45-	cd3145.csv	WTCHG_298395_226201_1.fastq.gz	WTCHG_298395_226201_2.fastq.gz
Single Cell 74	CD31/45	Human Dermal Cells	Homo Sapiens	Primary cells			polyA RNA	Single cell RNA sequencing of primary dermal cells Lin-CD31-CD45-	cd3145.csv	WTCHG_298395_226202_1.fastq.gz	WTCHG_298395_226202_2.fastq.gz
Single Cell 75	CD31/45	Human Dermal Cells	Homo Sapiens	Primary cells			polyA RNA	Single cell RNA sequencing of primary dermal cells Lin-CD31-CD45-	cd3145.csv	WTCHG_298395_226203_1.fastq.gz	WTCHG_298395_226203_2.fastq.gz
Single Cell 76	CD31/45	Human Dermal Cells	Homo Sapiens	Primary cells			polyA RNA	Single cell RNA sequencing of primary dermal cells Lin-CD31-CD45-	cd3145.csv	WTCHG_298395_226204_1.fastq.gz	WTCHG_298395_226204_2.fastq.gz
Single Cell 77	CD31/45	Human Dermal Cells	Homo Sapiens	Primary cells			polyA RNA	Single cell RNA sequencing of primary dermal cells Lin-CD31-CD45-	cd3145.csv	WTCHG_298395_226205_1.fastq.gz	WTCHG_298395_226205_2.fastq.gz
Single Cell 78	CD31/45	Human Dermal Cells	Homo Sapiens	Primary cells			polyA RNA	Single cell RNA sequencing of primary dermal cells Lin-CD31-CD45-	cd3145.csv	WTCHG_298395_226206_1.fastq.gz	WTCHG_298395_226206_2.fastq.gz
Single Cell 79	CD31/45	Human Dermal Cells	Homo Sapiens	Primary cells			polyA RNA	Single cell RNA sequencing of primary dermal cells Lin-CD31-CD45-	cd3145.csv	WTCHG_298395_226207_1.fastq.gz	WTCHG_298395_226207_2.fastq.gz
Single Cell 80	Blank	Human Dermal Cells	Homo Sapiens	Primary cells			polyA RNA	Single cell RNA sequencing of primary dermal cells Lin-CD31-CD45-	cd3145.csv	WTCHG_298395_226208_1.fastq.gz	WTCHG_298395_226208_2.fastq.gz
Single Cell 81	CD31/45	Human Dermal Cells	Homo Sapiens	Primary cells			polyA RNA	Single cell RNA sequencing of primary dermal cells Lin-CD31-CD45-	cd3145.csv	WTCHG_298395_227201_1.fastq.gz	WTCHG_298395_227201_2.fastq.gz
Single Cell 82	CD31/45	Human Dermal Cells	Homo Sapiens	Primary cells			polyA RNA	Single cell RNA sequencing of primary dermal cells Lin-CD31-CD45-	cd3145.csv	WTCHG_298395_227202_1.fastq.gz	WTCHG_298395_227202_2.fastq.gz
Single Cell 83	CD31/45	Human Dermal Cells	Homo Sapiens	Primary cells			polyA RNA	Single cell RNA sequencing of primary dermal cells Lin-CD31-CD45-	cd3145.csv	WTCHG_298395_227203_1.fastq.gz	WTCHG_298395_227203_2.fastq.gz
Single Cell 84	CD31/45	Human Dermal Cells	Homo Sapiens	Primary cells			polyA RNA	Single cell RNA sequencing of primary dermal cells Lin-CD31-CD45-	cd3145.csv	WTCHG_298395_227204_1.fastq.gz	WTCHG_298395_227204_2.fastq.gz
Single Cell 85	CD31/45	Human Dermal Cells	Homo Sapiens	Primary cells			polyA RNA	Single cell RNA sequencing of primary dermal cells Lin-CD31-CD45-	cd3145.csv	WTCHG_298395_227205_1.fastq.gz	WTCHG_298395_227205_2.fastq.gz
Single Cell 86	CD31/45	Human Dermal Cells	Homo Sapiens	Primary cells			polyA RNA	Single cell RNA sequencing of primary dermal cells Lin-CD31-CD45-	cd3145.csv	WTCHG_298395_227206_1.fastq.gz	WTCHG_298395_227206_2.fastq.gz
Single Cell 87	CD31/45	Human Dermal Cells	Homo Sapiens	Primary cells			polyA RNA	Single cell RNA sequencing of primary dermal cells Lin-CD31-CD45-	cd3145.csv	WTCHG_298395_227207_1.fastq.gz	WTCHG_298395_227207_2.fastq.gz
Single Cell 88	10pg_humanRNA	Human Dermal Cells	Homo Sapiens	Primary cells			polyA RNA	Single cell RNA sequencing of primary dermal cells Lin-CD31-CD45-	cd3145.csv	WTCHG_298395_227208_1.fastq.gz	WTCHG_298395_227208_2.fastq.gz
Single Cell 89	CD31/45	Human Dermal Cells	Homo Sapiens	Primary cells			polyA RNA	Single cell RNA sequencing of primary dermal cells Lin-CD31-CD45-	cd3145.csv	WTCHG_298395_228201_1.fastq.gz	WTCHG_298395_228201_2.fastq.gz
Single Cell 90	CD31/45	Human Dermal Cells	Homo Sapiens	Primary cells			polyA RNA	Single cell RNA sequencing of primary dermal cells Lin-CD31-CD45-	cd3145.csv	WTCHG_298395_228202_1.fastq.gz	WTCHG_298395_228202_2.fastq.gz
Single Cell 91	CD31/45	Human Dermal Cells	Homo Sapiens	Primary cells			polyA RNA	Single cell RNA sequencing of primary dermal cells Lin-CD31-CD45-	cd3145.csv	WTCHG_298395_228203_1.fastq.gz	WTCHG_298395_228203_2.fastq.gz
Single Cell 92	CD31/45	Human Dermal Cells	Homo Sapiens	Primary cells			polyA RNA	Single cell RNA sequencing of primary dermal cells Lin-CD31-CD45-	cd3145.csv	WTCHG_298395_228204_1.fastq.gz	WTCHG_298395_228204_2.fastq.gz
Single Cell 93	CD31/45	Human Dermal Cells	Homo Sapiens	Primary cells			polyA RNA	Single cell RNA sequencing of primary dermal cells Lin-CD31-CD45-	cd3145.csv	WTCHG_298395_228205_1.fastq.gz	WTCHG_298395_228205_2.fastq.gz
Single Cell 94	CD31/45	Human Dermal Cells	Homo Sapiens	Primary cells			polyA RNA	Single cell RNA sequencing of primary dermal cells Lin-CD31-CD45-	cd3145.csv	WTCHG_298395_228206_1.fastq.gz	WTCHG_298395_228206_2.fastq.gz
Single Cell 95	CD31/45	Human Dermal Cells	Homo Sapiens	Primary cells			polyA RNA	Single cell RNA sequencing of primary dermal cells Lin-CD31-CD45-	cd3145.csv	WTCHG_298395_228207_1.fastq.gz	WTCHG_298395_228207_2.fastq.gz
Single Cell 96	CD31/45_Bulk1	Human Dermal Cells	Homo Sapiens	Primary cells			polyA RNA	Single cell RNA sequencing of primary dermal cells Lin-CD31-CD45-	cd3145.csv	WTCHG_298395_228208_1.fastq.gz	WTCHG_298395_228208_2.fastq.gz
Single Cell 97	CD90	Human Dermal Cells	Homo Sapiens	Primary cells			polyA RNA	Single cell RNA sequencing of primary dermal cells Lin-CD31-CD45-CD90+	cd90.csv	WTCHG_298395_229225_1.fastq.gz	WTCHG_298395_229225_2.fastq.gz
Single Cell 98	CD90	Human Dermal Cells	Homo Sapiens	Primary cells			polyA RNA	Single cell RNA sequencing of primary dermal cells Lin-CD31-CD45-CD90+	cd90.csv	WTCHG_298395_229226_1.fastq.gz	WTCHG_298395_229226_2.fastq.gz
Single Cell 99	CD90	Human Dermal Cells	Homo Sapiens	Primary cells			polyA RNA	Single cell RNA sequencing of primary dermal cells Lin-CD31-CD45-CD90+	cd90.csv	WTCHG_298395_229227_1.fastq.gz	WTCHG_298395_229227_2.fastq.gz
Single Cell 100	CD90	Human Dermal Cells	Homo Sapiens	Primary cells			polyA RNA	Single cell RNA sequencing of primary dermal cells Lin-CD31-CD45-CD90+	cd90.csv	WTCHG_298395_229228_1.fastq.gz	WTCHG_298395_229228_2.fastq.gz
Single Cell 101	CD90	Human Dermal Cells	Homo Sapiens	Primary cells			polyA RNA	Single cell RNA sequencing of primary dermal cells Lin-CD31-CD45-CD90+	cd90.csv	WTCHG_298395_229229_1.fastq.gz	WTCHG_298395_229229_2.fastq.gz
Single Cell 102	CD90	Human Dermal Cells	Homo Sapiens	Primary cells			polyA RNA	Single cell RNA sequencing of primary dermal cells Lin-CD31-CD45-CD90+	cd90.csv	WTCHG_298395_229230_1.fastq.gz	WTCHG_298395_229230_2.fastq.gz
Single Cell 103	CD90	Human Dermal Cells	Homo Sapiens	Primary cells			polyA RNA	Single cell RNA sequencing of primary dermal cells Lin-CD31-CD45-CD90+	cd90.csv	WTCHG_298395_229231_1.fastq.gz	WTCHG_298395_229231_2.fastq.gz
Single Cell 104	CD90	Human Dermal Cells	Homo Sapiens	Primary cells			polyA RNA	Single cell RNA sequencing of primary dermal cells Lin-CD31-CD45-CD90+	cd90.csv	WTCHG_298395_229232_1.fastq.gz	WTCHG_298395_229232_2.fastq.gz
Single Cell 105	CD90	Human Dermal Cells	Homo Sapiens	Primary cells			polyA RNA	Single cell RNA sequencing of primary dermal cells Lin-CD31-CD45-CD90+	cd90.csv	WTCHG_298395_230225_1.fastq.gz	WTCHG_298395_230225_2.fastq.gz
Single Cell 106	CD90	Human Dermal Cells	Homo Sapiens	Primary cells			polyA RNA	Single cell RNA sequencing of primary dermal cells Lin-CD31-CD45-CD90+	cd90.csv	WTCHG_298395_230226_1.fastq.gz	WTCHG_298395_230226_2.fastq.gz
Single Cell 107	CD90	Human Dermal Cells	Homo Sapiens	Primary cells			polyA RNA	Single cell RNA sequencing of primary dermal cells Lin-CD31-CD45-CD90+	cd90.csv	WTCHG_298395_230227_1.fastq.gz	WTCHG_298395_230227_2.fastq.gz
Single Cell 108	CD90	Human Dermal Cells	Homo Sapiens	Primary cells			polyA RNA	Single cell RNA sequencing of primary dermal cells Lin-CD31-CD45-CD90+	cd90.csv	WTCHG_298395_230228_1.fastq.gz	WTCHG_298395_230228_2.fastq.gz
Single Cell 109	CD90	Human Dermal Cells	Homo Sapiens	Primary cells			polyA RNA	Single cell RNA sequencing of primary dermal cells Lin-CD31-CD45-CD90+	cd90.csv	WTCHG_298395_230229_1.fastq.gz	WTCHG_298395_230229_2.fastq.gz
Single Cell 110	CD90	Human Dermal Cells	Homo Sapiens	Primary cells			polyA RNA	Single cell RNA sequencing of primary dermal cells Lin-CD31-CD45-CD90+	cd90.csv	WTCHG_298395_230230_1.fastq.gz	WTCHG_298395_230230_2.fastq.gz
Single Cell 111	CD90	Human Dermal Cells	Homo Sapiens	Primary cells			polyA RNA	Single cell RNA sequencing of primary dermal cells Lin-CD31-CD45-CD90+	cd90.csv	WTCHG_298395_230231_1.fastq.gz	WTCHG_298395_230231_2.fastq.gz
Single Cell 112	CD90	Human Dermal Cells	Homo Sapiens	Primary cells			polyA RNA	Single cell RNA sequencing of primary dermal cells Lin-CD31-CD45-CD90+	cd90.csv	WTCHG_298395_230232_1.fastq.gz	WTCHG_298395_230232_2.fastq.gz
Single Cell 113	CD90	Human Dermal Cells	Homo Sapiens	Primary cells			polyA RNA	Single cell RNA sequencing of primary dermal cells Lin-CD31-CD45-CD90+	cd90.csv	WTCHG_298395_231225_1.fastq.gz	WTCHG_298395_231225_2.fastq.gz
Single Cell 114	CD90	Human Dermal Cells	Homo Sapiens	Primary cells			polyA RNA	Single cell RNA sequencing of primary dermal cells Lin-CD31-CD45-CD90+	cd90.csv	WTCHG_298395_231226_1.fastq.gz	WTCHG_298395_231226_2.fastq.gz
Single Cell 115	CD90	Human Dermal Cells	Homo Sapiens	Primary cells			polyA RNA	Single cell RNA sequencing of primary dermal cells Lin-CD31-CD45-CD90+	cd90.csv	WTCHG_298395_231227_1.fastq.gz	WTCHG_298395_231227_2.fastq.gz
Single Cell 116	CD90	Human Dermal Cells	Homo Sapiens	Primary cells			polyA RNA	Single cell RNA sequencing of primary dermal cells Lin-CD31-CD45-CD90+	cd90.csv	WTCHG_298395_231228_1.fastq.gz	WTCHG_298395_231228_2.fastq.gz
Single Cell 117	CD90	Human Dermal Cells	Homo Sapiens	Primary cells			polyA RNA	Single cell RNA sequencing of primary dermal cells Lin-CD31-CD45-CD90+	cd90.csv	WTCHG_298395_231229_1.fastq.gz	WTCHG_298395_231229_2.fastq.gz
Single Cell 118	CD90	Human Dermal Cells	Homo Sapiens	Primary cells			polyA RNA	Single cell RNA sequencing of primary dermal cells Lin-CD31-CD45-CD90+	cd90.csv	WTCHG_298395_231230_1.fastq.gz	WTCHG_298395_231230_2.fastq.gz
Single Cell 119	CD90	Human Dermal Cells	Homo Sapiens	Primary cells			polyA RNA	Single cell RNA sequencing of primary dermal cells Lin-CD31-CD45-CD90+	cd90.csv	WTCHG_298395_231231_1.fastq.gz	WTCHG_298395_231231_2.fastq.gz
Single Cell 120	CD90	Human Dermal Cells	Homo Sapiens	Primary cells			polyA RNA	Single cell RNA sequencing of primary dermal cells Lin-CD31-CD45-CD90+	cd90.csv	WTCHG_298395_231232_1.fastq.gz	WTCHG_298395_231232_2.fastq.gz
Single Cell 121	CD90	Human Dermal Cells	Homo Sapiens	Primary cells			polyA RNA	Single cell RNA sequencing of primary dermal cells Lin-CD31-CD45-CD90+	cd90.csv	WTCHG_298395_232225_1.fastq.gz	WTCHG_298395_232225_2.fastq.gz
Single Cell 122	CD90	Human Dermal Cells	Homo Sapiens	Primary cells			polyA RNA	Single cell RNA sequencing of primary dermal cells Lin-CD31-CD45-CD90+	cd90.csv	WTCHG_298395_232226_1.fastq.gz	WTCHG_298395_232226_2.fastq.gz
Single Cell 123	CD90	Human Dermal Cells	Homo Sapiens	Primary cells			polyA RNA	Single cell RNA sequencing of primary dermal cells Lin-CD31-CD45-CD90+	cd90.csv	WTCHG_298395_232227_1.fastq.gz	WTCHG_298395_232227_2.fastq.gz
Single Cell 124	CD90	Human Dermal Cells	Homo Sapiens	Primary cells			polyA RNA	Single cell RNA sequencing of primary dermal cells Lin-CD31-CD45-CD90+	cd90.csv	WTCHG_298395_232228_1.fastq.gz	WTCHG_298395_232228_2.fastq.gz
Single Cell 125	CD90	Human Dermal Cells	Homo Sapiens	Primary cells			polyA RNA	Single cell RNA sequencing of primary dermal cells Lin-CD31-CD45-CD90+	cd90.csv	WTCHG_298395_232229_1.fastq.gz	WTCHG_298395_232229_2.fastq.gz
Single Cell 126	CD90	Human Dermal Cells	Homo Sapiens	Primary cells			polyA RNA	Single cell RNA sequencing of primary dermal cells Lin-CD31-CD45-CD90+	cd90.csv	WTCHG_298395_232230_1.fastq.gz	WTCHG_298395_232230_2.fastq.gz
Single Cell 127	CD90	Human Dermal Cells	Homo Sapiens	Primary cells			polyA RNA	Single cell RNA sequencing of primary dermal cells Lin-CD31-CD45-CD90+	cd90.csv	WTCHG_298395_232231_1.fastq.gz	WTCHG_298395_232231_2.fastq.gz
Single Cell 128	CD90	Human Dermal Cells	Homo Sapiens	Primary cells			polyA RNA	Single cell RNA sequencing of primary dermal cells Lin-CD31-CD45-CD90+	cd90.csv	WTCHG_298395_232232_1.fastq.gz	WTCHG_298395_232232_2.fastq.gz
Single Cell 129	CD90	Human Dermal Cells	Homo Sapiens	Primary cells			polyA RNA	Single cell RNA sequencing of primary dermal cells Lin-CD31-CD45-CD90+	cd90.csv	WTCHG_298395_249225_1.fastq.gz	WTCHG_298395_249225_2.fastq.gz
Single Cell 130	CD90	Human Dermal Cells	Homo Sapiens	Primary cells			polyA RNA	Single cell RNA sequencing of primary dermal cells Lin-CD31-CD45-CD90+	cd90.csv	WTCHG_298395_249226_1.fastq.gz	WTCHG_298395_249226_2.fastq.gz
Single Cell 131	CD90	Human Dermal Cells	Homo Sapiens	Primary cells			polyA RNA	Single cell RNA sequencing of primary dermal cells Lin-CD31-CD45-CD90+	cd90.csv	WTCHG_298395_249227_1.fastq.gz	WTCHG_298395_249227_2.fastq.gz
Single Cell 132	CD90	Human Dermal Cells	Homo Sapiens	Primary cells			polyA RNA	Single cell RNA sequencing of primary dermal cells Lin-CD31-CD45-CD90+	cd90.csv	WTCHG_298395_249228_1.fastq.gz	WTCHG_298395_249228_2.fastq.gz
Single Cell 133	CD90	Human Dermal Cells	Homo Sapiens	Primary cells			polyA RNA	Single cell RNA sequencing of primary dermal cells Lin-CD31-CD45-CD90+	cd90.csv	WTCHG_298395_249229_1.fastq.gz	WTCHG_298395_249229_2.fastq.gz
Single Cell 134	CD90	Human Dermal Cells	Homo Sapiens	Primary cells			polyA RNA	Single cell RNA sequencing of primary dermal cells Lin-CD31-CD45-CD90+	cd90.csv	WTCHG_298395_249230_1.fastq.gz	WTCHG_298395_249230_2.fastq.gz
Single Cell 135	CD90	Human Dermal Cells	Homo Sapiens	Primary cells			polyA RNA	Single cell RNA sequencing of primary dermal cells Lin-CD31-CD45-CD90+	cd90.csv	WTCHG_298395_249231_1.fastq.gz	WTCHG_298395_249231_2.fastq.gz
Single Cell 136	Blank	Human Dermal Cells	Homo Sapiens	Primary cells			polyA RNA	Single cell RNA sequencing of primary dermal cells Lin-CD31-CD45-CD90+	cd90.csv	WTCHG_298395_249232_1.fastq.gz	WTCHG_298395_249232_2.fastq.gz
Single Cell 137	CD90	Human Dermal Cells	Homo Sapiens	Primary cells			polyA RNA	Single cell RNA sequencing of primary dermal cells Lin-CD31-CD45-CD90+	cd90.csv	WTCHG_298395_250225_1.fastq.gz	WTCHG_298395_250225_2.fastq.gz
Single Cell 138	CD90	Human Dermal Cells	Homo Sapiens	Primary cells			polyA RNA	Single cell RNA sequencing of primary dermal cells Lin-CD31-CD45-CD90+	cd90.csv	WTCHG_298395_250226_1.fastq.gz	WTCHG_298395_250226_2.fastq.gz
Single Cell 139	CD90	Human Dermal Cells	Homo Sapiens	Primary cells			polyA RNA	Single cell RNA sequencing of primary dermal cells Lin-CD31-CD45-CD90+	cd90.csv	WTCHG_298395_250227_1.fastq.gz	WTCHG_298395_250227_2.fastq.gz
Single Cell 140	CD90	Human Dermal Cells	Homo Sapiens	Primary cells			polyA RNA	Single cell RNA sequencing of primary dermal cells Lin-CD31-CD45-CD90+	cd90.csv	WTCHG_298395_250228_1.fastq.gz	WTCHG_298395_250228_2.fastq.gz
Single Cell 141	CD90	Human Dermal Cells	Homo Sapiens	Primary cells			polyA RNA	Single cell RNA sequencing of primary dermal cells Lin-CD31-CD45-CD90+	cd90.csv	WTCHG_298395_250229_1.fastq.gz	WTCHG_298395_250229_2.fastq.gz
Single Cell 142	CD90	Human Dermal Cells	Homo Sapiens	Primary cells			polyA RNA	Single cell RNA sequencing of primary dermal cells Lin-CD31-CD45-CD90+	cd90.csv	WTCHG_298395_250230_1.fastq.gz	WTCHG_298395_250230_2.fastq.gz
Single Cell 143	CD90	Human Dermal Cells	Homo Sapiens	Primary cells			polyA RNA	Single cell RNA sequencing of primary dermal cells Lin-CD31-CD45-CD90+	cd90.csv	WTCHG_298395_250231_1.fastq.gz	WTCHG_298395_250231_2.fastq.gz
Single Cell 144	10pg_humanRNA	Human Dermal Cells	Homo Sapiens	Primary cells			polyA RNA	Single cell RNA sequencing of primary dermal cells Lin-CD31-CD45-CD90+	cd90.csv	WTCHG_298395_250232_1.fastq.gz	WTCHG_298395_250232_2.fastq.gz
Single Cell 145	CD90	Human Dermal Cells	Homo Sapiens	Primary cells			polyA RNA	Single cell RNA sequencing of primary dermal cells Lin-CD31-CD45-CD90+	cd90.csv	WTCHG_298395_251225_1.fastq.gz	WTCHG_298395_251225_2.fastq.gz
Single Cell 146	CD90	Human Dermal Cells	Homo Sapiens	Primary cells			polyA RNA	Single cell RNA sequencing of primary dermal cells Lin-CD31-CD45-CD90+	cd90.csv	WTCHG_298395_251226_1.fastq.gz	WTCHG_298395_251226_2.fastq.gz
Single Cell 147	CD90	Human Dermal Cells	Homo Sapiens	Primary cells			polyA RNA	Single cell RNA sequencing of primary dermal cells Lin-CD31-CD45-CD90+	cd90.csv	WTCHG_298395_251227_1.fastq.gz	WTCHG_298395_251227_2.fastq.gz
Single Cell 148	CD90	Human Dermal Cells	Homo Sapiens	Primary cells			polyA RNA	Single cell RNA sequencing of primary dermal cells Lin-CD31-CD45-CD90+	cd90.csv	WTCHG_298395_251228_1.fastq.gz	WTCHG_298395_251228_2.fastq.gz
Single Cell 149	CD90	Human Dermal Cells	Homo Sapiens	Primary cells			polyA RNA	Single cell RNA sequencing of primary dermal cells Lin-CD31-CD45-CD90+	cd90.csv	WTCHG_298395_251229_1.fastq.gz	WTCHG_298395_251229_2.fastq.gz
Single Cell 150	CD90	Human Dermal Cells	Homo Sapiens	Primary cells			polyA RNA	Single cell RNA sequencing of primary dermal cells Lin-CD31-CD45-CD90+	cd90.csv	WTCHG_298395_251230_1.fastq.gz	WTCHG_298395_251230_2.fastq.gz
Single Cell 151	CD90	Human Dermal Cells	Homo Sapiens	Primary cells			polyA RNA	Single cell RNA sequencing of primary dermal cells Lin-CD31-CD45-CD90+	cd90.csv	WTCHG_298395_251231_1.fastq.gz	WTCHG_298395_251231_2.fastq.gz
Single Cell 152	CD90_Bulk1	Human Dermal Cells	Homo Sapiens	Primary cells			polyA RNA	Single cell RNA sequencing of primary dermal cells Lin-CD31-CD45-CD90+	cd90.csv	WTCHG_298395_251232_1.fastq.gz	WTCHG_298395_251232_2.fastq.gz
Single Cell 153	CD90	Human Dermal Cells	Homo Sapiens	Primary cells			polyA RNA	Single cell RNA sequencing of primary dermal cells Lin-CD31-CD45-CD90+	cd90.csv	WTCHG_298395_252225_1.fastq.gz	WTCHG_298395_252225_2.fastq.gz
Single Cell 154	CD90	Human Dermal Cells	Homo Sapiens	Primary cells			polyA RNA	Single cell RNA sequencing of primary dermal cells Lin-CD31-CD45-CD90+	cd90.csv	WTCHG_298395_252226_1.fastq.gz	WTCHG_298395_252226_2.fastq.gz
Single Cell 155	CD90	Human Dermal Cells	Homo Sapiens	Primary cells			polyA RNA	Single cell RNA sequencing of primary dermal cells Lin-CD31-CD45-CD90+	cd90.csv	WTCHG_298395_252227_1.fastq.gz	WTCHG_298395_252227_2.fastq.gz
Single Cell 156	CD90	Human Dermal Cells	Homo Sapiens	Primary cells			polyA RNA	Single cell RNA sequencing of primary dermal cells Lin-CD31-CD45-CD90+	cd90.csv	WTCHG_298395_252228_1.fastq.gz	WTCHG_298395_252228_2.fastq.gz
Single Cell 157	CD90	Human Dermal Cells	Homo Sapiens	Primary cells			polyA RNA	Single cell RNA sequencing of primary dermal cells Lin-CD31-CD45-CD90+	cd90.csv	WTCHG_298395_252229_1.fastq.gz	WTCHG_298395_252229_2.fastq.gz
Single Cell 158	CD90	Human Dermal Cells	Homo Sapiens	Primary cells			polyA RNA	Single cell RNA sequencing of primary dermal cells Lin-CD31-CD45-CD90+	cd90.csv	WTCHG_298395_252230_1.fastq.gz	WTCHG_298395_252230_2.fastq.gz
Single Cell 159	CD90	Human Dermal Cells	Homo Sapiens	Primary cells			polyA RNA	Single cell RNA sequencing of primary dermal cells Lin-CD31-CD45-CD90+	cd90.csv	WTCHG_298395_252231_1.fastq.gz	WTCHG_298395_252231_2.fastq.gz
Single Cell 160	CD90_Bulk2	Human Dermal Cells	Homo Sapiens	Primary cells			polyA RNA	Single cell RNA sequencing of primary dermal cells Lin-CD31-CD45-CD90+	cd90.csv	WTCHG_298395_252232_1.fastq.gz	WTCHG_298395_252232_2.fastq.gz
Single Cell 161	CD90	Human Dermal Cells	Homo Sapiens	Primary cells			polyA RNA	Single cell RNA sequencing of primary dermal cells Lin-CD31-CD45-CD90+	cd90.csv	WTCHG_298395_253225_1.fastq.gz	WTCHG_298395_253225_2.fastq.gz
Single Cell 162	CD90	Human Dermal Cells	Homo Sapiens	Primary cells			polyA RNA	Single cell RNA sequencing of primary dermal cells Lin-CD31-CD45-CD90+	cd90.csv	WTCHG_298395_253226_1.fastq.gz	WTCHG_298395_253226_2.fastq.gz
Single Cell 163	CD90	Human Dermal Cells	Homo Sapiens	Primary cells			polyA RNA	Single cell RNA sequencing of primary dermal cells Lin-CD31-CD45-CD90+	cd90.csv	WTCHG_298395_253227_1.fastq.gz	WTCHG_298395_253227_2.fastq.gz
Single Cell 164	CD90	Human Dermal Cells	Homo Sapiens	Primary cells			polyA RNA	Single cell RNA sequencing of primary dermal cells Lin-CD31-CD45-CD90+	cd90.csv	WTCHG_298395_253228_1.fastq.gz	WTCHG_298395_253228_2.fastq.gz
Single Cell 165	CD90	Human Dermal Cells	Homo Sapiens	Primary cells			polyA RNA	Single cell RNA sequencing of primary dermal cells Lin-CD31-CD45-CD90+	cd90.csv	WTCHG_298395_253229_1.fastq.gz	WTCHG_298395_253229_2.fastq.gz
Single Cell 166	CD90	Human Dermal Cells	Homo Sapiens	Primary cells			polyA RNA	Single cell RNA sequencing of primary dermal cells Lin-CD31-CD45-CD90+	cd90.csv	WTCHG_298395_253230_1.fastq.gz	WTCHG_298395_253230_2.fastq.gz
Single Cell 167	CD90	Human Dermal Cells	Homo Sapiens	Primary cells			polyA RNA	Single cell RNA sequencing of primary dermal cells Lin-CD31-CD45-CD90+	cd90.csv	WTCHG_298395_253231_1.fastq.gz	WTCHG_298395_253231_2.fastq.gz
Single Cell 168	CD90	Human Dermal Cells	Homo Sapiens	Primary cells			polyA RNA	Single cell RNA sequencing of primary dermal cells Lin-CD31-CD45-CD90+	cd90.csv	WTCHG_298395_253232_1.fastq.gz	WTCHG_298395_253232_2.fastq.gz
Single Cell 169	CD90	Human Dermal Cells	Homo Sapiens	Primary cells			polyA RNA	Single cell RNA sequencing of primary dermal cells Lin-CD31-CD45-CD90+	cd90.csv	WTCHG_298395_254225_1.fastq.gz	WTCHG_298395_254225_2.fastq.gz
Single Cell 170	CD90	Human Dermal Cells	Homo Sapiens	Primary cells			polyA RNA	Single cell RNA sequencing of primary dermal cells Lin-CD31-CD45-CD90+	cd90.csv	WTCHG_298395_254226_1.fastq.gz	WTCHG_298395_254226_2.fastq.gz
Single Cell 171	CD90	Human Dermal Cells	Homo Sapiens	Primary cells			polyA RNA	Single cell RNA sequencing of primary dermal cells Lin-CD31-CD45-CD90+	cd90.csv	WTCHG_298395_254227_1.fastq.gz	WTCHG_298395_254227_2.fastq.gz
Single Cell 172	CD90	Human Dermal Cells	Homo Sapiens	Primary cells			polyA RNA	Single cell RNA sequencing of primary dermal cells Lin-CD31-CD45-CD90+	cd90.csv	WTCHG_298395_254228_1.fastq.gz	WTCHG_298395_254228_2.fastq.gz
Single Cell 173	CD90	Human Dermal Cells	Homo Sapiens	Primary cells			polyA RNA	Single cell RNA sequencing of primary dermal cells Lin-CD31-CD45-CD90+	cd90.csv	WTCHG_298395_254229_1.fastq.gz	WTCHG_298395_254229_2.fastq.gz
Single Cell 174	CD90	Human Dermal Cells	Homo Sapiens	Primary cells			polyA RNA	Single cell RNA sequencing of primary dermal cells Lin-CD31-CD45-CD90+	cd90.csv	WTCHG_298395_254230_1.fastq.gz	WTCHG_298395_254230_2.fastq.gz
Single Cell 175	CD90	Human Dermal Cells	Homo Sapiens	Primary cells			polyA RNA	Single cell RNA sequencing of primary dermal cells Lin-CD31-CD45-CD90+	cd90.csv	WTCHG_298395_254231_1.fastq.gz	WTCHG_298395_254231_2.fastq.gz
Single Cell 176	CD90	Human Dermal Cells	Homo Sapiens	Primary cells			polyA RNA	Single cell RNA sequencing of primary dermal cells Lin-CD31-CD45-CD90+	cd90.csv	WTCHG_298395_254232_1.fastq.gz	WTCHG_298395_254232_2.fastq.gz
Single Cell 177	CD90	Human Dermal Cells	Homo Sapiens	Primary cells			polyA RNA	Single cell RNA sequencing of primary dermal cells Lin-CD31-CD45-CD90+	cd90.csv	WTCHG_298395_255225_1.fastq.gz	WTCHG_298395_255225_2.fastq.gz
Single Cell 178	CD90	Human Dermal Cells	Homo Sapiens	Primary cells			polyA RNA	Single cell RNA sequencing of primary dermal cells Lin-CD31-CD45-CD90+	cd90.csv	WTCHG_298395_255226_1.fastq.gz	WTCHG_298395_255226_2.fastq.gz
Single Cell 179	CD90	Human Dermal Cells	Homo Sapiens	Primary cells			polyA RNA	Single cell RNA sequencing of primary dermal cells Lin-CD31-CD45-CD90+	cd90.csv	WTCHG_298395_255227_1.fastq.gz	WTCHG_298395_255227_2.fastq.gz
Single Cell 180	CD90	Human Dermal Cells	Homo Sapiens	Primary cells			polyA RNA	Single cell RNA sequencing of primary dermal cells Lin-CD31-CD45-CD90+	cd90.csv	WTCHG_298395_255228_1.fastq.gz	WTCHG_298395_255228_2.fastq.gz
Single Cell 181	CD90	Human Dermal Cells	Homo Sapiens	Primary cells			polyA RNA	Single cell RNA sequencing of primary dermal cells Lin-CD31-CD45-CD90+	cd90.csv	WTCHG_298395_255229_1.fastq.gz	WTCHG_298395_255229_2.fastq.gz
Single Cell 182	CD90	Human Dermal Cells	Homo Sapiens	Primary cells			polyA RNA	Single cell RNA sequencing of primary dermal cells Lin-CD31-CD45-CD90+	cd90.csv	WTCHG_298395_255230_1.fastq.gz	WTCHG_298395_255230_2.fastq.gz
Single Cell 183	CD90	Human Dermal Cells	Homo Sapiens	Primary cells			polyA RNA	Single cell RNA sequencing of primary dermal cells Lin-CD31-CD45-CD90+	cd90.csv	WTCHG_298395_255231_1.fastq.gz	WTCHG_298395_255231_2.fastq.gz
Single Cell 184	CD90	Human Dermal Cells	Homo Sapiens	Primary cells			polyA RNA	Single cell RNA sequencing of primary dermal cells Lin-CD31-CD45-CD90+	cd90.csv	WTCHG_298395_255232_1.fastq.gz	WTCHG_298395_255232_2.fastq.gz
Single Cell 185	CD90	Human Dermal Cells	Homo Sapiens	Primary cells			polyA RNA	Single cell RNA sequencing of primary dermal cells Lin-CD31-CD45-CD90+	cd90.csv	WTCHG_298395_256225_1.fastq.gz	WTCHG_298395_256225_2.fastq.gz
Single Cell 186	CD90	Human Dermal Cells	Homo Sapiens	Primary cells			polyA RNA	Single cell RNA sequencing of primary dermal cells Lin-CD31-CD45-CD90+	cd90.csv	WTCHG_298395_256226_1.fastq.gz	WTCHG_298395_256226_2.fastq.gz
Single Cell 187	CD90	Human Dermal Cells	Homo Sapiens	Primary cells			polyA RNA	Single cell RNA sequencing of primary dermal cells Lin-CD31-CD45-CD90+	cd90.csv	WTCHG_298395_256227_1.fastq.gz	WTCHG_298395_256227_2.fastq.gz
Single Cell 188	CD90	Human Dermal Cells	Homo Sapiens	Primary cells			polyA RNA	Single cell RNA sequencing of primary dermal cells Lin-CD31-CD45-CD90+	cd90.csv	WTCHG_298395_256228_1.fastq.gz	WTCHG_298395_256228_2.fastq.gz
Single Cell 189	CD90	Human Dermal Cells	Homo Sapiens	Primary cells			polyA RNA	Single cell RNA sequencing of primary dermal cells Lin-CD31-CD45-CD90+	cd90.csv	WTCHG_298395_256229_1.fastq.gz	WTCHG_298395_256229_2.fastq.gz
Single Cell 190	CD90	Human Dermal Cells	Homo Sapiens	Primary cells			polyA RNA	Single cell RNA sequencing of primary dermal cells Lin-CD31-CD45-CD90+	cd90.csv	WTCHG_298395_256230_1.fastq.gz	WTCHG_298395_256230_2.fastq.gz
Single Cell 191	CD90	Human Dermal Cells	Homo Sapiens	Primary cells			polyA RNA	Single cell RNA sequencing of primary dermal cells Lin-CD31-CD45-CD90+	cd90.csv	WTCHG_298395_256231_1.fastq.gz	WTCHG_298395_256231_2.fastq.gz
Single Cell 192	CD90	Human Dermal Cells	Homo Sapiens	Primary cells			polyA RNA	Single cell RNA sequencing of primary dermal cells Lin-CD31-CD45-CD90+	cd90.csv	WTCHG_298395_256232_1.fastq.gz	WTCHG_298395_256232_2.fastq.gz
# Any of the protocols below which are applicable to only a subset of Samples should be included as additional columns of the SAMPLES section instead.
growth protocol	NA
treatment protocol	Spatial RNA sequencing was performed using fresh human skin samples (from three separate individuals). Skin samples were incubated with Dispase II (Stemcell Technologies) for 1h at 37° C permitting separation of the epidermis. The dermis was separated into papillary (upper 100 μm) reticular (200-500 μm) dermis by microdissection under a dissecting microscope. For single cell RNA sequencing, singl…
extract protocol	Separated papillary and reticular dermis samples were transferred to lysis buffer containing 2-mercaptoethanol (PureLink RNA micro scale kit, Invitrogen) and homogenized for 2 minutes using a mechanical homogenizer (Polytron, Kinematica). Subsequent RNA extraction was performed using the PureLink micro kit according to the manufacturer’s instructions.
library construction protocol	Library preparation was performed with SmartSeq2 followed by the Nextera XT protocol (Illumina). Sequencing was performed on the Ilumina Hiseq2000 or Hiseq 25000 with TruSeq SBS v3 chemistry.
library strategy	RNA-seq
DATA PROCESSING PIPELINE
# Data processing steps include base-calling, alignment, filtering, peak-calling, generation of normalized abundance measurements etc…
# For each step provide a description, as well as software name, version, parameters, if applicable.
# Include additional steps, as necessary.
data processing step	Reads were mapped to hg19 reference genome with Tophat
data processing step	For single cell RNA sequencing gene-specific expression was quantified using featureCounts. For spatial RNA sequencing maximal exonic read density was quantified for each gene.
data processing step
data processing step
data processing step
genome build	hg19
processed data files format and content	gene expression quantification (csv)
# For each file listed in the "processed data file" columns of the SAMPLES section, provide additional information below.
PROCESSED DATA FILES
file name	file type	file checksum
dermis.csv	csv
cd3145.csv	csv
cd90.csv	csv
# For each file listed in the "raw file" columns of the SAMPLES section, provide additional information below.
RAW FILES
file name	file type	file checksum	instrument model	read length	single or paired-end
WTCHG_165251_201.fastq.gz	fastq	TODO	Illumina Hiseq 2000/2500	100	single
WTCHG_165251_202.fastq.gz	fastq	TODO	Illumina Hiseq 2000/2500	100	single
WTCHG_165251_203.fastq.gz	fastq	TODO	Illumina Hiseq 2000/2500	100	single
WTCHG_165251_204.fastq.gz	fastq	TODO	Illumina Hiseq 2000/2500	100	single
WTCHG_165251_205.fastq.gz	fastq	TODO	Illumina Hiseq 2000/2500	100	single
WTCHG_165251_206.fastq.gz	fastq	TODO	Illumina Hiseq 2000/2500	100	single
WTCHG_298395_201201_1.fastq.gz	fastq	739b96cabc7e416046b01b1a2d0cd8c5	Illumina Hiseq 2000/2500	75	paired
WTCHG_298395_201201_2.fastq.gz	fastq	0d545b0e5c612ead73a3369bf83b89c7	Illumina Hiseq 2000/2500	75	paired
WTCHG_298395_201202_1.fastq.gz	fastq	8b64fb9ca54fe784ec6ac51b569f887e	Illumina Hiseq 2000/2500	75	paired
WTCHG_298395_201202_2.fastq.gz	fastq	48f16857fe4362d1086b8fc68c198209	Illumina Hiseq 2000/2500	75	paired
WTCHG_298395_201203_1.fastq.gz	fastq	5a180c5d0bc11789dfdbe5c77cfb5dd0	Illumina Hiseq 2000/2500	75	paired
WTCHG_298395_201203_2.fastq.gz	fastq	dafc903416958c9f9cfe553d480fa8a1	Illumina Hiseq 2000/2500	75	paired
WTCHG_298395_201204_1.fastq.gz	fastq	d60f31a98e953495f783f129f8d92b45	Illumina Hiseq 2000/2500	75	paired
WTCHG_298395_201204_2.fastq.gz	fastq	883911c041cb65e2b3d4475d197dd870	Illumina Hiseq 2000/2500	75	paired
WTCHG_298395_201205_1.fastq.gz	fastq	9ee5e32251c7a4e2ee446c668266e4f1	Illumina Hiseq 2000/2500	75	paired
WTCHG_298395_201205_2.fastq.gz	fastq	f9a9c77d4c58a607fd8f9190cbd26929	Illumina Hiseq 2000/2500	75	paired
WTCHG_298395_201206_1.fastq.gz	fastq	7856b081c3a518e4bf3c6e488e8e88d9	Illumina Hiseq 2000/2500	75	paired
WTCHG_298395_201206_2.fastq.gz	fastq	496203e18f6beec12fd8b63586b4cc7d	Illumina Hiseq 2000/2500	75	paired
WTCHG_298395_201207_1.fastq.gz	fastq	6b59f0b55279a0a3cee78337df0f3631	Illumina Hiseq 2000/2500	75	paired
WTCHG_298395_201207_2.fastq.gz	fastq	e44b060cc9e4dc498580ba3f9430941f	Illumina Hiseq 2000/2500	75	paired
WTCHG_298395_201208_1.fastq.gz	fastq	10b65cb631a06fa3a14904e53714f596	Illumina Hiseq 2000/2500	75	paired
WTCHG_298395_201208_2.fastq.gz	fastq	f1f2e23148016b7d035658decd6eb548	Illumina Hiseq 2000/2500	75	paired
WTCHG_298395_202201_1.fastq.gz	fastq	201808e0787be6078d44ad36f5327e30	Illumina Hiseq 2000/2500	75	paired
WTCHG_298395_202201_2.fastq.gz	fastq	642827d9921f21a27f5f0bd03d58c5f6	Illumina Hiseq 2000/2500	75	paired
WTCHG_298395_202202_1.fastq.gz	fastq	f514886a0af77dadff873112ac74ec9a	Illumina Hiseq 2000/2500	75	paired
WTCHG_298395_202202_2.fastq.gz	fastq	0b18934ccbf3b0426785228eaa5eb501	Illumina Hiseq 2000/2500	75	paired
WTCHG_298395_202203_1.fastq.gz	fastq	75fd1a85e73dc3153a03317e6aaa7ea8	Illumina Hiseq 2000/2500	75	paired
WTCHG_298395_202203_2.fastq.gz	fastq	e39f942185eb16b960935648837cef5b	Illumina Hiseq 2000/2500	75	paired
WTCHG_298395_202204_1.fastq.gz	fastq	15364dae2c4e29299a00f420c9436ee3	Illumina Hiseq 2000/2500	75	paired
WTCHG_298395_202204_2.fastq.gz	fastq	3d823bbc0dcb93bdedda70a6feceb773	Illumina Hiseq 2000/2500	75	paired
WTCHG_298395_202205_1.fastq.gz	fastq	f48a3d6131d6cacf86c11751d184995f	Illumina Hiseq 2000/2500	75	paired
WTCHG_298395_202205_2.fastq.gz	fastq	6e2006cf1561b2af71d54db0991cfa11	Illumina Hiseq 2000/2500	75	paired
WTCHG_298395_202206_1.fastq.gz	fastq	d56e448fe036d6580e84c68701d71e2e	Illumina Hiseq 2000/2500	75	paired
WTCHG_298395_202206_2.fastq.gz	fastq	25c0c0081f967d8e1eaa624d6860b381	Illumina Hiseq 2000/2500	75	paired
WTCHG_298395_202207_1.fastq.gz	fastq	4ca851b4b5c1006315141739cd22be84	Illumina Hiseq 2000/2500	75	paired
WTCHG_298395_202207_2.fastq.gz	fastq	25a647daf4517179aa1e38f2e3cc0ac0	Illumina Hiseq 2000/2500	75	paired
WTCHG_298395_202208_1.fastq.gz	fastq	380721205e572cac0286c09378d82c59	Illumina Hiseq 2000/2500	75	paired
WTCHG_298395_202208_2.fastq.gz	fastq	61ded9b40d0ac5a5d3a7da238a5757e1	Illumina Hiseq 2000/2500	75	paired
WTCHG_298395_203201_1.fastq.gz	fastq	ed1fd3a1cae4cf34fa6c4b9e41556ef1	Illumina Hiseq 2000/2500	75	paired
WTCHG_298395_203201_2.fastq.gz	fastq	5288b254b96397efdea77746fabf0b2d	Illumina Hiseq 2000/2500	75	paired
WTCHG_298395_203202_1.fastq.gz	fastq	7fc97a6fb1c881071e55956e12c51799	Illumina Hiseq 2000/2500	75	paired
WTCHG_298395_203202_2.fastq.gz	fastq	a46c0f0990bc3a45b949de6e12eb860c	Illumina Hiseq 2000/2500	75	paired
WTCHG_298395_203203_1.fastq.gz	fastq	531a4a05f67d0aab48d08e24493a7f51	Illumina Hiseq 2000/2500	75	paired
WTCHG_298395_203203_2.fastq.gz	fastq	935c72fa44d78424c261d4ef5a66bddc	Illumina Hiseq 2000/2500	75	paired
WTCHG_298395_203204_1.fastq.gz	fastq	0d79307e65687f28dbf286f73236ec3f	Illumina Hiseq 2000/2500	75	paired
WTCHG_298395_203204_2.fastq.gz	fastq	f9e10304f64bcde83f4ae2e26a72cdc7	Illumina Hiseq 2000/2500	75	paired
WTCHG_298395_203205_1.fastq.gz	fastq	c01e53b5e0db510cd9bc770b83e9b9f8	Illumina Hiseq 2000/2500	75	paired
WTCHG_298395_203205_2.fastq.gz	fastq	0671e7bb40fb4547e17cf0aac29b7fd2	Illumina Hiseq 2000/2500	75	paired
WTCHG_298395_203206_1.fastq.gz	fastq	1236153fa4ea3265dc3220a0c2204f9e	Illumina Hiseq 2000/2500	75	paired
WTCHG_298395_203206_2.fastq.gz	fastq	215edad764159cca14bcc851dee502a0	Illumina Hiseq 2000/2500	75	paired
WTCHG_298395_203207_1.fastq.gz	fastq	2626f9b22302b2bbf1ea93ade675d5e0	Illumina Hiseq 2000/2500	75	paired
WTCHG_298395_203207_2.fastq.gz	fastq	331eced61ff19aa747e72c808fcafa4c	Illumina Hiseq 2000/2500	75	paired
WTCHG_298395_203208_1.fastq.gz	fastq	84a7cd58300472fb832fab8a5f7a452f	Illumina Hiseq 2000/2500	75	paired
WTCHG_298395_203208_2.fastq.gz	fastq	c10f64462f77319358e2328a4e0432f5	Illumina Hiseq 2000/2500	75	paired
WTCHG_298395_204201_1.fastq.gz	fastq	5218c9e9e52f5d9b3540b2772c0695ca	Illumina Hiseq 2000/2500	75	paired
WTCHG_298395_204201_2.fastq.gz	fastq	31ca75c51ad031ca390b6a5999a4f3ab	Illumina Hiseq 2000/2500	75	paired
WTCHG_298395_204202_1.fastq.gz	fastq	bf4f5981aa2dac4a9f0a7a0a78a7f257	Illumina Hiseq 2000/2500	75	paired
WTCHG_298395_204202_2.fastq.gz	fastq	cfe9baefc7a14b129f3f827324a77d1a	Illumina Hiseq 2000/2500	75	paired
WTCHG_298395_204203_1.fastq.gz	fastq	f42e9b0114206fa0b9fd62d17d256c12	Illumina Hiseq 2000/2500	75	paired
WTCHG_298395_204203_2.fastq.gz	fastq	9bf233e6eb8fab18dbb2cc02af86724c	Illumina Hiseq 2000/2500	75	paired
WTCHG_298395_204204_1.fastq.gz	fastq	2a249c7770d792c1ca676a41038b38de	Illumina Hiseq 2000/2500	75	paired
WTCHG_298395_204204_2.fastq.gz	fastq	66ca08e000ea4db302a399e3a836572a	Illumina Hiseq 2000/2500	75	paired
WTCHG_298395_204205_1.fastq.gz	fastq	170b2e8fb1a87e442f3c239abbe90199	Illumina Hiseq 2000/2500	75	paired
WTCHG_298395_204205_2.fastq.gz	fastq	701e13da4a287e510eef2423e9365e72	Illumina Hiseq 2000/2500	75	paired
WTCHG_298395_204206_1.fastq.gz	fastq	106a2edb6675476c81f3fe025435e914	Illumina Hiseq 2000/2500	75	paired
WTCHG_298395_204206_2.fastq.gz	fastq	b0b4baf62be1e06bb4f035a08e87f649	Illumina Hiseq 2000/2500	75	paired
WTCHG_298395_204207_1.fastq.gz	fastq	dfa453b2c14be0d8c04f7f3ff6af9336	Illumina Hiseq 2000/2500	75	paired
WTCHG_298395_204207_2.fastq.gz	fastq	a4de988bf62a87ee396246369397a78d	Illumina Hiseq 2000/2500	75	paired
WTCHG_298395_204208_1.fastq.gz	fastq	8f357f629a3ac83c0ed1060e8ac4b990	Illumina Hiseq 2000/2500	75	paired
WTCHG_298395_204208_2.fastq.gz	fastq	a54a3f6151a0ed715e029f5fd65403b6	Illumina Hiseq 2000/2500	75	paired
WTCHG_298395_205201_1.fastq.gz	fastq	29713275cda7fc3cfbea0de283a85ffe	Illumina Hiseq 2000/2500	75	paired
WTCHG_298395_205201_2.fastq.gz	fastq	3a991538f00f5178cd91d2a41cc98fdb	Illumina Hiseq 2000/2500	75	paired
WTCHG_298395_205202_1.fastq.gz	fastq	18f413b0d9db0d47f1126ce7f417d5f6	Illumina Hiseq 2000/2500	75	paired
WTCHG_298395_205202_2.fastq.gz	fastq	1495315de8aac4268c94fcfcc60a6cb2	Illumina Hiseq 2000/2500	75	paired
WTCHG_298395_205203_1.fastq.gz	fastq	04aec46e22a1fc87f974efd11de044c8	Illumina Hiseq 2000/2500	75	paired
WTCHG_298395_205203_2.fastq.gz	fastq	3e4bea8b3b8a2b2622816132073a6473	Illumina Hiseq 2000/2500	75	paired
WTCHG_298395_205204_1.fastq.gz	fastq	a997ea5decbca1d9c7e128955609cb22	Illumina Hiseq 2000/2500	75	paired
WTCHG_298395_205204_2.fastq.gz	fastq	11702af6ee50371d6bc69a71db1b7009	Illumina Hiseq 2000/2500	75	paired
WTCHG_298395_205205_1.fastq.gz	fastq	477f48861559afdf996d830fbca4d340	Illumina Hiseq 2000/2500	75	paired
WTCHG_298395_205205_2.fastq.gz	fastq	de9c691ef894dab35f9519c0fb789b6f	Illumina Hiseq 2000/2500	75	paired
WTCHG_298395_205206_1.fastq.gz	fastq	44847ed717fa088eba1db441e5355c80	Illumina Hiseq 2000/2500	75	paired
WTCHG_298395_205206_2.fastq.gz	fastq	ac56db1b6386f373f8e75008c4de330f	Illumina Hiseq 2000/2500	75	paired
WTCHG_298395_205207_1.fastq.gz	fastq	14c6a782f90a0286b483ccad3a5dde7b	Illumina Hiseq 2000/2500	75	paired
WTCHG_298395_205207_2.fastq.gz	fastq	054028093f1431db4d54eab3c6ec2063	Illumina Hiseq 2000/2500	75	paired
WTCHG_298395_205208_1.fastq.gz	fastq	eb5f0bc026aeb1369ea8ff4674d8931f	Illumina Hiseq 2000/2500	75	paired
WTCHG_298395_205208_2.fastq.gz	fastq	7638f9a983aebe98e4ae1b1f21b50ed0	Illumina Hiseq 2000/2500	75	paired
WTCHG_298395_206201_1.fastq.gz	fastq	55e2d0fb4baa50a260a90d73ea745340	Illumina Hiseq 2000/2500	75	paired
WTCHG_298395_206201_2.fastq.gz	fastq	4f3796493936b28eda476cfa4de03e21	Illumina Hiseq 2000/2500	75	paired
WTCHG_298395_206202_1.fastq.gz	fastq	f47a0a6bdff10acbbc8a4187e75111ac	Illumina Hiseq 2000/2500	75	paired
WTCHG_298395_206202_2.fastq.gz	fastq	2cab5d57b2ba3da9c2922d3f694d8500	Illumina Hiseq 2000/2500	75	paired
WTCHG_298395_206203_1.fastq.gz	fastq	84384e020ad5f8c9874c3e42a0e5286d	Illumina Hiseq 2000/2500	75	paired
WTCHG_298395_206203_2.fastq.gz	fastq	d7b6e0cd344b461ac53ec19767d1b9b0	Illumina Hiseq 2000/2500	75	paired
WTCHG_298395_206204_1.fastq.gz	fastq	93d86ed762c38f2fa9352786a461f893	Illumina Hiseq 2000/2500	75	paired
WTCHG_298395_206204_2.fastq.gz	fastq	d3bb2cfe10b70cf6ff7bb86c043c5a64	Illumina Hiseq 2000/2500	75	paired
WTCHG_298395_206205_1.fastq.gz	fastq	740a4f7eb9da3558e0f98418c47b2855	Illumina Hiseq 2000/2500	75	paired
WTCHG_298395_206205_2.fastq.gz	fastq	173b69a8626655e023cae4e417fb5896	Illumina Hiseq 2000/2500	75	paired
WTCHG_298395_206206_1.fastq.gz	fastq	01713b432fbb9d77c21f69c2b172e6cf	Illumina Hiseq 2000/2500	75	paired
WTCHG_298395_206206_2.fastq.gz	fastq	557c22e7fe229f8362c8a0bd969a9725	Illumina Hiseq 2000/2500	75	paired
WTCHG_298395_206207_1.fastq.gz	fastq	10ca1f41765ab9319d890cbe0c36acd2	Illumina Hiseq 2000/2500	75	paired
WTCHG_298395_206207_2.fastq.gz	fastq	eeb3c8667b4072ddb16405c27b7a93b0	Illumina Hiseq 2000/2500	75	paired
WTCHG_298395_206208_1.fastq.gz	fastq	3a0c1141ef8b23c2c0de8dc17a3081ac	Illumina Hiseq 2000/2500	75	paired
WTCHG_298395_206208_2.fastq.gz	fastq	50fee1c9b0661835a961d0c122afe5fd	Illumina Hiseq 2000/2500	75	paired
WTCHG_298395_207201_1.fastq.gz	fastq	efa76b9999a91d87b950e720a2420878	Illumina Hiseq 2000/2500	75	paired
WTCHG_298395_207201_2.fastq.gz	fastq	faaf2182a1ba84ab13ac18211626bf97	Illumina Hiseq 2000/2500	75	paired
WTCHG_298395_207202_1.fastq.gz	fastq	31d41d7a6e6cfe138efa10c8149963dd	Illumina Hiseq 2000/2500	75	paired
WTCHG_298395_207202_2.fastq.gz	fastq	2e91a5ac7ec057fe3f3cafe2acf7aaf4	Illumina Hiseq 2000/2500	75	paired
WTCHG_298395_207203_1.fastq.gz	fastq	8bab5773f3e6580391f175463d3dacc2	Illumina Hiseq 2000/2500	75	paired
WTCHG_298395_207203_2.fastq.gz	fastq	f779fc4a3f26e500645600f4048a7ce2	Illumina Hiseq 2000/2500	75	paired
WTCHG_298395_207204_1.fastq.gz	fastq	66b80ce15fb1be77c7b7396cadb1bb72	Illumina Hiseq 2000/2500	75	paired
WTCHG_298395_207204_2.fastq.gz	fastq	a42b897e481e21bb0682edd6510500b8	Illumina Hiseq 2000/2500	75	paired
WTCHG_298395_207205_1.fastq.gz	fastq	ec981c86297ce382532493f74141665d	Illumina Hiseq 2000/2500	75	paired
WTCHG_298395_207205_2.fastq.gz	fastq	58dfab884c88e6fd21dbc2df089c7ec8	Illumina Hiseq 2000/2500	75	paired
WTCHG_298395_207206_1.fastq.gz	fastq	08df19f3b90a7a395ea738c2f43b2958	Illumina Hiseq 2000/2500	75	paired
WTCHG_298395_207206_2.fastq.gz	fastq	ad997b470603c875b6c2f3e5b7af89c0	Illumina Hiseq 2000/2500	75	paired
WTCHG_298395_207207_1.fastq.gz	fastq	3d98e78414c328b92a3f4278d33c8119	Illumina Hiseq 2000/2500	75	paired
WTCHG_298395_207207_2.fastq.gz	fastq	e3110a903dd581ab8b44334ac9f56347	Illumina Hiseq 2000/2500	75	paired
WTCHG_298395_207208_1.fastq.gz	fastq	9a6322ad65d5eafcf4ccbf43ee601b2a	Illumina Hiseq 2000/2500	75	paired
WTCHG_298395_207208_2.fastq.gz	fastq	0e405eba5778b1dc4ce5223a4ad2d2c1	Illumina Hiseq 2000/2500	75	paired
WTCHG_298395_208201_1.fastq.gz	fastq	7fe8eff3b3abd0885c1f0315ba2a5337	Illumina Hiseq 2000/2500	75	paired
WTCHG_298395_208201_2.fastq.gz	fastq	155ae90992d936de0b4867dd73122cd8	Illumina Hiseq 2000/2500	75	paired
WTCHG_298395_208202_1.fastq.gz	fastq	b6fd1e4e36f2d61f22ec5385bdac3eb7	Illumina Hiseq 2000/2500	75	paired
WTCHG_298395_208202_2.fastq.gz	fastq	fede371f327535451a57cd8b27ddc8fd	Illumina Hiseq 2000/2500	75	paired
WTCHG_298395_208203_1.fastq.gz	fastq	2d4b7d67f4f6a4981b7a9d4d6daff2eb	Illumina Hiseq 2000/2500	75	paired
WTCHG_298395_208203_2.fastq.gz	fastq	ff1a01fe0898e7a1db8a21d71e3411f8	Illumina Hiseq 2000/2500	75	paired
WTCHG_298395_208204_1.fastq.gz	fastq	aa974544cbcb6a31edaeb1ba8c3eb5ca	Illumina Hiseq 2000/2500	75	paired
WTCHG_298395_208204_2.fastq.gz	fastq	d862d8637dcfb0878be3657566808bc1	Illumina Hiseq 2000/2500	75	paired
WTCHG_298395_208205_1.fastq.gz	fastq	cd07d7117bbe3d3263aa9b1425aa5e81	Illumina Hiseq 2000/2500	75	paired
WTCHG_298395_208205_2.fastq.gz	fastq	5f2314c932695e07482fca4c5b613f5f	Illumina Hiseq 2000/2500	75	paired
WTCHG_298395_208206_1.fastq.gz	fastq	90ddb31df3fe9c512480af9420ca114e	Illumina Hiseq 2000/2500	75	paired
WTCHG_298395_208206_2.fastq.gz	fastq	c18ee6f09dd40ae63aa9fe67ec9643ba	Illumina Hiseq 2000/2500	75	paired
WTCHG_298395_208207_1.fastq.gz	fastq	a1f7d34f6cdc2389d3e8c068ad8d8c4d	Illumina Hiseq 2000/2500	75	paired
WTCHG_298395_208207_2.fastq.gz	fastq	602e34109364e39e3696b58111199e4c	Illumina Hiseq 2000/2500	75	paired
WTCHG_298395_208208_1.fastq.gz	fastq	18ccfd7eb23237b6bcef64ff728e156c	Illumina Hiseq 2000/2500	75	paired
WTCHG_298395_208208_2.fastq.gz	fastq	202830b17537c955a4d238cded68763a	Illumina Hiseq 2000/2500	75	paired
WTCHG_298395_225201_1.fastq.gz	fastq	a956ce2a1790687e485f17d1bf63d2fc	Illumina Hiseq 2000/2500	75	paired
WTCHG_298395_225201_2.fastq.gz	fastq	68d260e3244db9f5ff26d5e46d33c696	Illumina Hiseq 2000/2500	75	paired
WTCHG_298395_225202_1.fastq.gz	fastq	66b38d9c2d8791a3f6f8bce3034dc872	Illumina Hiseq 2000/2500	75	paired
WTCHG_298395_225202_2.fastq.gz	fastq	dfbe0132e0eaa3f1ced31cf2f4339cf9	Illumina Hiseq 2000/2500	75	paired
WTCHG_298395_225203_1.fastq.gz	fastq	07fb030e340f5b89659191f23a212334	Illumina Hiseq 2000/2500	75	paired
WTCHG_298395_225203_2.fastq.gz	fastq	8d4ddb5aadba6d581fd7286a0d6c9b7c	Illumina Hiseq 2000/2500	75	paired
WTCHG_298395_225204_1.fastq.gz	fastq	068637fd7aaa3848a5f4b11cfd1ed95d	Illumina Hiseq 2000/2500	75	paired
WTCHG_298395_225204_2.fastq.gz	fastq	d24ae5075668163cd6f9b0a2b9f0dd78	Illumina Hiseq 2000/2500	75	paired
WTCHG_298395_225205_1.fastq.gz	fastq	1e0972bac83b79a6b987b44c614658cc	Illumina Hiseq 2000/2500	75	paired
WTCHG_298395_225205_2.fastq.gz	fastq	4869c45fd1be59f5be1cc04ec08179b0	Illumina Hiseq 2000/2500	75	paired
WTCHG_298395_225206_1.fastq.gz	fastq	3339ea287cfa87472c32343373a2b9cc	Illumina Hiseq 2000/2500	75	paired
WTCHG_298395_225206_2.fastq.gz	fastq	83272ccd51de2b43d515b2be4a656184	Illumina Hiseq 2000/2500	75	paired
WTCHG_298395_225207_1.fastq.gz	fastq	5abfe52e53e7b2f2dc32ec4e0bfb04b7	Illumina Hiseq 2000/2500	75	paired
WTCHG_298395_225207_2.fastq.gz	fastq	5d1aac8ba93bbb384555224a12c9f9ed	Illumina Hiseq 2000/2500	75	paired
WTCHG_298395_225208_1.fastq.gz	fastq	1f1f5737aa6e78dcb8f7da16b0f0a7dc	Illumina Hiseq 2000/2500	75	paired
WTCHG_298395_225208_2.fastq.gz	fastq	aebfbe8e13eec89d9368b28fd9c69f8d	Illumina Hiseq 2000/2500	75	paired
WTCHG_298395_226201_1.fastq.gz	fastq	225d75999a3eda424b34ca8c606d1a49	Illumina Hiseq 2000/2500	75	paired
WTCHG_298395_226201_2.fastq.gz	fastq	5a1b83b164b6a64ff2f89b36e4cea744	Illumina Hiseq 2000/2500	75	paired
WTCHG_298395_226202_1.fastq.gz	fastq	caa290c74e768d529f962d1b055d5b1c	Illumina Hiseq 2000/2500	75	paired
WTCHG_298395_226202_2.fastq.gz	fastq	bb9f4414c55c75ddccd91040085470da	Illumina Hiseq 2000/2500	75	paired
WTCHG_298395_226203_1.fastq.gz	fastq	bacea18406c4be6de999f6d417bb5e14	Illumina Hiseq 2000/2500	75	paired
WTCHG_298395_226203_2.fastq.gz	fastq	d2b47d198c842e89166f3a072330e115	Illumina Hiseq 2000/2500	75	paired
WTCHG_298395_226204_1.fastq.gz	fastq	2f47d16e90947254b86ef5d5839c3785	Illumina Hiseq 2000/2500	75	paired
WTCHG_298395_226204_2.fastq.gz	fastq	1b2480df5b261f111c0ec18b70d35e9e	Illumina Hiseq 2000/2500	75	paired
WTCHG_298395_226205_1.fastq.gz	fastq	8dba7cbc12fd04c12bf75fb444ace941	Illumina Hiseq 2000/2500	75	paired
WTCHG_298395_226205_2.fastq.gz	fastq	1c0896139d9d380a0e36d97815530134	Illumina Hiseq 2000/2500	75	paired
WTCHG_298395_226206_1.fastq.gz	fastq	62a2cee54ed0bf53f5948aedbd8e6b4c	Illumina Hiseq 2000/2500	75	paired
WTCHG_298395_226206_2.fastq.gz	fastq	beb5b2fc6f0c4fa8d8a1d8b9cca5c0cf	Illumina Hiseq 2000/2500	75	paired
WTCHG_298395_226207_1.fastq.gz	fastq	cee73eb399d8f895ee02beae49f1c89e	Illumina Hiseq 2000/2500	75	paired
WTCHG_298395_226207_2.fastq.gz	fastq	406a6a93e733dc5b18f4b6d57bbe8d9e	Illumina Hiseq 2000/2500	75	paired
WTCHG_298395_226208_1.fastq.gz	fastq	b0523881ec5b9f7c19fcd5c9c53a16f0	Illumina Hiseq 2000/2500	75	paired
WTCHG_298395_226208_2.fastq.gz	fastq	cce5e7afffbd09424d5a8c438c472dfb	Illumina Hiseq 2000/2500	75	paired
WTCHG_298395_227201_1.fastq.gz	fastq	c55d7a83296624670412cbaf629744d5	Illumina Hiseq 2000/2500	75	paired
WTCHG_298395_227201_2.fastq.gz	fastq	7d89e65367c5843fd1ba3fec120e4ed2	Illumina Hiseq 2000/2500	75	paired
WTCHG_298395_227202_1.fastq.gz	fastq	ce3ae6af2927319b46f442ffb62471a1	Illumina Hiseq 2000/2500	75	paired
WTCHG_298395_227202_2.fastq.gz	fastq	c26ca6c46aa301bc8db76d24f9776572	Illumina Hiseq 2000/2500	75	paired
WTCHG_298395_227203_1.fastq.gz	fastq	7c481b2ba8c35e8efb38cf7e04e1a196	Illumina Hiseq 2000/2500	75	paired
WTCHG_298395_227203_2.fastq.gz	fastq	eb05c87bc81153cd6bdfb58d7115876a	Illumina Hiseq 2000/2500	75	paired
WTCHG_298395_227204_1.fastq.gz	fastq	d1281cd3fc4e0feb33befe6bce8dba1a	Illumina Hiseq 2000/2500	75	paired
WTCHG_298395_227204_2.fastq.gz	fastq	50f675a0bc59592b4bbd5fd143ae73a7	Illumina Hiseq 2000/2500	75	paired
WTCHG_298395_227205_1.fastq.gz	fastq	b0b6d1fd2bf664d4bc407e260a097917	Illumina Hiseq 2000/2500	75	paired
WTCHG_298395_227205_2.fastq.gz	fastq	d08166bbc74278801c3a3c958cf42cff	Illumina Hiseq 2000/2500	75	paired
WTCHG_298395_227206_1.fastq.gz	fastq	b1630ffc02259f9b55fb26f6f8b5b31d	Illumina Hiseq 2000/2500	75	paired
WTCHG_298395_227206_2.fastq.gz	fastq	e6c544714a2544a6013cce364c8c0660	Illumina Hiseq 2000/2500	75	paired
WTCHG_298395_227207_1.fastq.gz	fastq	820157f5298e2e4c66824841c4e7da31	Illumina Hiseq 2000/2500	75	paired
WTCHG_298395_227207_2.fastq.gz	fastq	a5295a57daf6a07019d31108d584120a	Illumina Hiseq 2000/2500	75	paired
WTCHG_298395_227208_1.fastq.gz	fastq	92d01bc5ae6610ac5a62f4172cc0b419	Illumina Hiseq 2000/2500	75	paired
WTCHG_298395_227208_2.fastq.gz	fastq	bafff15a4931b80f97c109c5c1429ae5	Illumina Hiseq 2000/2500	75	paired
WTCHG_298395_228201_1.fastq.gz	fastq	d55a39d7ccf8d3d5921dd8133c3d9b23	Illumina Hiseq 2000/2500	75	paired
WTCHG_298395_228201_2.fastq.gz	fastq	58996ddd2bc807026d558bf9dcbc75ce	Illumina Hiseq 2000/2500	75	paired
WTCHG_298395_228202_1.fastq.gz	fastq	a88aff73ae5ff4d1bf4aecf93bee9022	Illumina Hiseq 2000/2500	75	paired
WTCHG_298395_228202_2.fastq.gz	fastq	960b60b3b23413d11196de4ccaad0e22	Illumina Hiseq 2000/2500	75	paired
WTCHG_298395_228203_1.fastq.gz	fastq	5583e763c483ef1b0e394adc3be2cdd1	Illumina Hiseq 2000/2500	75	paired
WTCHG_298395_228203_2.fastq.gz	fastq	068a1c358e69f4c33063478213c9a407	Illumina Hiseq 2000/2500	75	paired
WTCHG_298395_228204_1.fastq.gz	fastq	11d1c80d281c56bd9d256561b630e880	Illumina Hiseq 2000/2500	75	paired
WTCHG_298395_228204_2.fastq.gz	fastq	9b2eaa8d0643bc55090df43d61f9b415	Illumina Hiseq 2000/2500	75	paired
WTCHG_298395_228205_1.fastq.gz	fastq	3909b0b254a429536e8cdd5cf26a9a7e	Illumina Hiseq 2000/2500	75	paired
WTCHG_298395_228205_2.fastq.gz	fastq	6af29d368adb2af2b1a75a1ac34f9f37	Illumina Hiseq 2000/2500	75	paired
WTCHG_298395_228206_1.fastq.gz	fastq	2799242172b7d90e7437bdf9d41dfdcd	Illumina Hiseq 2000/2500	75	paired
WTCHG_298395_228206_2.fastq.gz	fastq	02fd3eb428368faba282955124c5e461	Illumina Hiseq 2000/2500	75	paired
WTCHG_298395_228207_1.fastq.gz	fastq	08e831e66ffbc0ff17a42a80cc68ece3	Illumina Hiseq 2000/2500	75	paired
WTCHG_298395_228207_2.fastq.gz	fastq	e05769ec7a31acbfcdee46ce36346cfd	Illumina Hiseq 2000/2500	75	paired
WTCHG_298395_228208_1.fastq.gz	fastq	f7d5a83f815d1abd1370debefe79b22f	Illumina Hiseq 2000/2500	75	paired
WTCHG_298395_228208_2.fastq.gz	fastq	a31b8ec38cce3d39cc3d271f95cf0d53	Illumina Hiseq 2000/2500	75	paired
WTCHG_298395_229225_1.fastq.gz	fastq	f48a68cf90ce4b7be50a200c064e6c1a	Illumina Hiseq 2000/2500	75	paired
WTCHG_298395_229225_2.fastq.gz	fastq	d41d7634a83f35d99019abd6846ddf72	Illumina Hiseq 2000/2500	75	paired
WTCHG_298395_229226_1.fastq.gz	fastq	9a55b30eb4d01d4abbd887f08a1694cc	Illumina Hiseq 2000/2500	75	paired
WTCHG_298395_229226_2.fastq.gz	fastq	a8c8ebc844efec6a2774f87473be4402	Illumina Hiseq 2000/2500	75	paired
WTCHG_298395_229227_1.fastq.gz	fastq	4657efa86801107d03bd75458a011f98	Illumina Hiseq 2000/2500	75	paired
WTCHG_298395_229227_2.fastq.gz	fastq	767185b6286ed6f96ce5fa6af74fdb0b	Illumina Hiseq 2000/2500	75	paired
WTCHG_298395_229228_1.fastq.gz	fastq	67e3bc4de62801ec72013491879cfbbb	Illumina Hiseq 2000/2500	75	paired
WTCHG_298395_229228_2.fastq.gz	fastq	c59a1ce001f008b09f73f00465c24d05	Illumina Hiseq 2000/2500	75	paired
WTCHG_298395_229229_1.fastq.gz	fastq	6c13b7f44311d8def1f84a57456bc840	Illumina Hiseq 2000/2500	75	paired
WTCHG_298395_229229_2.fastq.gz	fastq	deac3ab4b84ccc41acb90aea063690b3	Illumina Hiseq 2000/2500	75	paired
WTCHG_298395_229230_1.fastq.gz	fastq	d6329bc5f9a2b62f674f5ca599499028	Illumina Hiseq 2000/2500	75	paired
WTCHG_298395_229230_2.fastq.gz	fastq	adeb0725e651667e4fad9bd3ae2bbb84	Illumina Hiseq 2000/2500	75	paired
WTCHG_298395_229231_1.fastq.gz	fastq	58b7f2646d6a4ad16f49ba2d67b8c185	Illumina Hiseq 2000/2500	75	paired
WTCHG_298395_229231_2.fastq.gz	fastq	6d7aae361373bce95fce51788ac8117d	Illumina Hiseq 2000/2500	75	paired
WTCHG_298395_229232_1.fastq.gz	fastq	65bbe9b4a1e65de32fb0031a38a900d2	Illumina Hiseq 2000/2500	75	paired
WTCHG_298395_229232_2.fastq.gz	fastq	0f196c6871e59a33105300d3442f8e5e	Illumina Hiseq 2000/2500	75	paired
WTCHG_298395_230225_1.fastq.gz	fastq	4531de4f5b419b19a706e096bce52af4	Illumina Hiseq 2000/2500	75	paired
WTCHG_298395_230225_2.fastq.gz	fastq	17eff25da3a441c9d85187ddb3d4cfd5	Illumina Hiseq 2000/2500	75	paired
WTCHG_298395_230226_1.fastq.gz	fastq	1c24aa45a362942d2d9e428356bf90ec	Illumina Hiseq 2000/2500	75	paired
WTCHG_298395_230226_2.fastq.gz	fastq	ba4a053941588b615b1071c44a994cc2	Illumina Hiseq 2000/2500	75	paired
WTCHG_298395_230227_1.fastq.gz	fastq	4d0df918d3bc41090007efd87a4d386f	Illumina Hiseq 2000/2500	75	paired
WTCHG_298395_230227_2.fastq.gz	fastq	f897561f86d6ea5cd5dfeb34c1d3fcc1	Illumina Hiseq 2000/2500	75	paired
WTCHG_298395_230228_1.fastq.gz	fastq	cc2cacab6fb478e087dcde8edf6db54d	Illumina Hiseq 2000/2500	75	paired
WTCHG_298395_230228_2.fastq.gz	fastq	86ea5e10065d87bf301f1ea9a4f741ba	Illumina Hiseq 2000/2500	75	paired
WTCHG_298395_230229_1.fastq.gz	fastq	06b24ace954f5f586242242c0145ad96	Illumina Hiseq 2000/2500	75	paired
WTCHG_298395_230229_2.fastq.gz	fastq	93595400cd69afb08d17835ae57e96f0	Illumina Hiseq 2000/2500	75	paired
WTCHG_298395_230230_1.fastq.gz	fastq	8e509d4f1e722e8bc016bf6a3c97f10f	Illumina Hiseq 2000/2500	75	paired
WTCHG_298395_230230_2.fastq.gz	fastq	baa6032afb8e3f37d1c194223e4bdb36	Illumina Hiseq 2000/2500	75	paired
WTCHG_298395_230231_1.fastq.gz	fastq	850f9377bf170056354625f070041951	Illumina Hiseq 2000/2500	75	paired
WTCHG_298395_230231_2.fastq.gz	fastq	360919a2a37f677644e0ccd5a5a8a2a6	Illumina Hiseq 2000/2500	75	paired
WTCHG_298395_230232_1.fastq.gz	fastq	234a6bdaf7573f35b86dedcf8ff10d28	Illumina Hiseq 2000/2500	75	paired
WTCHG_298395_230232_2.fastq.gz	fastq	c3aff6bce40765e456f06662c0f3002c	Illumina Hiseq 2000/2500	75	paired
WTCHG_298395_231225_1.fastq.gz	fastq	39717444cc43fa47e18fc5a348d027b5	Illumina Hiseq 2000/2500	75	paired
WTCHG_298395_231225_2.fastq.gz	fastq	0e156563cfc5cb22e56930e65a6bf885	Illumina Hiseq 2000/2500	75	paired
WTCHG_298395_231226_1.fastq.gz	fastq	598ae11d6ce665694cb299b9b7c74a8e	Illumina Hiseq 2000/2500	75	paired
WTCHG_298395_231226_2.fastq.gz	fastq	002f7b8a38380abf32e6d9bfc9b606f5	Illumina Hiseq 2000/2500	75	paired
WTCHG_298395_231227_1.fastq.gz	fastq	8609112e9daf945fbe4c4aa95bd1ba24	Illumina Hiseq 2000/2500	75	paired
WTCHG_298395_231227_2.fastq.gz	fastq	fb236b7feb3bd044a6d02586ebeae539	Illumina Hiseq 2000/2500	75	paired
WTCHG_298395_231228_1.fastq.gz	fastq	3be063612d4059d015d742f2428634f6	Illumina Hiseq 2000/2500	75	paired
WTCHG_298395_231228_2.fastq.gz	fastq	a379791acd90de96eca59ea35b0e6682	Illumina Hiseq 2000/2500	75	paired
WTCHG_298395_231229_1.fastq.gz	fastq	56667344a7ca80387579e4071e9a72dc	Illumina Hiseq 2000/2500	75	paired
WTCHG_298395_231229_2.fastq.gz	fastq	a9b6c2cdadf4215e9537f524db06105b	Illumina Hiseq 2000/2500	75	paired
WTCHG_298395_231230_1.fastq.gz	fastq	012064d4f97813eb8f2e500addb6dc21	Illumina Hiseq 2000/2500	75	paired
WTCHG_298395_231230_2.fastq.gz	fastq	604c0e433183448d3bb479f24a8704c8	Illumina Hiseq 2000/2500	75	paired
WTCHG_298395_231231_1.fastq.gz	fastq	467c6bd3605ed603b36826ca9462bce0	Illumina Hiseq 2000/2500	75	paired
WTCHG_298395_231231_2.fastq.gz	fastq	3172971bdefd0d2aa8508f5f9c393365	Illumina Hiseq 2000/2500	75	paired
WTCHG_298395_231232_1.fastq.gz	fastq	7625945d05437564d300842f59ffb932	Illumina Hiseq 2000/2500	75	paired
WTCHG_298395_231232_2.fastq.gz	fastq	5fd8eaa02a3a70700ea569c99ef50927	Illumina Hiseq 2000/2500	75	paired
WTCHG_298395_232225_1.fastq.gz	fastq	b720f0024130bfe7689d7a772063ae79	Illumina Hiseq 2000/2500	75	paired
WTCHG_298395_232225_2.fastq.gz	fastq	0a0e98134cfe4a7a8fe8c770bb02dac5	Illumina Hiseq 2000/2500	75	paired
WTCHG_298395_232226_1.fastq.gz	fastq	48fba362d3aa10801daa48322457c8b0	Illumina Hiseq 2000/2500	75	paired
WTCHG_298395_232226_2.fastq.gz	fastq	a47cd2e063c230920b052fb9e48947df	Illumina Hiseq 2000/2500	75	paired
WTCHG_298395_232227_1.fastq.gz	fastq	8d4e996ceca85efd60fe38db505261a8	Illumina Hiseq 2000/2500	75	paired
WTCHG_298395_232227_2.fastq.gz	fastq	700775aa77d209a95561665c0f12a216	Illumina Hiseq 2000/2500	75	paired
WTCHG_298395_232228_1.fastq.gz	fastq	4bca7bd345b92444faab88a71d1902b0	Illumina Hiseq 2000/2500	75	paired
WTCHG_298395_232228_2.fastq.gz	fastq	6cdb3ee77ad5fa35bf023c99c9e1be19	Illumina Hiseq 2000/2500	75	paired
WTCHG_298395_232229_1.fastq.gz	fastq	ac1bf148cc933f9db6019403ff99e615	Illumina Hiseq 2000/2500	75	paired
WTCHG_298395_232229_2.fastq.gz	fastq	68a39fe491c21ae650ac28db4892f101	Illumina Hiseq 2000/2500	75	paired
WTCHG_298395_232230_1.fastq.gz	fastq	3920394ae34f98f960dd9da24017bfaf	Illumina Hiseq 2000/2500	75	paired
WTCHG_298395_232230_2.fastq.gz	fastq	5a72ad7d1650bc27658fe10f0c3deef4	Illumina Hiseq 2000/2500	75	paired
WTCHG_298395_232231_1.fastq.gz	fastq	55e1947023a5099f7e46081ca3c170ec	Illumina Hiseq 2000/2500	75	paired
WTCHG_298395_232231_2.fastq.gz	fastq	fb15f81700788fa630d6e5dba93ff833	Illumina Hiseq 2000/2500	75	paired
WTCHG_298395_232232_1.fastq.gz	fastq	a0b5d4de5eaf023f96d4369a47f91e3f	Illumina Hiseq 2000/2500	75	paired
WTCHG_298395_232232_2.fastq.gz	fastq	b08a901f02ced5aa350a295b636954c5	Illumina Hiseq 2000/2500	75	paired
WTCHG_298395_249225_1.fastq.gz	fastq	8d1b555ced19099378db2e7af57e0e1c	Illumina Hiseq 2000/2500	75	paired
WTCHG_298395_249225_2.fastq.gz	fastq	f4e86773fd13075454fb56339e137d1d	Illumina Hiseq 2000/2500	75	paired
WTCHG_298395_249226_1.fastq.gz	fastq	f8fd7bfdd7a72c4ea4b4d6bce1fd64f5	Illumina Hiseq 2000/2500	75	paired
WTCHG_298395_249226_2.fastq.gz	fastq	003cf608ec2e302b5395e37d1c775c5c	Illumina Hiseq 2000/2500	75	paired
WTCHG_298395_249227_1.fastq.gz	fastq	4d4b4f5eb5ca28cf761f255fdce75fd8	Illumina Hiseq 2000/2500	75	paired
WTCHG_298395_249227_2.fastq.gz	fastq	abc22ecc5ec459ee3bee20c43f16be11	Illumina Hiseq 2000/2500	75	paired
WTCHG_298395_249228_1.fastq.gz	fastq	6f2dd8678bdcd842deeee8d6fdb36665	Illumina Hiseq 2000/2500	75	paired
WTCHG_298395_249228_2.fastq.gz	fastq	f97b9ab777c7dff877a4f93926d21b8a	Illumina Hiseq 2000/2500	75	paired
WTCHG_298395_249229_1.fastq.gz	fastq	51e42026ca6741f6548b29e9b5461042	Illumina Hiseq 2000/2500	75	paired
WTCHG_298395_249229_2.fastq.gz	fastq	485e27fc54db3d19b21c1aaeb3bbc354	Illumina Hiseq 2000/2500	75	paired
WTCHG_298395_249230_1.fastq.gz	fastq	e355d0224963e9240f9a8cff6bf4f210	Illumina Hiseq 2000/2500	75	paired
WTCHG_298395_249230_2.fastq.gz	fastq	590683e2785859dd93ba6d83f59b6b93	Illumina Hiseq 2000/2500	75	paired
WTCHG_298395_249231_1.fastq.gz	fastq	c612da436ec053caf5b57904b92b16d4	Illumina Hiseq 2000/2500	75	paired
WTCHG_298395_249231_2.fastq.gz	fastq	16ec62241d4db3114a8860d8d231f519	Illumina Hiseq 2000/2500	75	paired
WTCHG_298395_249232_1.fastq.gz	fastq	b66602518b964029b384d265e3810e40	Illumina Hiseq 2000/2500	75	paired
WTCHG_298395_249232_2.fastq.gz	fastq	bbb2a5d18c4b2a8d9822fc6fe9d7c4b1	Illumina Hiseq 2000/2500	75	paired
WTCHG_298395_250225_1.fastq.gz	fastq	3062399acd640e44917edd7729c4e273	Illumina Hiseq 2000/2500	75	paired
WTCHG_298395_250225_2.fastq.gz	fastq	ed2cdcc5f16b38c36d9f1ba2cf77cc75	Illumina Hiseq 2000/2500	75	paired
WTCHG_298395_250226_1.fastq.gz	fastq	a6e1f0b2372b22dbd0c88328281363df	Illumina Hiseq 2000/2500	75	paired
WTCHG_298395_250226_2.fastq.gz	fastq	2a97cbb58b6afdd26c3cc6d4aaceeff9	Illumina Hiseq 2000/2500	75	paired
WTCHG_298395_250227_1.fastq.gz	fastq	1bc8211174257fb09e7b8735c84a5749	Illumina Hiseq 2000/2500	75	paired
WTCHG_298395_250227_2.fastq.gz	fastq	e2f6dae5e868de4197379466ef617a3b	Illumina Hiseq 2000/2500	75	paired
WTCHG_298395_250228_1.fastq.gz	fastq	a26bc3658997904c986193e89183d241	Illumina Hiseq 2000/2500	75	paired
WTCHG_298395_250228_2.fastq.gz	fastq	867f4ceb2bb4948cc320a5059eefe3fd	Illumina Hiseq 2000/2500	75	paired
WTCHG_298395_250229_1.fastq.gz	fastq	6c426f3bfc6dd6588535cb8d9c77b4d7	Illumina Hiseq 2000/2500	75	paired
WTCHG_298395_250229_2.fastq.gz	fastq	009e16d3736dc5bf40c212d983252968	Illumina Hiseq 2000/2500	75	paired
WTCHG_298395_250230_1.fastq.gz	fastq	9446068bd3a817abca92e85355129d5c	Illumina Hiseq 2000/2500	75	paired
WTCHG_298395_250230_2.fastq.gz	fastq	f99695849bcae5d5436dc304b2895ea0	Illumina Hiseq 2000/2500	75	paired
WTCHG_298395_250231_1.fastq.gz	fastq	6fb1f2afa86525fbff873feaea1099bc	Illumina Hiseq 2000/2500	75	paired
WTCHG_298395_250231_2.fastq.gz	fastq	482801e769d33ba5c0e9cb348e2d20e9	Illumina Hiseq 2000/2500	75	paired
WTCHG_298395_250232_1.fastq.gz	fastq	224c0c975dbf007a886991eb8cd89cef	Illumina Hiseq 2000/2500	75	paired
WTCHG_298395_250232_2.fastq.gz	fastq	cfadd889dae9e2c0aeba592373b1e37d	Illumina Hiseq 2000/2500	75	paired
WTCHG_298395_251225_1.fastq.gz	fastq	9449abce0c3d4458ec444655b428b156	Illumina Hiseq 2000/2500	75	paired
WTCHG_298395_251225_2.fastq.gz	fastq	f9b3ba8d813e7aec9cd732698bc6d780	Illumina Hiseq 2000/2500	75	paired
WTCHG_298395_251226_1.fastq.gz	fastq	1753654c797394b14bb838d3490cae3e	Illumina Hiseq 2000/2500	75	paired
WTCHG_298395_251226_2.fastq.gz	fastq	fc8660f6ef9fc9bbe6c82395ca9ae0f0	Illumina Hiseq 2000/2500	75	paired
WTCHG_298395_251227_1.fastq.gz	fastq	1af53696932e6de76f73fa04a5a2bd43	Illumina Hiseq 2000/2500	75	paired
WTCHG_298395_251227_2.fastq.gz	fastq	76146a7d4b2c36cbe8d610e9f415ec21	Illumina Hiseq 2000/2500	75	paired
WTCHG_298395_251228_1.fastq.gz	fastq	45d84eda26c60f00d1190fa87738121d	Illumina Hiseq 2000/2500	75	paired
WTCHG_298395_251228_2.fastq.gz	fastq	8652b93d6f092ac0e2a6f72a39c9c705	Illumina Hiseq 2000/2500	75	paired
WTCHG_298395_251229_1.fastq.gz	fastq	255395868d14ba92dd706e24bf8a48c0	Illumina Hiseq 2000/2500	75	paired
WTCHG_298395_251229_2.fastq.gz	fastq	bd3d5b822c260e3b6563e36ff1a0ffcf	Illumina Hiseq 2000/2500	75	paired
WTCHG_298395_251230_1.fastq.gz	fastq	4bf17e529090f04232af41124796db0c	Illumina Hiseq 2000/2500	75	paired
WTCHG_298395_251230_2.fastq.gz	fastq	b609c4efb7fa55b219a0e532dd60716b	Illumina Hiseq 2000/2500	75	paired
WTCHG_298395_251231_1.fastq.gz	fastq	923945cfc89f8476e8727506b58f274a	Illumina Hiseq 2000/2500	75	paired
WTCHG_298395_251231_2.fastq.gz	fastq	3db2928fef9d4b666d71867cfe635d5f	Illumina Hiseq 2000/2500	75	paired
WTCHG_298395_251232_1.fastq.gz	fastq	c69926ee5af8b3b5eaa502cbff24a33d	Illumina Hiseq 2000/2500	75	paired
WTCHG_298395_251232_2.fastq.gz	fastq	2e9d7ddd9b6bc4486c5b8bcba7f36fbb	Illumina Hiseq 2000/2500	75	paired
WTCHG_298395_252225_1.fastq.gz	fastq	96fcdf502465f2052b3ec51981099db0	Illumina Hiseq 2000/2500	75	paired
WTCHG_298395_252225_2.fastq.gz	fastq	d649784ea9da049972d6b1e36b6cfe89	Illumina Hiseq 2000/2500	75	paired
WTCHG_298395_252226_1.fastq.gz	fastq	f9bab5c11969cebdc242fad35bc97370	Illumina Hiseq 2000/2500	75	paired
WTCHG_298395_252226_2.fastq.gz	fastq	c3f5c4677053b0b9befe90425e2e6d25	Illumina Hiseq 2000/2500	75	paired
WTCHG_298395_252227_1.fastq.gz	fastq	3bb6837e59f3e2ed531d4eba70f7707e	Illumina Hiseq 2000/2500	75	paired
WTCHG_298395_252227_2.fastq.gz	fastq	6e8c155f7ba85cb1816508e1c7fc5543	Illumina Hiseq 2000/2500	75	paired
WTCHG_298395_252228_1.fastq.gz	fastq	4c6ae54edf2365ecfce2eac4e8680a3a	Illumina Hiseq 2000/2500	75	paired
WTCHG_298395_252228_2.fastq.gz	fastq	74d0a40a779a6b61cd72d93aaaa1d457	Illumina Hiseq 2000/2500	75	paired
WTCHG_298395_252229_1.fastq.gz	fastq	87e79a2516e0b54d872131c74cd8e761	Illumina Hiseq 2000/2500	75	paired
WTCHG_298395_252229_2.fastq.gz	fastq	aaaab3c9cb18d0cefb9b8de14917d031	Illumina Hiseq 2000/2500	75	paired
WTCHG_298395_252230_1.fastq.gz	fastq	e1a31939a5a10ee736d69c2d851c8971	Illumina Hiseq 2000/2500	75	paired
WTCHG_298395_252230_2.fastq.gz	fastq	32eb5bcfaedd925712108563ba583ceb	Illumina Hiseq 2000/2500	75	paired
WTCHG_298395_252231_1.fastq.gz	fastq	4d9d8d1edfd9b49dcb9243d9275ae5aa	Illumina Hiseq 2000/2500	75	paired
WTCHG_298395_252231_2.fastq.gz	fastq	8bccb6133ef5d20a28f4183f8cd381a3	Illumina Hiseq 2000/2500	75	paired
WTCHG_298395_252232_1.fastq.gz	fastq	73394a008cc7619406af8263e738b70c	Illumina Hiseq 2000/2500	75	paired
WTCHG_298395_252232_2.fastq.gz	fastq	208afaf93de378051118b091d67c4200	Illumina Hiseq 2000/2500	75	paired
WTCHG_298395_253225_1.fastq.gz	fastq	c0d4ad518c8836f19b17506604f7e76f	Illumina Hiseq 2000/2500	75	paired
WTCHG_298395_253225_2.fastq.gz	fastq	7cad1a168d4c62e445408b0025911034	Illumina Hiseq 2000/2500	75	paired
WTCHG_298395_253226_1.fastq.gz	fastq	ff20e827651efbb3f402ac72a9daa949	Illumina Hiseq 2000/2500	75	paired
WTCHG_298395_253226_2.fastq.gz	fastq	f1935ce90f7a23ddcb483abc655a8e9b	Illumina Hiseq 2000/2500	75	paired
WTCHG_298395_253227_1.fastq.gz	fastq	499ed8b3358e03741409d88347ef561a	Illumina Hiseq 2000/2500	75	paired
WTCHG_298395_253227_2.fastq.gz	fastq	f4e241544ef5d91cdf095454ef9471ca	Illumina Hiseq 2000/2500	75	paired
WTCHG_298395_253228_1.fastq.gz	fastq	975636202fec6845042fe9db6652550b	Illumina Hiseq 2000/2500	75	paired
WTCHG_298395_253228_2.fastq.gz	fastq	3d1dbc6641eed195c9aeb4509b6c07cc	Illumina Hiseq 2000/2500	75	paired
WTCHG_298395_253229_1.fastq.gz	fastq	6e8eeae25a6dc3ec1be3460a6fbcac5a	Illumina Hiseq 2000/2500	75	paired
WTCHG_298395_253229_2.fastq.gz	fastq	682d97d54ec226944e059c9886cf1909	Illumina Hiseq 2000/2500	75	paired
WTCHG_298395_253230_1.fastq.gz	fastq	db2b321e0b7d211cc0c49e6cf0ec0af3	Illumina Hiseq 2000/2500	75	paired
WTCHG_298395_253230_2.fastq.gz	fastq	794c54618990ac30ebdfa8dcb1cfb272	Illumina Hiseq 2000/2500	75	paired
WTCHG_298395_253231_1.fastq.gz	fastq	c1f8d01686dab5bd0d87dfc27e0c0ed5	Illumina Hiseq 2000/2500	75	paired
WTCHG_298395_253231_2.fastq.gz	fastq	3d2d1663e7b8ab5a6585f9e2459c983d	Illumina Hiseq 2000/2500	75	paired
WTCHG_298395_253232_1.fastq.gz	fastq	53890ec43aa24129cb8059673cef15c2	Illumina Hiseq 2000/2500	75	paired
WTCHG_298395_253232_2.fastq.gz	fastq	dc196f93026ae2ef232888c3831b798f	Illumina Hiseq 2000/2500	75	paired
WTCHG_298395_254225_1.fastq.gz	fastq	777371636c45a0be9c56c078429a9ca9	Illumina Hiseq 2000/2500	75	paired
WTCHG_298395_254225_2.fastq.gz	fastq	2074fb86cacf1744f61e153297103253	Illumina Hiseq 2000/2500	75	paired
WTCHG_298395_254226_1.fastq.gz	fastq	be266a4ed063ef96d4d456a31950f789	Illumina Hiseq 2000/2500	75	paired
WTCHG_298395_254226_2.fastq.gz	fastq	4d21ac6d48fd8daeaa5e5d87b57aa9d1	Illumina Hiseq 2000/2500	75	paired
WTCHG_298395_254227_1.fastq.gz	fastq	20fd922c28e5037bec417439793ffd16	Illumina Hiseq 2000/2500	75	paired
WTCHG_298395_254227_2.fastq.gz	fastq	04e1749f1bc99e294ddd5f9c0743f689	Illumina Hiseq 2000/2500	75	paired
WTCHG_298395_254228_1.fastq.gz	fastq	8400cda79280f645294de278e29b54ce	Illumina Hiseq 2000/2500	75	paired
WTCHG_298395_254228_2.fastq.gz	fastq	4f10752c50a2b2cd524815d2b465e6a1	Illumina Hiseq 2000/2500	75	paired
WTCHG_298395_254229_1.fastq.gz	fastq	6199153bef7d3592dc89804946d4d99d	Illumina Hiseq 2000/2500	75	paired
WTCHG_298395_254229_2.fastq.gz	fastq	965c2fbf6889131b7c94ddc8308e0372	Illumina Hiseq 2000/2500	75	paired
WTCHG_298395_254230_1.fastq.gz	fastq	5c8485e7ef74bc54d1a0f1c21fbd863a	Illumina Hiseq 2000/2500	75	paired
WTCHG_298395_254230_2.fastq.gz	fastq	b2f8e7095aa73c24ccd5300161d2803f	Illumina Hiseq 2000/2500	75	paired
WTCHG_298395_254231_1.fastq.gz	fastq	a197df4c600141714c4824e798d01356	Illumina Hiseq 2000/2500	75	paired
WTCHG_298395_254231_2.fastq.gz	fastq	1493823de487ff0ea9740ba68d3afe01	Illumina Hiseq 2000/2500	75	paired
WTCHG_298395_254232_1.fastq.gz	fastq	667b7d9777c75ec74b4bdb91b58a0820	Illumina Hiseq 2000/2500	75	paired
WTCHG_298395_254232_2.fastq.gz	fastq	a130f913f9dfe0d910f73a731eb7f1da	Illumina Hiseq 2000/2500	75	paired
WTCHG_298395_255225_1.fastq.gz	fastq	aca6806ad757c9bf9236a8d693d6b254	Illumina Hiseq 2000/2500	75	paired
WTCHG_298395_255225_2.fastq.gz	fastq	fefeafe4b41c4df5bb4680ce79d71021	Illumina Hiseq 2000/2500	75	paired
WTCHG_298395_255226_1.fastq.gz	fastq	6db30211ed9aaaff8f5223bacfcf103a	Illumina Hiseq 2000/2500	75	paired
WTCHG_298395_255226_2.fastq.gz	fastq	159cd97716428b0d01fd8d67a629dbc3	Illumina Hiseq 2000/2500	75	paired
WTCHG_298395_255227_1.fastq.gz	fastq	e88ecab4f951acf31cce95a32f8d9328	Illumina Hiseq 2000/2500	75	paired
WTCHG_298395_255227_2.fastq.gz	fastq	c31db9a764728bb0046c719c26f06e03	Illumina Hiseq 2000/2500	75	paired
WTCHG_298395_255228_1.fastq.gz	fastq	8e72ab1e29cfbf78662f2910f35bced4	Illumina Hiseq 2000/2500	75	paired
WTCHG_298395_255228_2.fastq.gz	fastq	a13175fef74ed6928f38b12146bb5be5	Illumina Hiseq 2000/2500	75	paired
WTCHG_298395_255229_1.fastq.gz	fastq	a968d94f8fd25f2998e42c6c39039945	Illumina Hiseq 2000/2500	75	paired
WTCHG_298395_255229_2.fastq.gz	fastq	55f97605f4a865ccce5702c8d82dbdbf	Illumina Hiseq 2000/2500	75	paired
WTCHG_298395_255230_1.fastq.gz	fastq	bb8f25ddd377b720f61ac2fba6fb2342	Illumina Hiseq 2000/2500	75	paired
WTCHG_298395_255230_2.fastq.gz	fastq	e5899b98b532eaf94be2201420dfbf82	Illumina Hiseq 2000/2500	75	paired
WTCHG_298395_255231_1.fastq.gz	fastq	1ff36b2e73f6d35875c4f8111d0e6bea	Illumina Hiseq 2000/2500	75	paired
WTCHG_298395_255231_2.fastq.gz	fastq	8527d2d759141db28ef54ac378d680fe	Illumina Hiseq 2000/2500	75	paired
WTCHG_298395_255232_1.fastq.gz	fastq	19d59d632a48dec992b32c26a960ce17	Illumina Hiseq 2000/2500	75	paired
WTCHG_298395_255232_2.fastq.gz	fastq	7ebeebe0c0ebbfecd7f84e44353e5ed2	Illumina Hiseq 2000/2500	75	paired
WTCHG_298395_256225_1.fastq.gz	fastq	51048ab7ceeb5f363dce4de68c2b043e	Illumina Hiseq 2000/2500	75	paired
WTCHG_298395_256225_2.fastq.gz	fastq	70e55474cfde62ae3dda6d4bfce72012	Illumina Hiseq 2000/2500	75	paired
WTCHG_298395_256226_1.fastq.gz	fastq	9debaf25ac390a856670c5d30bfb7246	Illumina Hiseq 2000/2500	75	paired
WTCHG_298395_256226_2.fastq.gz	fastq	b62dbfa5fb30edc71026ee37ea055ddd	Illumina Hiseq 2000/2500	75	paired
WTCHG_298395_256227_1.fastq.gz	fastq	ac223bbbb4099bc3afa44ed10339a8cb	Illumina Hiseq 2000/2500	75	paired
WTCHG_298395_256227_2.fastq.gz	fastq	9ce8f0581a4677888a9b23445551c076	Illumina Hiseq 2000/2500	75	paired
WTCHG_298395_256228_1.fastq.gz	fastq	2b5760c2bcaf1012e4ac9a6f593fe55b	Illumina Hiseq 2000/2500	75	paired
WTCHG_298395_256228_2.fastq.gz	fastq	d670cd7536fb13aad31e85f977bbee9b	Illumina Hiseq 2000/2500	75	paired
WTCHG_298395_256229_1.fastq.gz	fastq	2a07eb71917fcd1b01faf8c9f84f948a	Illumina Hiseq 2000/2500	75	paired
WTCHG_298395_256229_2.fastq.gz	fastq	609c6a7bfb9f568dd278d86e5288f8b8	Illumina Hiseq 2000/2500	75	paired
WTCHG_298395_256230_1.fastq.gz	fastq	4bff87cceb2da5c3e47f20230ce515a3	Illumina Hiseq 2000/2500	75	paired
WTCHG_298395_256230_2.fastq.gz	fastq	4f0909f9aa5d9c2110022c3b29c8af48	Illumina Hiseq 2000/2500	75	paired
WTCHG_298395_256231_1.fastq.gz	fastq	49ab1760659281217a63eaccae0caed7	Illumina Hiseq 2000/2500	75	paired
WTCHG_298395_256231_2.fastq.gz	fastq	eac37211e6b944839b438c30982baec8	Illumina Hiseq 2000/2500	75	paired
WTCHG_298395_256232_1.fastq.gz	fastq	c18bcda02e26831a96c08e8dbcb3840c	Illumina Hiseq 2000/2500	75	paired
WTCHG_298395_256232_2.fastq.gz	fastq	b73b265420daa49b80a46acd6318704a	Illumina Hiseq 2000/2500	75	paired
# For paired-end experiments, list the 2 associated raw files, and provide average insert size and standard deviation, if known. For SOLiD experiments, list the 4 file names (include "file name 3" and "file name 4" columns).
PAIRED-END EXPERIMENTS
file name 1	file name 2	average insert size	standard deviation
WTCHG_298395_201201_1.fastq.gz	WTCHG_298395_201201_2.fastq.gz
WTCHG_298395_201202_1.fastq.gz	WTCHG_298395_201202_2.fastq.gz
WTCHG_298395_201203_1.fastq.gz	WTCHG_298395_201203_2.fastq.gz
WTCHG_298395_201204_1.fastq.gz	WTCHG_298395_201204_2.fastq.gz
WTCHG_298395_201205_1.fastq.gz	WTCHG_298395_201205_2.fastq.gz
WTCHG_298395_201206_1.fastq.gz	WTCHG_298395_201206_2.fastq.gz
WTCHG_298395_201207_1.fastq.gz	WTCHG_298395_201207_2.fastq.gz
WTCHG_298395_201208_1.fastq.gz	WTCHG_298395_201208_2.fastq.gz
WTCHG_298395_202201_1.fastq.gz	WTCHG_298395_202201_2.fastq.gz
WTCHG_298395_202202_1.fastq.gz	WTCHG_298395_202202_2.fastq.gz
WTCHG_298395_202203_1.fastq.gz	WTCHG_298395_202203_2.fastq.gz
WTCHG_298395_202204_1.fastq.gz	WTCHG_298395_202204_2.fastq.gz
WTCHG_298395_202205_1.fastq.gz	WTCHG_298395_202205_2.fastq.gz
WTCHG_298395_202206_1.fastq.gz	WTCHG_298395_202206_2.fastq.gz
WTCHG_298395_202207_1.fastq.gz	WTCHG_298395_202207_2.fastq.gz
WTCHG_298395_202208_1.fastq.gz	WTCHG_298395_202208_2.fastq.gz
WTCHG_298395_203201_1.fastq.gz	WTCHG_298395_203201_2.fastq.gz
WTCHG_298395_203202_1.fastq.gz	WTCHG_298395_203202_2.fastq.gz
WTCHG_298395_203203_1.fastq.gz	WTCHG_298395_203203_2.fastq.gz
WTCHG_298395_203204_1.fastq.gz	WTCHG_298395_203204_2.fastq.gz
WTCHG_298395_203205_1.fastq.gz	WTCHG_298395_203205_2.fastq.gz
WTCHG_298395_203206_1.fastq.gz	WTCHG_298395_203206_2.fastq.gz
WTCHG_298395_203207_1.fastq.gz	WTCHG_298395_203207_2.fastq.gz
WTCHG_298395_203208_1.fastq.gz	WTCHG_298395_203208_2.fastq.gz
WTCHG_298395_204201_1.fastq.gz	WTCHG_298395_204201_2.fastq.gz
WTCHG_298395_204202_1.fastq.gz	WTCHG_298395_204202_2.fastq.gz
WTCHG_298395_204203_1.fastq.gz	WTCHG_298395_204203_2.fastq.gz
WTCHG_298395_204204_1.fastq.gz	WTCHG_298395_204204_2.fastq.gz
WTCHG_298395_204205_1.fastq.gz	WTCHG_298395_204205_2.fastq.gz
WTCHG_298395_204206_1.fastq.gz	WTCHG_298395_204206_2.fastq.gz
WTCHG_298395_204207_1.fastq.gz	WTCHG_298395_204207_2.fastq.gz
WTCHG_298395_204208_1.fastq.gz	WTCHG_298395_204208_2.fastq.gz
WTCHG_298395_205201_1.fastq.gz	WTCHG_298395_205201_2.fastq.gz
WTCHG_298395_205202_1.fastq.gz	WTCHG_298395_205202_2.fastq.gz
WTCHG_298395_205203_1.fastq.gz	WTCHG_298395_205203_2.fastq.gz
WTCHG_298395_205204_1.fastq.gz	WTCHG_298395_205204_2.fastq.gz
WTCHG_298395_205205_1.fastq.gz	WTCHG_298395_205205_2.fastq.gz
WTCHG_298395_205206_1.fastq.gz	WTCHG_298395_205206_2.fastq.gz
WTCHG_298395_205207_1.fastq.gz	WTCHG_298395_205207_2.fastq.gz
WTCHG_298395_205208_1.fastq.gz	WTCHG_298395_205208_2.fastq.gz
WTCHG_298395_206201_1.fastq.gz	WTCHG_298395_206201_2.fastq.gz
WTCHG_298395_206202_1.fastq.gz	WTCHG_298395_206202_2.fastq.gz
WTCHG_298395_206203_1.fastq.gz	WTCHG_298395_206203_2.fastq.gz
WTCHG_298395_206204_1.fastq.gz	WTCHG_298395_206204_2.fastq.gz
WTCHG_298395_206205_1.fastq.gz	WTCHG_298395_206205_2.fastq.gz
WTCHG_298395_206206_1.fastq.gz	WTCHG_298395_206206_2.fastq.gz
WTCHG_298395_206207_1.fastq.gz	WTCHG_298395_206207_2.fastq.gz
WTCHG_298395_206208_1.fastq.gz	WTCHG_298395_206208_2.fastq.gz
WTCHG_298395_207201_1.fastq.gz	WTCHG_298395_207201_2.fastq.gz
WTCHG_298395_207202_1.fastq.gz	WTCHG_298395_207202_2.fastq.gz
WTCHG_298395_207203_1.fastq.gz	WTCHG_298395_207203_2.fastq.gz
WTCHG_298395_207204_1.fastq.gz	WTCHG_298395_207204_2.fastq.gz
WTCHG_298395_207205_1.fastq.gz	WTCHG_298395_207205_2.fastq.gz
WTCHG_298395_207206_1.fastq.gz	WTCHG_298395_207206_2.fastq.gz
WTCHG_298395_207207_1.fastq.gz	WTCHG_298395_207207_2.fastq.gz
WTCHG_298395_207208_1.fastq.gz	WTCHG_298395_207208_2.fastq.gz
WTCHG_298395_208201_1.fastq.gz	WTCHG_298395_208201_2.fastq.gz
WTCHG_298395_208202_1.fastq.gz	WTCHG_298395_208202_2.fastq.gz
WTCHG_298395_208203_1.fastq.gz	WTCHG_298395_208203_2.fastq.gz
WTCHG_298395_208204_1.fastq.gz	WTCHG_298395_208204_2.fastq.gz
WTCHG_298395_208205_1.fastq.gz	WTCHG_298395_208205_2.fastq.gz
WTCHG_298395_208206_1.fastq.gz	WTCHG_298395_208206_2.fastq.gz
WTCHG_298395_208207_1.fastq.gz	WTCHG_298395_208207_2.fastq.gz
WTCHG_298395_208208_1.fastq.gz	WTCHG_298395_208208_2.fastq.gz
WTCHG_298395_225201_1.fastq.gz	WTCHG_298395_225201_2.fastq.gz
WTCHG_298395_225202_1.fastq.gz	WTCHG_298395_225202_2.fastq.gz
WTCHG_298395_225203_1.fastq.gz	WTCHG_298395_225203_2.fastq.gz
WTCHG_298395_225204_1.fastq.gz	WTCHG_298395_225204_2.fastq.gz
WTCHG_298395_225205_1.fastq.gz	WTCHG_298395_225205_2.fastq.gz
WTCHG_298395_225206_1.fastq.gz	WTCHG_298395_225206_2.fastq.gz
WTCHG_298395_225207_1.fastq.gz	WTCHG_298395_225207_2.fastq.gz
WTCHG_298395_225208_1.fastq.gz	WTCHG_298395_225208_2.fastq.gz
WTCHG_298395_226201_1.fastq.gz	WTCHG_298395_226201_2.fastq.gz
WTCHG_298395_226202_1.fastq.gz	WTCHG_298395_226202_2.fastq.gz
WTCHG_298395_226203_1.fastq.gz	WTCHG_298395_226203_2.fastq.gz
WTCHG_298395_226204_1.fastq.gz	WTCHG_298395_226204_2.fastq.gz
WTCHG_298395_226205_1.fastq.gz	WTCHG_298395_226205_2.fastq.gz
WTCHG_298395_226206_1.fastq.gz	WTCHG_298395_226206_2.fastq.gz
WTCHG_298395_226207_1.fastq.gz	WTCHG_298395_226207_2.fastq.gz
WTCHG_298395_226208_1.fastq.gz	WTCHG_298395_226208_2.fastq.gz
WTCHG_298395_227201_1.fastq.gz	WTCHG_298395_227201_2.fastq.gz
WTCHG_298395_227202_1.fastq.gz	WTCHG_298395_227202_2.fastq.gz
WTCHG_298395_227203_1.fastq.gz	WTCHG_298395_227203_2.fastq.gz
WTCHG_298395_227204_1.fastq.gz	WTCHG_298395_227204_2.fastq.gz
WTCHG_298395_227205_1.fastq.gz	WTCHG_298395_227205_2.fastq.gz
WTCHG_298395_227206_1.fastq.gz	WTCHG_298395_227206_2.fastq.gz
WTCHG_298395_227207_1.fastq.gz	WTCHG_298395_227207_2.fastq.gz
WTCHG_298395_227208_1.fastq.gz	WTCHG_298395_227208_2.fastq.gz
WTCHG_298395_228201_1.fastq.gz	WTCHG_298395_228201_2.fastq.gz
WTCHG_298395_228202_1.fastq.gz	WTCHG_298395_228202_2.fastq.gz
WTCHG_298395_228203_1.fastq.gz	WTCHG_298395_228203_2.fastq.gz
WTCHG_298395_228204_1.fastq.gz	WTCHG_298395_228204_2.fastq.gz
WTCHG_298395_228205_1.fastq.gz	WTCHG_298395_228205_2.fastq.gz
WTCHG_298395_228206_1.fastq.gz	WTCHG_298395_228206_2.fastq.gz
WTCHG_298395_228207_1.fastq.gz	WTCHG_298395_228207_2.fastq.gz
WTCHG_298395_228208_1.fastq.gz	WTCHG_298395_228208_2.fastq.gz
WTCHG_298395_229225_1.fastq.gz	WTCHG_298395_229225_2.fastq.gz
WTCHG_298395_229226_1.fastq.gz	WTCHG_298395_229226_2.fastq.gz
WTCHG_298395_229227_1.fastq.gz	WTCHG_298395_229227_2.fastq.gz
WTCHG_298395_229228_1.fastq.gz	WTCHG_298395_229228_2.fastq.gz
WTCHG_298395_229229_1.fastq.gz	WTCHG_298395_229229_2.fastq.gz
WTCHG_298395_229230_1.fastq.gz	WTCHG_298395_229230_2.fastq.gz
WTCHG_298395_229231_1.fastq.gz	WTCHG_298395_229231_2.fastq.gz
WTCHG_298395_229232_1.fastq.gz	WTCHG_298395_229232_2.fastq.gz
WTCHG_298395_230225_1.fastq.gz	WTCHG_298395_230225_2.fastq.gz
WTCHG_298395_230226_1.fastq.gz	WTCHG_298395_230226_2.fastq.gz
WTCHG_298395_230227_1.fastq.gz	WTCHG_298395_230227_2.fastq.gz
WTCHG_298395_230228_1.fastq.gz	WTCHG_298395_230228_2.fastq.gz
WTCHG_298395_230229_1.fastq.gz	WTCHG_298395_230229_2.fastq.gz
WTCHG_298395_230230_1.fastq.gz	WTCHG_298395_230230_2.fastq.gz
WTCHG_298395_230231_1.fastq.gz	WTCHG_298395_230231_2.fastq.gz
WTCHG_298395_230232_1.fastq.gz	WTCHG_298395_230232_2.fastq.gz
WTCHG_298395_231225_1.fastq.gz	WTCHG_298395_231225_2.fastq.gz
WTCHG_298395_231226_1.fastq.gz	WTCHG_298395_231226_2.fastq.gz
WTCHG_298395_231227_1.fastq.gz	WTCHG_298395_231227_2.fastq.gz
WTCHG_298395_231228_1.fastq.gz	WTCHG_298395_231228_2.fastq.gz
WTCHG_298395_231229_1.fastq.gz	WTCHG_298395_231229_2.fastq.gz
WTCHG_298395_231230_1.fastq.gz	WTCHG_298395_231230_2.fastq.gz
WTCHG_298395_231231_1.fastq.gz	WTCHG_298395_231231_2.fastq.gz
WTCHG_298395_231232_1.fastq.gz	WTCHG_298395_231232_2.fastq.gz
WTCHG_298395_232225_1.fastq.gz	WTCHG_298395_232225_2.fastq.gz
WTCHG_298395_232226_1.fastq.gz	WTCHG_298395_232226_2.fastq.gz
WTCHG_298395_232227_1.fastq.gz	WTCHG_298395_232227_2.fastq.gz
WTCHG_298395_232228_1.fastq.gz	WTCHG_298395_232228_2.fastq.gz
WTCHG_298395_232229_1.fastq.gz	WTCHG_298395_232229_2.fastq.gz
WTCHG_298395_232230_1.fastq.gz	WTCHG_298395_232230_2.fastq.gz
WTCHG_298395_232231_1.fastq.gz	WTCHG_298395_232231_2.fastq.gz
WTCHG_298395_232232_1.fastq.gz	WTCHG_298395_232232_2.fastq.gz
WTCHG_298395_249225_1.fastq.gz	WTCHG_298395_249225_2.fastq.gz
WTCHG_298395_249226_1.fastq.gz	WTCHG_298395_249226_2.fastq.gz
WTCHG_298395_249227_1.fastq.gz	WTCHG_298395_249227_2.fastq.gz
WTCHG_298395_249228_1.fastq.gz	WTCHG_298395_249228_2.fastq.gz
WTCHG_298395_249229_1.fastq.gz	WTCHG_298395_249229_2.fastq.gz
WTCHG_298395_249230_1.fastq.gz	WTCHG_298395_249230_2.fastq.gz
WTCHG_298395_249231_1.fastq.gz	WTCHG_298395_249231_2.fastq.gz
WTCHG_298395_249232_1.fastq.gz	WTCHG_298395_249232_2.fastq.gz
WTCHG_298395_250225_1.fastq.gz	WTCHG_298395_250225_2.fastq.gz
WTCHG_298395_250226_1.fastq.gz	WTCHG_298395_250226_2.fastq.gz
WTCHG_298395_250227_1.fastq.gz	WTCHG_298395_250227_2.fastq.gz
WTCHG_298395_250228_1.fastq.gz	WTCHG_298395_250228_2.fastq.gz
WTCHG_298395_250229_1.fastq.gz	WTCHG_298395_250229_2.fastq.gz
WTCHG_298395_250230_1.fastq.gz	WTCHG_298395_250230_2.fastq.gz
WTCHG_298395_250231_1.fastq.gz	WTCHG_298395_250231_2.fastq.gz
WTCHG_298395_250232_1.fastq.gz	WTCHG_298395_250232_2.fastq.gz
WTCHG_298395_251225_1.fastq.gz	WTCHG_298395_251225_2.fastq.gz
WTCHG_298395_251226_1.fastq.gz	WTCHG_298395_251226_2.fastq.gz
WTCHG_298395_251227_1.fastq.gz	WTCHG_298395_251227_2.fastq.gz
WTCHG_298395_251228_1.fastq.gz	WTCHG_298395_251228_2.fastq.gz
WTCHG_298395_251229_1.fastq.gz	WTCHG_298395_251229_2.fastq.gz
WTCHG_298395_251230_1.fastq.gz	WTCHG_298395_251230_2.fastq.gz
WTCHG_298395_251231_1.fastq.gz	WTCHG_298395_251231_2.fastq.gz
WTCHG_298395_251232_1.fastq.gz	WTCHG_298395_251232_2.fastq.gz
WTCHG_298395_252225_1.fastq.gz	WTCHG_298395_252225_2.fastq.gz
WTCHG_298395_252226_1.fastq.gz	WTCHG_298395_252226_2.fastq.gz
WTCHG_298395_252227_1.fastq.gz	WTCHG_298395_252227_2.fastq.gz
WTCHG_298395_252228_1.fastq.gz	WTCHG_298395_252228_2.fastq.gz
WTCHG_298395_252229_1.fastq.gz	WTCHG_298395_252229_2.fastq.gz
WTCHG_298395_252230_1.fastq.gz	WTCHG_298395_252230_2.fastq.gz
WTCHG_298395_252231_1.fastq.gz	WTCHG_298395_252231_2.fastq.gz
WTCHG_298395_252232_1.fastq.gz	WTCHG_298395_252232_2.fastq.gz
WTCHG_298395_253225_1.fastq.gz	WTCHG_298395_253225_2.fastq.gz
WTCHG_298395_253226_1.fastq.gz	WTCHG_298395_253226_2.fastq.gz
WTCHG_298395_253227_1.fastq.gz	WTCHG_298395_253227_2.fastq.gz
WTCHG_298395_253228_1.fastq.gz	WTCHG_298395_253228_2.fastq.gz
WTCHG_298395_253229_1.fastq.gz	WTCHG_298395_253229_2.fastq.gz
WTCHG_298395_253230_1.fastq.gz	WTCHG_298395_253230_2.fastq.gz
WTCHG_298395_253231_1.fastq.gz	WTCHG_298395_253231_2.fastq.gz
WTCHG_298395_253232_1.fastq.gz	WTCHG_298395_253232_2.fastq.gz
WTCHG_298395_254225_1.fastq.gz	WTCHG_298395_254225_2.fastq.gz
WTCHG_298395_254226_1.fastq.gz	WTCHG_298395_254226_2.fastq.gz
WTCHG_298395_254227_1.fastq.gz	WTCHG_298395_254227_2.fastq.gz
WTCHG_298395_254228_1.fastq.gz	WTCHG_298395_254228_2.fastq.gz
WTCHG_298395_254229_1.fastq.gz	WTCHG_298395_254229_2.fastq.gz
WTCHG_298395_254230_1.fastq.gz	WTCHG_298395_254230_2.fastq.gz
WTCHG_298395_254231_1.fastq.gz	WTCHG_298395_254231_2.fastq.gz
WTCHG_298395_254232_1.fastq.gz	WTCHG_298395_254232_2.fastq.gz
WTCHG_298395_255225_1.fastq.gz	WTCHG_298395_255225_2.fastq.gz
WTCHG_298395_255226_1.fastq.gz	WTCHG_298395_255226_2.fastq.gz
WTCHG_298395_255227_1.fastq.gz	WTCHG_298395_255227_2.fastq.gz
WTCHG_298395_255228_1.fastq.gz	WTCHG_298395_255228_2.fastq.gz
WTCHG_298395_255229_1.fastq.gz	WTCHG_298395_255229_2.fastq.gz
WTCHG_298395_255230_1.fastq.gz	WTCHG_298395_255230_2.fastq.gz
WTCHG_298395_255231_1.fastq.gz	WTCHG_298395_255231_2.fastq.gz
WTCHG_298395_255232_1.fastq.gz	WTCHG_298395_255232_2.fastq.gz
WTCHG_298395_256225_1.fastq.gz	WTCHG_298395_256225_2.fastq.gz
WTCHG_298395_256226_1.fastq.gz	WTCHG_298395_256226_2.fastq.gz
WTCHG_298395_256227_1.fastq.gz	WTCHG_298395_256227_2.fastq.gz
WTCHG_298395_256228_1.fastq.gz	WTCHG_298395_256228_2.fastq.gz
WTCHG_298395_256229_1.fastq.gz	WTCHG_298395_256229_2.fastq.gz
WTCHG_298395_256230_1.fastq.gz	WTCHG_298395_256230_2.fastq.gz
WTCHG_298395_256231_1.fastq.gz	WTCHG_298395_256231_2.fastq.gz
WTCHG_298395_256232_1.fastq.gz	WTCHG_298395_256232_2.fastq.gz

## Sheet: EXAMPLE 1
# High-throughput sequencing metadata template (version 2.1).
# All fields in this template must be completed.
# Templates containing example data are found in the METADATA EXAMPLES spreadsheet tabs at the foot of this page.
# Field names (in blue on this page) should not be edited. Hover over cells containing field names to view field content guidelines.
# Human data. If there are patient privacy concerns regarding making data fully public through GEO, please submit to NCBI's dbGaP (http://www.ncbi.nlm.nih.gov/gap/) database. dbGaP has controlled access mechanisms and is an appropriate resource for hosting sensitive patient data.
SERIES
# This section describes the overall experiment.
title	Genome-wide maps of chromatin state in pluripotent and lineage-committed cells.
summary	We report the application of single-molecule-based sequencing technology for high-throughput profiling of histone modifications in mammalian cells. By obtaining over four billion bases of sequence from chromatin immunoprecipitated DNA, we generated genome-wide chromatin-state maps of mouse embryonic stem cells, neural progenitor cells and embryonic fibroblasts. We find that lysine 4 and lysine 27…
overall design	Examination of 2 different histone modifications in 2 cell types.
contributor	John,B,Goode
contributor	Bradley,Smith
supplementary file
SRA_center_name_code	[optional]
SAMPLES
# This section lists and describes each of the biological Samples under investgation, as well as any protocols that are specific to individual Samples.
# Additional "processed data file" or "raw file" columns may be included.
Sample name	title	source name	organism	characteristics: cell type	characteristics: passages	characteristics: strain	characteristics: ChIP antibody	molecule	description	processed data file	raw file	raw file	raw file	raw file
Sample 1	H3K4me2_ChIPSeq	Neural progenitor cells	Mus musculus	ES-derived neural progenitor cells	15-18	C57BL/6	H3K4me2 (Millipore, 07-030, lot 122116)	genomic DNA		H3K4me2.aligned.txt	H3K4me2.peaks.txt	080716_BI-EAS46_0001_209DH_L1.fastq	080716_BI-EAS46_0001_209DH_L2.fastq	080716_BI-EAS46_0001_209DH_L3.fastq
Sample 2	H3K4me1_ChIPSeq	Neural progenitor cells	Mus musculus	ES-derived neural progenitor cells	15-18	C57BL/6	H3K4me1 (Millipore, 08-034, lot 112345)	genomic DNA		H3K4me1.aligned.txt	H3K4me1.peaks.txt	080716_BI-EAS46_0001_209DH_L4.fastq	080716_BI-EAS46_0001_209DH_L5.fastq	080716_BI-EAS46_0001_209DH_L6.fastq
Sample 3	input DNA	Neural progenitor cells	Mus musculus	ES-derived neural progenitor cells	15-18	C57BL/6	none	genomic DNA		H3K4me2.b.aligned.txt	H3K4me2.b.peaks.txt	080717_BI-EAS46_0001_20DH_L5.fastq	080717_BI-EAS46_0001_20DH_L6.fastq
PROTOCOLS
# Any of the protocols below which are applicable to only a subset of Samples should be included as additional columns of the SAMPLES section instead.
growth protocol	ES cell–derived NS cells were routinely generated by re-plating d 7 adherent neural differentiation cultures (typically 2–3 × 106 cells into a T75 flask) on uncoated plastic in NS-A medium (Euroclone, Milan, Italy) supplemented with modified N2 and 10 ng/ml of both EGF and FGF-2 (NS expansion medium).
treatment protocol
extract protocol	Lysates were clarified from sonicated nuclei and histone-DNA complexes were isolated with antibody.
library construction protocol	Libraries were prepared according to Illumina's instructions accompanying the DNA Sample Kit (Part# 0801-0303). Briefly, DNA was end-repaired using a combination of T4 DNA polymerase, E. coli DNA Pol I large fragment (Klenow polymerase) and T4 polynucleotide kinase. The blunt, phosphorylated ends were treated with Klenow fragment (32 to 52 exo minus) and dATP to yield a protruding 3- 'A' base for…
library strategy	ChIP-Seq
DATA PROCESSING PIPELINE
# Data processing steps include base-calling, alignment, filtering, peak-calling, generation of normalized abundance measurements etc…
# For each step provide a description, as well as software name, version, parameters, if applicable.
# Include additional steps, as necessary.
data processing step	Basecalls performed using CASAVA version 1.4
data processing step	ChIP-seq reads were aligned to the mm9 genome assembly using EasyAlign version 3.2 with the following configurations…
data processing step	Data were filtered using the following specifications…
data processing step	peaks were called using PeaksFind version 2.2 with the following setting: ChIP threshold (0.2), Enrichment Fold (2.5), Rescue Fold (3).
data processing step
genome build	mm9
processed data files format and content	wig files were generated using …; Scores represent …
# For each file listed in the "processed data file" columns of the SAMPLES section, provide additional information below.
PROCESSED DATA FILES
file name	file type	file checksum
H3K4me2.peaks.wig	wig	95cf1d1fa509d871b2ef0bb9fd734c3d
H3K4me1.peaks.wig	wig	8ec6ee3cce10b970e5bfea4e35cdb231
H3K4me2.b.peaks.wig	wig	f8fcd650914ff1a733956d6d06e8b543
# For each file listed in the "raw file" columns of the SAMPLES section, provide additional information below.
RAW FILES
file name	file type	file checksum	instrument model	read length	single or paired-end
080716_BI-EAS46_0001_209DH_L1.fastq	fastq	6cc6ee3cce10b970e5bfea4e35cdb280	Illumina Genome Analyzer	36	single
080716_BI-EAS46_0001_209DH_L2.fastq	fastq	88ceb0e0d056dda9208a03acf9073571	Illumina Genome Analyzer	36	single
080716_BI-EAS46_0001_209DH_L3.fastq	fastq	f2786fedc5106789a2af4014a0e74f00	Illumina Genome Analyzer	36	single
080716_BI-EAS46_0001_209DH_L4.fastq	fastq	d8fcd650914ff1a733956d6d06e8b091	Illumina Genome Analyzer	36	single
080716_BI-EAS46_0001_209DH_L5.fastq	fastq	03839cca2e797b28b9f9371f7b9ca680	Illumina Genome Analyzer	36	single
080716_BI-EAS46_0001_209DH_L6.fastq	fastq	604fbb658413c559511eb6ad2bb1472e	Illumina Genome Analyzer	36	single
080717_BI-EAS46_0001_20DH_L5.fastq	fastq	57cf1d1fa509d871b2ef0bb9fd734c3c	Illumina Genome Analyzer IIx	42	single
080717_BI-EAS46_0001_20DH_L6.fastq	fastq	e5718e1a97690d410464f24f37aaed39	Illumina Genome Analyzer IIx	42	single
# For paired-end experiments, list the 2 associated raw files, and provide average insert size and standard deviation, if known. For SOLiD experiments, list the 4 file names (include "file name 3" and "file name 4" columns).
PAIRED-END EXPERIMENTS
file name 1	file name 2	average insert size	standard deviation

## Sheet: EXAMPLE 2
# High-throughput sequencing metadata template (version 2.1).
# All fields in this template must be completed.
# Templates containing example data are found in the METADATA EXAMPLES spreadsheet tabs at the foot of this page.
# Field names (in blue on this page) should not be edited. Hover over cells containing field names to view field content guidelines.
# Human data. If there are patient privacy concerns regarding making data fully public through GEO, please submit to NCBI's dbGaP (http://www.ncbi.nlm.nih.gov/gap/) database. dbGaP has controlled access mechanisms and is an appropriate resource for hosting sensitive patient data.
SERIES
# This section describes the overall experiment.
title	Next Generation Sequencing Facilitates Quantitative Analysis of Wild Type and Nrl-/- Retinal Transcriptomes
summary	Purpose: Next-generation sequencing (NGS) has revolutionized systems-based analysis of cellular pathways. The goals of this study are to compare NGS-derived retinal transcriptome profiling (RNA-seq) to microarray and quantitative reverse transcription polymerase chain reaction (qRT–PCR) methods and to evaluate protocols for optimal high-throughput data analysis
summary	Methods: Retinal mRNA profiles of 21-day-old wild-type (WT) and neural retina leucine zipper knockout (Nrl−/−) mice were generated by deep sequencing, in triplicate, using Illumina GAIIx. The sequence reads that passed quality filters were analyzed at the transcript isoform level with two methods: Burrows–Wheeler Aligner (BWA) followed by ANOVA (ANOVA) and TopHat followed by Cufflinks. qRT–PCR va…
summary	Results: Using an optimized data analysis workflow, we mapped about 30 million sequence reads per sample to the mouse genome (build mm9) and identified 16,014 transcripts in the retinas of WT and Nrl−/− mice with BWA workflow and 34,115 transcripts with TopHat workflow. RNA-seq data confirmed stable expression of 25 known housekeeping genes, and 12 of these were validated with qRT–PCR. RNA-seq da…
summary	Conclusions: Our study represents the first detailed analysis of retinal transcriptomes, with biologic replicates, generated by RNA-seq technology. The optimized data analysis workflows reported here should provide a framework for comparative investigations of expression profiles. Our results show that NGS offers a comprehensive and more accurate quantitative and qualitative evaluation of mRNA co…
overall design	Retinal mRNA profiles of 21-day old wild type (WT) and Nrl-/- mice were generated by deep sequencing, in triplicate, using Illumina GAIIx.
contributor	Rebecca,A,Smith
contributor	David,Doe
supplementary file
SRA_center_name_code
SAMPLES
# This section lists and describes each of the biological Samples under investgation, as well as any protocols that are specific to individual Samples.
# Additional "processed data file" or "raw file" columns may be included.
Sample name	title	source name	organism	characteristics: strain	characteristics: tissue	characteristics: age	characteristics: genotype	molecule	description	processed data file	raw file	raw file	raw file	raw file	raw file
Sample 1	WT rep1	Retina	Mus musculus	C57BL/6	retina	post natal day 21	wild type	total RNA		WT1.txt	Run123abc.csfasta	Run123abc.qual	2011_01_gfh_qseq.txt	DS18389-7_1.fastq	DS18389-7_2.fastq
Sample 2	WT rep2	Retina	Mus musculus	C57BL/6	retina	post natal day 21	wild type	total RNA		WT2.txt	run454.seq	run454.qual	2011_05_rst_qseq.tar
Sample 3	Nrl-KO rep1	Retina	Mus musculus	C57BL/6	retina	post natal day 21	Nrl-/-	total RNA		mutant1.txt	GAXHYMS02.sff
Sample 4	Nrl-KO rep2	Retina	Mus musculus	C57BL/6	retina	post natal day 21	Nrl-/-	total RNA		mutant2.txt	080717_BI-EAS46_1.fastq	080717_BI-EAS46_2.fastq
PROTOCOLS
# Any of the protocols below which are applicable to only a subset of Samples should be included as additional columns of the SAMPLES section instead.
growth protocol
treatment protocol
extract protocol	Retinas were removed, flash frozen on dry ice, and RNA was harvested using Trizol reagent. Illumina TruSeq RNA Sample Prep Kit (Cat#FC-122-1001) was used with 1 ug of total RNA for the construction of sequencing libraries.
library construction protocol	RNA libraries were prepared for sequencing using standard Illumina protocols
library strategy	RNA-Seq
DATA PROCESSING PIPELINE
# Data processing steps include base-calling, alignment, filtering, peak-calling, generation of normalized abundance measurements etc…
# For each step provide a description, as well as software name, version, parameters, if applicable.
# Include additional steps, as necessary.
data processing step	Illumina Casava1.7 software used for basecalling.
data processing step	Sequenced reads were trimmed for adaptor sequence, and masked for low-complexity or low-quality sequence, then mapped to mm8 whole genome using bowtie v0.12.2 with parameters -q -p 4 -e 100 -y -a -m 10 --best --strata
data processing step	Reads Per Kilobase of exon per Megabase of library size (RPKM) were calculated using a protocol from Chepelev et al., Nucleic Acids Research, 2009. In short, exons from all isoforms of a gene were merged to create one meta-transcript. The number of reads falling in the exons of this meta-transcript were counted and normalized by the size of the meta-transcript and by the size of the library.
data processing step
data processing step
genome build	mm8
processed data files format and content	tab-delimited text files include RPKM values for each Sample ...
# For each file listed in the "processed data file" columns of the SAMPLES section, provide additional information below.
PROCESSED DATA FILES
file name	file type	file checksum
WT.txt	abundance measurements	d8fcd650914ff1a733956d6d06e8b091
WT2.txt	abundance measurements	abcdef123456789abc123456789abc
mutant1.txt	abundance measurements	95cf1d1fa509d871b2ef0bb9fd734c3d
mutant2.txt	abundance measurements	0wd6ee3cce10b970e5bfea4e35cdb987
# For each file listed in the "raw file" columns of the SAMPLES section, provide additional information below.
RAW FILES
file name	file type	file checksum	instrument model	read length	single or paired-end
Run123abc.csfasta	solid_native_csfasta	6cc6ee3cce10b970e5bfea4e35cdb280	AB SOLiD System 3.0	50	single
Run123abc_QV.qual	solid_native_qual	88ceb0e0d056dda9208a03acf9073571	AB SOLiD System 3.0	50	single
2011_01_gfh_qseq.txt	Illumina_native_qseq	95cf1d1fa509d871b2ef0bb9fd734c3d	Illumina HiSeq 2000	72	single
DS18389-7_1.fastq	fastq	95cf1d1fa509d871b2ef0bb9fd734c3d	Illumina HiSeq 2000	50	paired-end
DS18389-7_2.fastq	fastq	0wd6ee3cce10b970e5bfea4e35cdb987	Illumina HiSeq 2000	50	paired-end
run454.seq	454_native_seq	f2786fedc5106789a2af4014a0e74f00	454 GS FLX Titanium	400	single
run454.qual	454_native_qual	d8fcd650914ff1a733956d6d06e8b091	454 GS FLX Titanium	400	single
2011_05_rst_qseq.tar	Illumina_native_qseq	03839cca2e797b28b9f9371f7b9ca680	Illumina Genome Analyzer II	36	single
GAXHYMS02.sff	sff	604fbb658413c559511eb6ad2bb1472e	454 GS 20	36	single
080717_BI-EAS46_1.fastq	fastq	57cf1d1fa509d871b2ef0bb9fd734c3c	Illumina Genome Analyzer IIx	42	paired-end
080717_BI-EAS46_2.fastq	fastq	e5718e1a97690d410464f24f37aaed39	Illumina Genome Analyzer IIx	42	paired-end
# For paired-end experiments, list the 2 associated raw files, and provide average insert size and standard deviation, if known. For SOLiD experiments, list the 4 file names (include "file name 3" and "file name 4" columns).
PAIRED-END EXPERIMENTS
file name 1	file name 2	average insert size	standard deviation
DS18389-7_1.fastq	DS18389-7_2.fastq	222	25
080717_BI-EAS46_1.fastq	080717_BI-EAS46_2.fastq	300	32
