# Supplementary material for: Spatial and Single-Cell Transcriptional Profiling Identifies Functionally Distinct Human Dermal Fibroblast Subpopulations
Source: J Invest Dermatol. 2018 Apr;138(4):811–25. doi: 10.1016/j.jid.2018.01.016 (PMC5869055; doi:10.1016/j.jid.2018.01.016)
Supplement: Supplementary Tables S2–S4 [file mmc3.xlsx]

## Sheet: Suppl_Table_2
gene	papillary 1	reticular 1	papillary 2	reticular 2	papillary 3	reticular 3
A1BG	0.0610522	0.0865458	0.181471	0.0486155	0.0986628	0.0581175
A1BG-AS1	0.165894	0.171971	0.126115	0.0515333	0.124164	0.0232451
A1CF	0.000377352	0.0128041	0.0563852	0.0439712	0.0042461	0.0288594
A2M	31.046	22.0576	13.5757	19.3115	14.2008	10.4483
A2M-AS1	1.07739	0.881993	0.581282	0.6856	0.650868	0.490992
A2ML1	0.060888	0.106034	0.613083	0.872198	0.258288	0.422992
A2MP1	0.0671051	0.0933188	0.138954	0.0340905	0.0617916	0.053759
A3GALT2	0.0216117	0.0111985	0.0190748	0.0112672	0.0374367	0
A4GALT	0.178048	0.131684	0.266314	0.124515	0.0954307	0.104021
A4GNT	0.0326573	0.0278166	0.155595	0.089171	0.0123862	0.0384121
AA06	0	0	0	0	0	0
AAAS	1.75019	1.65477	1.66312	2.09756	1.67666	1.58642
AACS	0.188169	0.495494	1.04776	1.1988	0.545188	1.80947
AACSP1	0.0134439	0	0.14131	0.0212486	0.0345432	0.0677972
AADAC	0.0264941	0.0250441	0.138189	0.00963136	0.0395481	0.427686
AADACL2	0.267076	0.096372	0.152997	0.477808	0.0604578	0.212025
AADACL2-AS1	0.0630761	0.0321319	0.0564981	0.0168905	0.0562413	0.0672196
AADACL3	0.0334204	0.0100983	0.563944	1.59587	0.044353	0.46622
AADACL4	0	0.0127625	0.142316	0.0168824	0.00111267	0.0176705
AADACP1	0.051613	0.0545392	0.0534612	0.0647544	0.0433683	0.0519418
AADAT	0.107178	0.11357	0.0512696	0.0704414	0.0677349	0.055318
AAED1	0.494727	0.254245	0.336043	0.191853	0.309551	0.213495
AAGAB	0.999186	0.857324	0.795535	1.07062	0.648028	0.98348
AAK1	0.0938291	0.195366	0.359014	0.16313	0.171721	0.110478
AAMDC	4.57333	4.16127	4.15914	3.03949	4.02623	4.40825
AAMP	1.68548	2.2399	2.19601	2.31829	2.41507	2.41178
AANAT	0	0.0918492	0.163625	0.0432429	0.012149	0
AAR2	1.5902	1.08486	1.02435	1.77382	0.784672	0.965049
AARD	0.0189024	0.036401	0.0484466	0.0292631	0.0922296	0.167521
AARS	1.83554	2.05492	1.73055	1.56432	2.06007	1.75595
AARS2	0.158356	0.0991632	0.125195	0.242442	0.168436	0.133241
AARSD1	1.86006	1.59402	1.91506	1.38027	1.50256	0
AASDH	0.603949	0.700411	0.676495	0.472686	0.884557	0.441204
AASDHPPT	1.31627	1.22152	1.16397	1.46639	1.52868	1.76585
AASS	1.33175	1.89842	0.882054	0.703846	1.1813	0.912307
AATF	0.382347	0.639815	0.67443	0.461199	0.712883	0
AATK	0.0138028	0.00600297	0.0217932	0.00960617	0.0264007	0
AATK-AS1	0	0	0	0	0	0
ABAT	0.0518336	0.111713	0.329571	0.0779534	0.0858359	0.109185
ABCA1	3.46456	3.66466	2.40637	2.59708	2.69452	3.08938
ABCA10	0.222968	0.519748	0.334312	0.196205	0.34652	0
ABCA11P	1.71665	1.0724	1.27839	1.22137	1.12561	1.2403
ABCA12	0.0461079	0.0804532	0.220918	0.250346	0.107824	0.192093
ABCA13	0.0427208	0.0427947	0.281378	0.107183	0.0268642	0.110144
ABCA17P	0.0115532	0.00850051	0.362988	0.018957	0.0294476	0.043347
ABCA2	0.0703637	0.0330831	0.0870754	0.0322984	0.0227891	0.0284243
ABCA3	0.0492633	0.0852267	0.213101	0.164218	0.117685	0.130559
ABCA4	0.0636289	0.127823	0.302208	0.489224	0.103693	0.215513
ABCA5	0.893078	0.977936	0.503612	0.802026	0.932531	0
ABCA6	1.18506	1.88559	0.792299	1.08102	1.04374	0
ABCA7	0.063607	0.0792865	0.158975	0.147681	0.0774949	0.0604016
ABCA8	1.32081	1.61745	1.40452	1.43669	1.55044	0
ABCA9	0.439145	0.481871	0.432001	0.476976	0.545348	0
ABCB1	1.05225	1.04578	0.413753	0.346961	0.384807	0.195668
ABCB10	0.197555	0.186347	0.239863	0.193828	0.174188	0.159877
ABCB11	0.015528	0.022123	0.144102	0.0267773	0	0.0464546
ABCB4	0.398946	0.337006	0.495266	0.172481	0.21488	0.139076
ABCB5	0.0365927	0.0221013	0.0968743	0.134063	0.0443189	0.267211
ABCB6	0.258865	0.315682	0.359085	0.212049	0.215624	0.292688
ABCB7	1.17193	0.957871	0.910734	1.10153	0.951697	1.13854
ABCB8	0.056764	0.0896331	0.167981	0.0427855	0.0752995	0.0977892
ABCB9	0.0165541	0.0551545	0.242587	0.0307463	0.0595338	0.0263546
ABCC1	0.421017	0.45811	0.671526	0.533865	0.448717	0.45938
ABCC10	0.0618894	0.10508	0.244307	0.125063	0.173913	0.0984514
ABCC11	0.0272213	0.0221013	0.317846	0.0142146	0	0.0509915
ABCC12	0.0167533	0	0.120602	0.00758377	0.0560156	0.032155
ABCC13	0.00841995	0.00181174	0.0646081	0.0370807	0.00624487	0.021693
ABCC2	0.0348742	0.083305	0.165718	0.0210083	0.0315841	0.0833155
ABCC3	0.0857476	0.0913119	0.547618	0.243709	0.121185	0
ABCC4	0.179002	0.113726	0.167981	0.0612819	0.086832	0.0869648
ABCC5	0.437362	0.777245	0.348884	0.353863	0.373467	0.464007
ABCC5-AS1	0.0367158	0.00864402	0.0498405	0.0123832	0.000488128	0
ABCC6	0.0342054	0.0740886	0.237462	0.0478074	0.062884	0.095932
ABCC6P1	0.0351536	0.0358615	0.173724	0.036873	0.0506592	0.0279802
ABCC6P2	0	0.0301583	0.00811404	0	0.0141628	0.00446221
ABCC8	0.0706115	0.0596542	0.397738	0.126028	0.0598723	0.0374193
ABCC9	0.900689	1.06436	0.657278	0.697507	0.775274	0.929449
ABCD1	0.0302592	0.00222188	0.0125647	0.0162161	0.0158579	0.00223111
ABCD2	0.0834074	0.0750645	0.0539016	0.024216	0.0598112	0.016232
ABCD3	0.20199	0.268392	0.375192	0.486002	0.331348	0.646397
ABCD4	1.69237	2.3905	1.65352	1.23781	1.30514	0.800046
ABCE1	1.25562	0.62794	0.941973	1.01905	0.803939	0.708797
ABCF1	0.273826	0.197318	0.2891	0.177836	0.184449	0.181712
ABCF2	1.28896	0.955409	1.10316	1.35467	1.01108	1.02412
ABCF3	0.518385	1.23662	1.13123	1.2182	0.979775	1.08104
ABCG1	0.557201	0.528511	0.316783	0.381735	0.314676	0.268585
ABCG2	0.188474	0.21102	0.176067	0.156989	0.122871	0.0824984
ABCG4	0.0120922	0	0.0880031	0	0.00496133	0.00579013
ABCG5	0.0683631	0.218239	0.311226	0.123223	0.0381402	0.062131
ABCG8	0	0.030784	0.0802986	0.0142269	0	0.0229024
ABHD1	0.0246094	0.0233885	0.0879633	0.0163404	0.0366462	0.0434486
ABHD10	0.0902491	0.461134	0.368126	0.13128	0.502415	0.280404
ABHD11	0.179592	0.110888	0.178427	0.141302	0.250972	0.267236
ABHD11-AS1	0.0647978	0.0471958	0.116295	0.132804	0.0317627	0.014012
ABHD12	0.184705	0.370162	0.577278	0.41054	0.56718	0.419641
ABHD12B	0.0473333	0.0441026	0.269739	0.13928	0.0372687	0.296116
ABHD13	0.0832134	0.0562415	0.068934	0.092896	0.0908591	0.0795341
ABHD14A	0.297056	0.433666	0.734123	0.196133	0.330309	0.379562
ABHD14A-ACY1	0.616849	0.559217	0.963352	1.19945	0.664255	0.906931
ABHD14B	0.50961	0.869737	1.10378	0.514134	0.943681	0.761841
ABHD15	0.124518	0.147151	0.203227	0.140011	0.12051	0
ABHD16A	0.0394463	0.097524	0.142475	0.094632	0.086941	0.0775006
ABHD16B	0.00155364	0	0.00582055	0.00657895	0.00275122	0.00690601
ABHD17A	0.0378108	0.0122067	0.0143573	0.0158413	0.0253356	0.0198654
ABHD17B	0.114584	0.179165	0.147829	0.108811	0.195095	0.135004
ABHD17C	0.029402	0.0828912	0.117012	0.0603754	0.144594	0.249944
ABHD2	0.673263	0.435244	0.466864	0.472746	0.412875	0.419258
ABHD3	0.104852	0.29107	0.185507	0.153612	0.326539	0.237082
ABHD4	0.991709	1.50755	0.9906	0.972008	1.23985	1.28661
ABHD5	0.41552	0.612392	1.26999	2.29922	1.23071	1.80175
ABHD6	0.144293	0.167322	0.470775	0.749695	0.294171	0.504358
ABHD8	0.00950706	0.0202339	0.0265578	0.019777	0.00536175	0.00924499
ABI1	3.44323	3.26463	2.94524	4.79284	4.1667	3.92133
ABI2	0.358105	0.465745	0.322919	0.229263	0.39209	0.297488
ABI3	0.0830853	0.119433	0.145052	0.0124403	0.105136	0
ABI3BP	14.6917	8.98946	6.47743	8.7016	5.80708	7.12431
ABL1	0.556422	0.393187	0.539732	0.466341	0.231343	0.221916
ABL2	0.377458	0.160853	0.238397	0.320667	0.176949	0.312964
ABLIM1	1.67771	2.4179	2.96044	5.66107	2.66831	4.19477
ABLIM2	0.124666	0.244448	0.200742	0.116626	0.0913178	0.056302
ABLIM3	0.710251	0.840522	0.678702	0.545792	0.971101	0.580995
ABO	0.105546	0.0765046	0.335962	0.0719626	0.231898	0.440576
ABR	0.319099	0.321798	0.375136	0.160607	0.247955	0.266746
ABRA	0.0477493	0.026513	0.0188483	0.0417106	0.00631636	0.00405662
ABRACL	2.46229	1.3311	3.25039	6.11782	3.56878	3.92783
ABT1	1.37048	1.85805	1.6799	1.53486	1.27734	1.54321
ABTB1	0.0711734	0.540206	0.421491	0.0841884	0.403715	0.269966
ABTB2	0.0560038	0.0584556	0.0820741	0.135884	0.154828	0.212586
ACAA1	0.574933	0.561355	1.09624	0.555341	0.792033	1.32249
ACAA2	1.11644	2.89169	3.57494	3.7562	2.66612	5.26309
ACACA	0.188474	0.138615	0.320644	0.354504	0.182187	0
ACACB	0.357621	0.814424	0.586563	0.401762	0.540827	0.662929
ACAD10	0.164654	0.287976	0.292741	0.18162	0.208766	0.258479
ACAD11	0.661785	0.512629	0.5232	0.580989	0.479728	0.479135
ACAD8	0.150558	0.186558	0.428177	0.320039	0.298752	0.557823
ACAD9	0.272023	0.38733	0.653562	0.70786	0.616621	0.666516
ACADL	0.0594893	0.0994559	0.140402	0.133953	0.170936	0.0463937
ACADM	1.60226	1.87811	3.30371	4.57262	2.45574	5.22441
ACADS	0.0246587	0.100196	0.0258432	0.0513698	0.0388861	0.0621109
ACADSB	0.892002	0.687802	0.737843	0.93837	1.05467	1.03656
ACADVL	1.6801	2.21194	2.7336	3.18623	2.61365	3.26614
ACAN	0.173793	0.121736	0.380394	0.216404	0.264969	0.031541
ACAP1	0.541001	0.6263	0.48413	0.224203	0.241768	0.190727
ACAP2	0.470957	0.512054	0.745497	0.347225	0.442303	0.415253
ACAP3	0.0150779	0.0217908	0.0694374	0.0336333	0.0267309	0.0300593
ACAT1	0.924384	1.76803	1.98245	1.11149	2.40791	2.63734
ACAT2	1.22761	1.87642	6.24086	13.513	2.56934	11.8257
ACBD3	0.975515	0.640714	0.924505	0.932057	0.801989	0.753012
ACBD4	0.0196773	0.0588727	0.122075	0.130539	0.0495851	0
ACBD5	0.706574	0.932895	0.565735	0.524292	1.22082	0.736206
ACBD6	0.660246	0.564965	0.647516	0.495583	0.70897	0.535057
ACBD7	0.0150779	0.0765046	0.03568	0.06054	0.0751717	0.0231918
ACCS	0.492157	0.694567	1.02786	0.586961	0.53694	0.70103
ACCSL	0.01077	0.0172269	0.126902	0.0212971	0.0233743	0
ACD	0.157038	0.15637	0.252674	0.245747	0.228588	0.134706
ACE	0.0759109	0.0829127	0.250216	0.0764293	0.0563385	0
ACE2	0.0394346	0.0224413	0.0830116	0.0589694	0.0344376	0.0489945
ACER1	0.119995	0.201582	1.33411	1.50873	0.143988	0.873344
ACER2	0.0252939	0.0335681	0.0384564	0.0500707	0.0645496	0.071221
ACER3	0.133409	0.123409	0.176472	0.13709	0.148961	0.118106
ACHE	0.0403216	0.0430394	0.0174412	0.0156144	0	0.0111897
ACIN1	2.06229	1.72814	0.982648	1.47769	1.44093	0.94906
ACKR1	30.6237	28.8783	24.573	25.7088	17.4634	11.2953
ACKR2	0.292126	0.0616706	0.197988	0.44644	0.129087	0.355435
ACKR3	5.52642	3.59161	3.47628	9.05719	2.89836	9.05068
ACKR4	0.553554	0.472936	0.450014	0.242738	0.237504	0.593283
ACLY	1.08923	1.34519	1.8169	2.32503	1.51804	0
ACMSD	0.116132	0.0435226	0.100176	0.0412187	0.0619766	0.0899599
ACN9	0.649214	0.747832	0.785332	0.547356	0.923435	1.14854
ACO1	0.171155	0.404816	1.06277	0.78614	0.418777	1.00446
ACO2	1.43264	1.45457	1.50245	1.90029	1.83067	1.92662
ACOT1	0.159846	0.281845	0.833609	0.506464	0.331125	1.0418
ACOT11	0.0210323	0.127475	0.229549	0.183288	0.0376807	0.146046
ACOT12	0.0303354	0.0207655	0.108381	0.0164256	0.0289421	0.0130472
ACOT13	1.67031	1.37501	2.0141	2.04355	1.66773	3.22001
ACOT2	0.284834	0.412296	0.688682	0.522994	0.37339	0.874075
ACOT4	0.012033	0.0559613	0.098026	0.0410062	0.0417737	0.116488
ACOT6	0.00460395	0.010442	0	0.0352572	0.0176262	0.00216979
ACOT7	0.92766	0.55141	1.00746	0.439522	0.463618	0.607167
ACOT8	0.430456	0.621766	0.543966	0.607418	0.459789	0.502381
ACOT9	0.749743	1.65748	1.96595	1.12159	1.62193	1.75066
ACOX1	0.700326	0.657939	0.828047	1.15921	0.726586	0
ACOX2	0.785393	1.14621	1.20479	1.98189	0.794015	1.63261
ACOX3	0.249624	0.220294	0.259537	0.396384	0.171057	0.241789
ACOXL	0.00925577	0.0126928	0.248333	0.0307151	0	0.0144593
ACP1	3.43614	2.57242	3.31983	2.86857	3.12062	3.24119
ACP2	0.178168	0.414429	0.596003	0.370823	0.391942	0.382364
ACP5	0.71113	0.654637	1.42722	0.559331	0.376872	1.06653
ACP6	0.109179	0.0645219	0.308328	0.161106	0.140683	0.315064
ACPP	0.130337	0.107266	0.472881	0.845814	0.214903	0.133256
ACPT	0	0.033708	0.194603	0.123584	0.016638	0
ACR	0.0116699	0.0100272	0	0	0	0.00480705
ACRBP	0.233917	0.20165	0.217083	0.122117	0.0332008	0.0335152
ACRC	0.0391556	0.122941	0.187257	0.106937	0.0865958	0.0324119
ACRV1	0	0.00747045	0.0515344	0.0204768	0.0530491	0.0346108
ACSBG1	0.123705	0.325035	1.93066	3.35384	0.573591	3.49717
ACSBG2	0.0538103	0.0506387	0.2732	0.0960864	0.0343045	0.0449834
ACSF2	0.132726	0.214615	0.373912	0.442611	0.234693	0
ACSF3	0.0434468	0.0922874	0.0934185	0.0279954	0.0591753	0.056341
ACSL1	0.497311	0.560612	5.37232	11.7626	2.0131	9.80979
ACSL3	0.296928	0.356363	0.461907	0.415446	0.709928	0.756032
ACSL4	0.338033	0.459802	0.465852	0.547057	0.473263	0.585846
ACSL5	0.901992	0.554583	0.803791	1.23809	0.344326	0.493675
ACSL6	0.082091	0.0780518	0.197601	0.112465	0.104078	0.0500158
ACSM1	0.0919755	0.0591715	0.165655	0.121202	0.0303418	0.107728
ACSM2A	0.0255022	0.113099	0.240557	0.0474604	0.0400916	0.0450929
ACSM2B	0.0215567	0.0335345	0.124909	0.131674	0.0403421	0.0419258
ACSM3	0.134933	0.0808361	0.670775	0.986297	0.297868	1.09053
ACSM4	0.0333001	0.0381289	0.204664	0.156586	0.0469463	0.0316574
ACSM5	0.438018	0.192702	0.493381	0.158236	0.305527	0.33272
ACSM6	0.0999573	0.0521622	0.332288	0.269202	0.12303	0.34987
ACSS1	0.177426	0.200319	0.206783	0.204018	0.156068	0.208874
ACSS2	0.496064	0.516197	0.933234	1.31515	0.598996	1.80305
ACSS3	0.179578	0.204012	0.165248	0.172223	0.14058	0.207169
ACTA1	0.00839726	1.18321	1.17317	0.141943	1.29931	0.293207
ACTA2	38.3615	62.7663	52.1259	46.0553	70.9038	44.8603
ACTA2-AS1	13.6216	21.4129	17.7195	16.2902	24.4358	15.7003
ACTB	77.7057	68.334	86.0891	68.388	68.0066	81.2504
ACTBL2	0.105389	0.465259	0.532912	0.301698	0.553062	0.352577
ACTC1	5.25232	12.3489	11.6097	8.32658	13.6539	8.54727
ACTG1	37.341	38.9114	53.1453	56.5308	49.7841	0
ACTG1P4	0.0852668	0.062932	0.110775	0.116577	0.0938793	0.126892
ACTG2	0.398356	28.3726	30.8919	10.7995	29.5864	15.0166
ACTL10	0.00139032	0.00291985	0	0	0.00474456	0.00280318
ACTL6A	1.65103	1.4431	1.18357	1.66363	1.6411	2.08734
ACTL6B	0	0	0.1366	0.0138605	0.0117843	0.0187862
ACTL7A	0.0274423	0	0.0145453	0.00657699	0.00150048	0
ACTL7B	0	0	0.0193595	0.00269999	0	0.00202021
ACTL8	0	0.00195833	0.0537055	0.0016687	0	0
ACTL9	0.000862198	0	0.00756915	0	0.0119869	0.00776019
ACTN1	0.421374	0.611045	0.813441	0.568822	0.850938	0.625446
ACTN1-AS1	0	0.00170664	0.075358	0.00203496	0.0626912	0
ACTN2	0.0697948	0.189547	0.182077	0.0297163	0.0375012	0.0293655
ACTN3	0.0538993	0.0712284	0.157859	0.0344452	0.0178569	0.0494975
ACTN4	1.04777	1.48033	1.33777	1.34947	1.60237	1.24791
ACTR10	1.85149	2.05899	1.76854	2.12579	1.64055	2.21804
ACTR1A	1.59117	1.23225	1.39205	2.03423	1.47151	1.83854
ACTR1B	0.358699	0.608668	0.440119	0.297058	0.668135	0.460504
ACTR2	4.21546	2.6145	2.66962	3.17346	2.45546	2.36484
ACTR3	0.665943	1.66325	1.95772	1.1968	1.8196	1.44422
ACTR3B	0.0690609	0.157291	0.463264	0.897049	0.655266	1.02226
ACTR3BP2	0	0	0.0190637	0.00872129	0.0026031	0.0211376
ACTR3BP5	0.00170486	0	0.013715	0.0179228	0.00228485	0.0175384
ACTR3C	0.0409059	0.0400586	0.37712	0.116315	0.0762255	0.073561
ACTR5	0.0651866	0.133452	0.253963	0.123697	0.0761301	0.116475
ACTR6	0.72353	0.830568	0.784152	0.676101	0.862371	1.04862
ACTR8	0.479496	0.515554	0.86621	0.596284	0.600702	0.522867
ACTRT1	0	0	0.0322592	0	0	0.0150597
ACTRT2	0	0	0.00334399	0	0	0
ACTRT3	0.00978799	0.0227371	0.0163058	0	0.0836732	0.0349531
ACVR1	0.626452	0.371737	0.424145	0.395011	0.470593	0.496971
ACVR1B	0.0992319	0.108126	0.173321	0.118938	0.113887	0.208847
ACVR1C	0.00653057	0.0246404	0.0656709	0.0196558	0.0178985	0.0529572
ACVR2A	2.82561	3.6971	1.54092	1.5053	3.08956	2.12852
ACVR2B	0.0542836	0.0939787	0.0522068	0.0703396	0.149674	0.0703699
ACVR2B-AS1	0.00835149	0.00448103	0.0186038	0.00707539	0.013275	0.0279072
ACVRL1	0.707383	0.889628	0.702989	0.516299	0.469084	0.322157
ACY1	0.616849	0.559217	0.963352	1.19945	0.734177	0.906931
ACY3	0	0	0.0506388	0.00703679	0.0313215	0.0321711
ACYP1	2.34651	1.3067	1.51377	1.64082	2.0301	2.82378
ACYP2	0.168462	0.250796	0.367679	0.543622	0.47529	0.509312
ADA	0.330975	0.284006	0.475071	0.524989	0.431046	0.514209
ADAD1	0	0.0180011	0.0763352	0.0250057	0.048444	0.0601329
ADAD2	0	0	0.0538859	0.0353984	0.00696956	0.026558
ADAL	0.363961	0.516747	0.666806	0.475928	0.613282	0.447049
ADAM10	1.09483	1.01772	0.681517	0.84246	0.835439	0.749589
ADAM11	0.0475939	0.0153009	0.200004	0.015135	0.00943331	0
ADAM12	0.0329941	0.0546628	0.134917	0.117331	0.0706767	0.0336244
ADAM15	0.395927	0.317168	0.732904	0.435668	0.3112	0.264875
ADAM17	1.84948	1.54839	0.953567	1.65227	1.14143	1.1193
ADAM18	0	0.0335825	0.0219106	0.00551111	0.0200152	0.0182728
ADAM19	0.528388	0.490841	0.304845	0.43094	0.335841	0.240757
ADAM1A	0.0896341	0.103136	0.0512133	0.0783716	0.0631724	0.0108343
ADAM2	0.0156505	0.0253724	0.38391	0.0515923	0.0261439	0.0142121
ADAM20	0	0.00572911	0.0479103	0.00117645	0.0267163	0.00539653
ADAM20P1	0.0114255	0.0242311	0.00597041	0.00672144	0.010996	0.00375165
ADAM21	0.0176902	0	0.0117341	0.0134599	0.00293984	0
ADAM21P1	0.00363519	0	0	0.00268131	0.00183435	0
ADAM22	0.0762072	0.103575	0.135443	0.11078	0.0566382	0.0517164
ADAM23	0.0830765	0.101369	0.110757	0.175708	0.0905915	0.0521852
ADAM28	0.533806	0.219002	0.297725	0.178068	0.176483	0.104994
ADAM29	0.00489372	0.0163534	0.144178	0.0175247	0	0.0178968
ADAM30	0.00100788	0	0.00322177	0.000505849	0	0
ADAM32	0.123217	0.0459027	0.174483	0.156459	0.0539923	0.0322263
ADAM33	0.994953	1.69255	1.14709	0.79015	0.925003	1.06927
ADAM3A	0.00646198	0.0049229	0	0.00477082	0.0116288	0.0232072
ADAM5	0	0.0243015	0.0342339	0.0106506	0	0.0171653
ADAM6	0.00238198	0	0.0056882	0	0	0.0022452
ADAM7	0.00815983	0.0319619	0.129216	0.0276856	0.00349178	0.0321129
ADAM8	0.0592058	0.237669	0.135314	0.127963	0.0738085	0.0768464
ADAM9	0.696004	0.990775	0.807047	1.10731	1.10767	1.22626
ADAMDEC1	0.368846	0.0352502	0.25172	0.0758716	0.0387335	0.00590532
ADAMTS1	5.17379	3.47948	2.14924	5.08939	3.36037	2.89268
ADAMTS10	0.105901	0.136545	0.33774	0.0424891	0.0580947	0.0558334
ADAMTS12	0.729149	0.31446	0.351468	0.421327	0.340649	0.463904
ADAMTS13	0.0934833	0.0535532	0.218673	0.0302205	0.0224932	0.0362748
ADAMTS14	0.0170424	0.00630827	0.0478348	0.00687955	0	0
ADAMTS15	0.0276429	0.0456334	0.186732	0.0337782	0.0199072	0.0362295
ADAMTS16	0	0.035531	0.0879077	0.0741025	0.0467553	0.030038
ADAMTS17	0.0104171	0.0698645	0.303278	0.0816845	0.0298476	0.0815108
ADAMTS18	0.0507513	0.0269253	0.107761	0.14007	0.0362724	0.0419597
ADAMTS19	0.0275498	0	0.0846239	0.0560342	0.025974	0.0370502
ADAMTS19-AS1	0	0	0	0	0	0
ADAMTS2	0.555597	0.17489	0.395154	0.340825	0.233651	0.567545
ADAMTS20	0.0286667	0.0361439	0.103576	0.0425041	0	0.0366932
ADAMTS3	0.071789	0.0827848	0.0808643	0.095384	0.0471596	0.0550513
ADAMTS4	0.852174	0.492939	0.569589	1.45672	0.616515	0.907982
ADAMTS5	0.519332	0.700538	0.422742	0.268365	0.538018	0.527389
ADAMTS6	0.0976262	0.122436	0.238531	0.129433	0.141351	0.0731056
ADAMTS7	0.0151827	0.0145723	0.0397487	0.0114318	0.0155275	0.019897
ADAMTS7P1	0.00867693	0.00811885	0.0351468	0.0096049	0.0028858	0.0142121
ADAMTS8	0.0583989	0.0775322	0.249646	0.0550869	0.0559217	0.0416952
ADAMTS9	0.629171	0.425095	0.40558	0.339045	0.351227	0.26742
ADAMTS9-AS1	0.23729	0.268073	0.207846	0.128987	0.152239	0.143734
ADAMTS9-AS2	0.745153	1.0495	0.509139	0.693693	0.596424	0.295122
ADAMTSL1	0.278673	0.496921	0.321194	0.313511	0.300295	0.285131
ADAMTSL2	0	0.0198345	0.0347963	0.0467065	0.0113896	0.0323003
ADAMTSL3	0.0986318	0.127325	0.454102	0.201195	0.118015	0.146697
ADAMTSL4	0.404698	0.747581	0.671069	0.495451	0.971446	0.872062
ADAMTSL4-AS1	0.500717	0.287338	0.155376	0.530654	0.179013	0.0722814
ADAMTSL5	0.0251996	0.0493658	0.0399186	0.0277869	0.0579557	0.027363
ADAP1	0.032024	0.0384084	0.0845924	0.0338863	0.0242811	0.00620618
ADAP2	0.454248	0.443927	0.457743	0.520411	0.281046	0
ADAR	2.37198	2.05057	1.66412	2.01403	1.78476	1.64121
ADARB1	0.456015	0.595833	0.396518	0.350308	0.397072	0.269709
ADARB2	0.00230264	0.0121352	0.0277462	0.0140821	0.00289583	0.015498
ADARB2-AS1	0.00899092	0.0193245	0.0630879	0.00246644	0	0
ADAT1	0.414583	0.49736	0.453019	0.491582	0.264841	0.391569
ADAT2	0.431314	0.208133	0.306181	0.510966	0.356713	0.335587
ADAT3	0.0372514	0.0857301	0.0684085	0.0738944	0.148869	0.107636
ADCK1	0.156208	0.115066	0.346123	0.491435	0.119718	0.313363
ADCK2	0.152233	0.23888	0.342423	0.154345	0.13986	0.376897
ADCK3	0.199448	0.41878	0.339461	0.189319	0.33943	0.368267
ADCK4	0.0885049	0.207966	0.521973	0.0964702	0.194156	0.112537
ADCK5	0.0111869	0.0306585	0.0478578	0.0102194	0.0262173	0.0207918
ADCY1	0.0645645	0.0949281	0.321317	0.0407755	0.019114	0.0158074
ADCY10	0.0500526	0.0223629	0.298299	0.0791434	0.0239017	0.0768838
ADCY10P1	0.0643917	0.0984549	0.208867	0.117091	0.147838	0.0703238
ADCY2	0.0688264	0.142913	0.2625	0.1812	0.238588	0.333019
ADCY3	1.19775	0.901086	0.944522	0.713539	0.700727	0.47264
ADCY4	1.34523	1.28702	0.877429	0.692151	0.711826	0.389754
ADCY5	0.0713438	0.143262	0.253686	0.0765678	0.114302	0.120803
ADCY6	0.456133	0.521094	0.44463	0.439035	0.4671	0.442337
ADCY7	0.939028	0.815027	0.433703	0.732821	0.378268	0.681963
ADCY8	0.0175909	0.0115607	0.164405	0.108636	0.308612	0.347323
ADCY9	0.030128	0.0836731	0.237273	0.0441015	0.0719771	0.0664594
ADCYAP1	0.0105938	0.0081358	0.0262318	0.0149241	0.0154598	0.00610283
ADCYAP1R1	0.146668	0.17811	0.126504	0.0969624	0.0944497	0.0475672
ADD1	0.342329	1.55048	1.21243	0.735752	1.27937	1.03634
ADD2	0.0376949	0.0310154	0.316981	0.0744779	0.0656803	0.0224022
ADD3	4.53951	6.77137	4.05198	4.68974	6.1734	5.60889
ADD3-AS1	2.80715	3.93637	2.60479	2.56677	3.69905	3.11405
ADGB	0.0273507	0.0243484	0.115203	0.0707021	0.0241872	0.0306108
ADH1A	2.87683	1.21815	1.72476	1.11883	0.610974	1.41909
ADH1B	40.3147	31.8589	26.465	17.1661	14.0431	18.2877
ADH1C	2.00635	1.51256	1.3288	0.818682	0.748693	0.996538
ADH4	0.028885	0.131858	0.201805	0.0740762	0.0702585	0.0427409
ADH5	2.50675	2.99488	1.95369	2.15219	2.46502	2.33918
ADH6	0.0415383	0.0301518	0.0514331	0.0520822	0.0244431	0.0284243
ADH7	0.0211925	0	0.0340616	0.0326655	0.0139523	0
ADHFE1	0.401916	0.473844	0.552565	0.740923	0.413935	0.250456
ADI1	0.453854	0.536662	0.554719	0.717001	0.610813	0.932434
ADIG	0.00577988	0.00500141	0.285421	0.0295573	0.00961337	0.0415341
ADIPOQ	0.0168635	0.034202	0.308599	0.0490508	0.0566012	0.530067
ADIPOQ-AS1	0	0.0104747	0.0332289	0.026606	0.0397316	0.260858
ADIPOR1	1.0423	0.855857	1.24504	1.17061	1.32415	1.47513
ADIPOR2	0.157293	0.307813	0.418021	0.219789	0.239294	0.315623
ADIRF	67.3269	69.9047	60.3376	45.3161	51.2687	43.6396
ADK	1.10365	1.04188	1.47172	1.49583	1.41378	1.88849
ADM	0.509274	0.692333	0.322063	0.490678	0.422616	0.496011
ADM2	0.000779021	0.00501993	0.00591503	0.0102321	0.00917233	0.00183205
ADM5	0.0378567	0.032884	0.0296978	0.00290729	0.0264304	0.016621
ADNP	1.29558	1.79097	1.19298	1.40296	1.69484	1.35453
ADNP2	0.17095	0.287838	0.262204	0.243669	0.233341	0.290953
ADO	0.0672232	0.0929518	0.0566622	0.0648358	0.0911049	0.0634738
ADORA1	0.00140587	0.00142666	0.0118827	0.00453697	0.0480368	0.0373515
ADORA2A	0.00508817	0.0433813	0.0714831	0.0115654	0.0479159	0.0253948
ADORA2A-AS1	0.0410171	0.0820803	0.310873	0.0927339	0.0370813	0.0482641
ADORA2B	0.161525	0.0111177	0.195034	0.175767	0.0334919	0.102495
ADORA3	0.137118	0.0732578	0.113016	0.0591846	0.0337762	0.0604546
ADPGK	0.434859	0.479783	0.488413	0.425506	0.373067	0.344463
ADPGK-AS1	0.00911571	0.0292868	0.020701	0.0103036	0.0380957	0.00416978
ADPRH	0.111967	0.130699	0.101011	0.0335202	0.0808733	0.0558866
ADPRHL1	0.0597449	0.0628772	0.125184	0.16627	0.139228	0.116923
ADPRHL2	0.196789	0.17715	0.310242	0.2991	0.257706	0.279228
ADPRM	0.507495	0.640262	0.595057	0.237531	0.376287	0.520307
ADRA1A	0.0147759	0.102564	0.153204	0.0415818	0.104862	0.0347203
ADRA1B	0.00268769	0.0148684	0.00134695	0.00455922	0.00411718	0.00125549
ADRA1D	0.0101826	0.0135668	0.0163846	0.005045	0.00393398	0.00178126
ADRA2A	0.205836	0.104242	0.0821872	0.0976878	0.0923423	0.0661729
ADRA2B	0.0153695	0.0272249	0.00917043	0.00750898	0.0160055	0.00148378
ADRA2C	0.0151164	0.0183799	0.0509209	0.00531812	0.0183322	0.016201
ADRB1	0.130196	0.619366	0.0656555	0.216803	0.303501	0.0850444
ADRB2	0.423999	0.660382	0.2974	0.202351	0.42839	0.237131
ADRB3	0	0.00218273	0.00368662	0	0.00158118	0
ADRBK1	0.0447904	0.0714043	0.0410335	0.0286915	0.0658713	0.0268795
ADRBK2	0.427905	0.154351	0.4636	0.173723	0.173297	0.121725
ADRM1	0.60435	0.654923	0.920044	0.586336	0.651307	0.849586
ADSL	2.46126	2.28645	1.89843	2.29031	1.62034	1.87792
ADSS	0.329178	0.457173	0.368339	0.367542	0.374176	0.50911
ADSSL1	0.0549507	0.0988314	0.116869	0.0670144	0.0836633	0.107104
ADTRP	0.165857	0.253515	0.852706	1.63936	0.230699	1.3696
AEBP1	3.25085	3.2672	3.07962	1.89653	2.5318	2.22818
AEBP2	1.27276	1.46292	0.998676	1.28021	1.42854	1.49116
AEN	0.0878575	0.133264	0.19916	0.0588659	0.118648	0.140831
AES	1.44219	2.29919	2.53681	1.41921	2.65472	2.3876
AFAP1	0.0902543	0.191911	0.218327	0.0989486	0.353992	0.10535
AFAP1-AS1	0.00306537	0.00754123	0.0173519	0.00253	0.00306135	0.00234403
AFAP1L1	0.227251	0.215174	0.267056	0.209661	0.229292	0.16736
AFAP1L2	0.420378	0.935844	0.449985	0.308606	0.540737	0.234969
AFF1	0.632887	0.703744	0.445497	0.533938	0.554611	0.496085
AFF2	0.154807	0.134509	0.252551	0.0443128	0.0494887	0.0436135
AFF3	0.126593	0.0951426	0.269597	0.106733	0.090206	0.105023
AFF4	0.704504	0.708766	0.49767	0.480265	0.704194	0.489911
AFG3L1P	0.283161	0.128225	0.340304	0.325004	0.19852	0.184483
AFG3L2	2.65422	2.48858	3.48634	2.64837	2.53697	3.20645
AFM	0.00553884	0	0.0617073	0.0138832	0	0.00360943
AFMID	1.0985	2.01146	1.62848	1.99076	3.02023	0
AFP	0.0276618	0	0.0481513	0.0163327	0.0216321	0.00507577
AFTPH	0.697876	1.13165	1.05082	0.83096	1.02058	0.800121
AGA	2.30937	1.33794	2.23124	2.08755	1.0114	2.17704
AGAP1	0.357817	0.217653	0.411675	0.18134	0.181618	0.198332
AGAP11	0.485854	0.357623	0.359569	0.189187	0.469429	0.226799
AGAP2	0.064105	0.153744	0.111126	0.0832933	0.0732377	0.0524756
AGAP2-AS1	0.011915	0.0280407	0.0409184	0.0387726	0.0251202	0.0146818
AGAP3	0.282647	0.740958	0.461855	0.406159	0.644722	0.552426
AGAP4	0.0609089	0.0959135	0.128704	0.146809	0.0749001	0.0718902
AGAP5	0.0880639	0.0882013	0.18867	0.0987065	0.0904983	0.0883625
AGAP6	0.138891	0.202128	0.208595	0.191061	0.121836	0.119155
AGAP7P	0.0370487	0.0669682	0.147562	0.0711215	0.0484279	0.0346525
AGAP9	0.126524	0.128173	0.169434	0.0857053	0.176672	0.113491
AGBL1	0.0121652	0.0242525	0.0702406	0.0142447	0	0.0168885
AGBL1-AS1	0	0.0113995	0.118611	0.0237577	0	0.0028311
AGBL2	0.0223377	0.0459027	0.212872	0.0877269	0.021945	0.0280032
AGBL3	0.121867	0.244499	0.187782	0.148151	0.0969957	0.0705707
AGBL4	0.0231724	0.0302346	0.0735333	0.0140198	0.0557853	0.0362715
AGBL4-IT1	0.0039789	0.0106256	0.120602	0.04036	0.0137467	0.00986955
AGBL5	3.55661	2.60894	2.84241	3.13768	3.01567	2.86213
AGBL5-AS1	0	0	0.0682423	0	0	0
AGER	0.0166301	0.0306018	0.0120918	0.0328918	0.031498	0.0184625
AGFG1	0.529909	0.334214	0.280862	0.314123	0.400522	0.488934
AGFG2	0.0502295	0.091529	0.269111	0.202493	0.210754	0.221907
AGGF1	0.294747	0.421236	0.328623	0.27863	0.260157	0.269431
AGK	0.774187	0.587497	0.334067	0.586069	0.552841	0.715581
AGL	0.209516	0.29241	0.391536	0.214431	0.330107	0.39959
AGMAT	0.0498495	0.0275416	0.162356	0.028888	0.0412707	0.0983146
AGMO	0.24303	0.256342	0.290736	0.148924	0.108906	0.0861611
AGO1	0.511632	0.537005	0.397227	0.544491	0.47946	0.479476
AGO2	0.16025	0.262793	0.469007	0.104819	0.189746	0.114118
AGO3	0.25723	0.342358	0.305855	0.137672	0.276005	0.255605
AGO4	0.276126	0.225923	0.178261	0.279107	0.20785	0.185588
AGPAT1	0.120878	0.180546	0.737457	0.479364	0.171077	0.845937
AGPAT2	0.0150779	0.0608849	0.0550115	0.0571862	0.0279939	0.0311943
AGPAT3	0.0508407	0.111938	0.740839	0.451824	0.159314	0.512164
AGPAT4	0.541386	0.274786	0.322432	0.480749	0.245216	0.289672
AGPAT4-IT1	0.0344162	0.0318335	0.25504	0.0853725	0.0207456	0.0696326
AGPAT5	0.0911385	0.165276	0.168268	0.18162	0.137167	0.155708
AGPAT6	0.175343	0.176703	0.194085	0.215699	0.095265	0.123019
AGPAT9	0.345233	0.378038	0.216994	0.126038	0.158336	0.0789498
AGPS	0.258285	0.210235	0.332885	0.162223	0.177767	0.345355
AGR2	0.0613445	0.055739	0.400747	1.10475	0.133696	0.536001
AGR3	0.105546	0.0265375	0.13034	0.0773443	0.00829099	0.0117405
AGRN	0.0200602	0.0373829	0.0567115	0.0309006	0.047978	0.0307601
AGRP	0	0.0149403	0.0718947	0	0.00333423	0
AGT	0.0211166	0.148472	0.105205	0.0582847	0.0632479	0.105441
AGTPBP1	0.469035	0.310771	0.296806	0.323992	0.224262	0.211858
AGTR1	0.166179	0.324873	0.252905	0.123664	0.223985	0.330314
AGTR2	0	0	0.00438412	0	0	0
AGTRAP	1.89422	2.40198	2.50531	2.23184	1.9114	2.16728
AGXT	0	0	0.0167221	0	0	0.00122518
AGXT2	0.0352348	0.0569715	0.302696	0.110537	0.00885708	0.0417293
AHCTF1	0.689461	0.615895	0.468288	0.493841	0.743431	0.692119
AHCTF1P1	0.151076	0.112629	0.102437	0.110049	0.165979	0.122125
AHCY	0.83486	1.86685	1.84829	2.01845	1.77883	2.19231
AHCYL1	1.12934	1.13727	1.07471	1.49622	1.01708	1.42741
AHCYL2	0.137447	0.188182	0.267409	0.299666	0.285247	0.225124
AHDC1	0.291843	0.497462	0.462525	0.364141	0.5408	0.292745
AHI1	0.874925	1.30651	1.06183	0.6444	1.09088	1.14157
AHNAK	7.52162	6.53587	4.31872	5.67191	5.44712	4.58374
AHNAK2	0.796175	0.648489	0.726676	1.20516	0.87209	0.759748
AHR	2.89645	2.1564	1.68079	1.36391	1.31274	1.27604
AHRR	0.0826739	0.0983251	0.206172	0.109981	0.0375858	0.084346
AHSA1	1.43705	4.23905	2.34925	2.14275	2.94046	1.97405
AHSA2	0.356458	0.515654	0.321825	0.329089	0.336827	0.251992
AHSG	0.000431974	0.018996	0.115328	0.109754	0.0109093	0.0182728
AHSP	0.0426278	0.034002	0.366591	0.246534	0.0126872	0.0240292
AICDA	0.00835812	0.0119265	0.107383	0.0240195	0.022773	0.039941
AIDA	0.680872	0.738406	0.587401	0.374287	0.559681	0.691435
AIF1	0.892749	0.885169	0.810012	0.539382	0.499838	0.416028
AIF1L	0.383526	0.101742	0.229276	0.331533	0.259258	0.464924
AIFM1	0.43175	0.380115	0.642014	0.576522	0.677308	0.761757
AIFM2	0.143684	0.149197	0.400987	0.315953	0.192292	0.316011
AIFM3	0.0109101	0.00997886	0.170021	0.0312954	0.145183	0.0115546
AIG1	2.5444	2.14621	1.98907	1.62386	2.11337	2.00131
AIM1	0.7625	0.50324	0.452945	0.789905	0.41403	0.639611
AIM1L	0.065763	0.0850692	0.350265	0.108739	0.0371384	0.270835
AIM2	0.057727	0.0548092	0.123237	0.0804516	0.11289	0.00890911
AIMP1	3.56388	2.12808	2.69181	2.4916	2.91276	2.78978
AIMP2	0.469967	0.668092	1.12262	0.542527	0.742219	1.0041
AIP	0.169005	1.51142	1.84626	0.24051	1.55152	0.915582
AIPL1	0.000720055	0.00971487	0.0847767	0.00280438	0.00119064	0.0187991
AIRE	0.00818888	0.0456599	0	0	0.0103632	0
AIRN	0.00358506	0.0246077	0.0170575	0.00476804	0.00867365	0.00807109
AJAP1	0.0142557	0	0.0444377	0.0210973	0	0.0107668
AJUBA	0.0700322	0.156868	0.229038	0.105616	0.142654	0.0775229
AK1	0.842009	1.82053	2.72956	2.25558	1.7964	2.95198
AK2	1.39802	1.3553	1.54839	1.45914	1.40926	1.75505
AK3	0.52079	0.433388	0.46677	0.430749	0.432481	0.591414
AK4	0.227275	0.189718	0.200934	0.265187	0.284992	0.326555
AK5	0.113793	0.0801663	0.157896	0.103107	0.100717	0.0430065
AK6	2.55169	2.05933	1.84801	2.79216	2.01397	2.65124
AK7	0.109419	0.0669125	0.42204	0.10676	0.0504593	0.051843
AK8	0.158188	0.138464	0.167525	0.11905	0.132784	0.212787
AK9	0.187296	0.196602	0.339094	0.383992	0.256837	0.360958
AKAP1	0.23534	0.732721	0.849778	0.607377	0.917161	0
AKAP10	0.258704	0.310082	0.402085	0.161345	0.291355	0
AKAP11	0.296836	0.317971	0.250895	0.279055	0.291751	0.253512
AKAP12	0.854754	0.993327	0.955097	0.624981	0.944076	0.991896
AKAP13	8.5192	4.76395	4.57439	5.94973	3.81511	3.74197
AKAP14	0.0178194	0.0527411	0.105539	0.0223735	0.0187629	0.0116281
AKAP17A	0.118508	0.150453	0.279072	0.125443	0.141413	0.139005
AKAP2	1.6328	1.41084	1.0465	0.935941	1.06869	0.971723
AKAP3	0.0405119	0	0.0291154	0.0358523	0.0326266	0.0245316
AKAP4	0	0	0.0283589	0.00267088	0	0.00487672
AKAP5	0.0171011	0.00688925	0.03041	0.0053229	0.0176112	0.0365251
AKAP6	0.439414	0.288323	0.241346	0.0801444	0.164918	0.0961963
AKAP7	0.50003	0.244288	0.172556	0.106481	0.185155	0.192349
AKAP8	0.389549	0.439136	0.464005	0.467721	0.394739	0.305338
AKAP8L	0.081336	0.0701802	0.096826	0.0697063	0.105952	0.0610175
AKAP9	3.10535	2.83926	1.68729	1.5728	2.65856	2.7358
AKIP1	0.145909	0.827189	0.654922	0.296261	0.701382	0.389712
AKIRIN1	0.528079	0.372135	0.540393	0.553794	0.534502	0.47571
AKIRIN2	0.68516	0.774148	0.563714	0.533408	0.599715	0.583439
AKNA	0.124962	0.268547	0.316033	0.0884757	0.0848045	0.0603291
AKNAD1	0.223055	0.181948	0.257377	0.106099	0.0940729	0.0512873
AKR1A1	6.30159	5.6227	7.35563	7.4265	5.75195	9.75185
AKR1B1	3.15172	3.8813	3.48625	3.04873	2.9666	3.30148
AKR1B10	0	0	0.048815	0.0808571	0.0272643	0.023172
AKR1B15	0	0.0334252	0.0936817	0.0777471	0.0145167	0.00485885
AKR1C1	1.7643	1.11715	1.06967	2.43464	2.47863	3.72048
AKR1C2	5.05502	3.21393	3.07924	4.58691	3.23955	4.33025
AKR1C3	6.21284	4.28579	3.85111	5.13409	3.6645	5.5596
AKR1C4	0.404233	0.21394	0.29352	0.390717	0.204485	0.530333
AKR1C6P	0.0152102	0	0.0686886	0.0237836	0.0162408	0.0451298
AKR1CL1	0.00225356	0.0328855	0.0552902	0.00909499	0.0212539	0.010796
AKR1D1	0.00477841	0.0413489	0.210745	0.0166979	0.009837	0.018442
AKR1E2	0.105657	0.075776	0.152954	0.099891	0.110723	0.153175
AKR7A2	0.141503	0.254967	0.294049	0.200271	0.186002	0.296269
AKR7A2P1	0.0263409	0.111417	0.0746018	0.0206334	0.0693237	0.0787142
AKR7A3	0.0147581	0.033152	0.0790064	0.0163733	0.0240322	0.0686244
AKR7L	0.027028	0.0363804	0.317542	0.0287258	0.00254805	0.0592493
AKT1	0.0405494	0.291413	0.29552	0.0584281	0.286708	0.233366
AKT1S1	0.201745	0.154732	0.203101	0.236447	0.149597	0.204256
AKT2	0.125193	0.181308	0.411646	0.0746174	0.141506	0.0970961
AKT3	0.487922	0.412207	0.380929	0.467671	0.718641	0.305561
AKTIP	0.546807	0.781038	0.574928	0.42284	0.675757	0.654802
ALAD	0.578787	0.619349	0.756189	0.883782	0.700409	0.799488
ALAS1	1.87067	2.5098	2.73583	3.28418	2.8425	3.66119
ALAS2	0.0341451	0.0232636	0.0271005	0.145296	0.0372803	0.0665358
ALB	0.028342	0.0344271	0.230628	0.066685	0.0421074	0.0399717
ALCAM	0.311279	0.39832	0.455093	0.634801	0.575113	0.770751
ALDH16A1	1.05266	1.27111	1.05933	0.76498	0.904404	0.902443
ALDH18A1	1.01886	0.553039	0.642073	0.814756	0.963796	0.864868
ALDH1A1	1.73591	2.59747	1.68324	1.46168	2.4098	2.41382
ALDH1A2	0.0448091	0.171717	0.167771	0.121447	0.255106	0.174049
ALDH1A3	0.131081	0.191814	0.225698	0.146224	0.232746	0.178896
ALDH1B1	0.116666	0.85636	0.721835	0.197184	0.462779	0.358407
ALDH1L1	0.104942	0.101288	0.249145	0.336981	0.116641	0.20077
ALDH1L1-AS1	0.0636624	0.0770713	0.0593437	0.0784778	0.109509	0.136858
ALDH1L1-AS2	0.000188474	0.00102006	0.0016152	0.00999541	0.00435891	0.0304969
ALDH1L2	0.137432	0.162084	0.285167	0.249051	0.137815	0.190624
ALDH2	1.07853	1.89866	1.99218	1.32676	1.96957	2.60124
ALDH3A1	0.107532	0.189321	0.132175	0.218687	0.10568	0
ALDH3A2	0.873224	1.5713	1.30248	0.976706	1.1683	0
ALDH3B1	0.17286	0.156393	0.241237	0.0721899	0.109047	0.0916605
ALDH3B2	0.030436	0.14018	1.58752	1.68517	0.471938	2.53619
ALDH4A1	0.076601	0.0385504	0.117333	0.0680865	0.067363	0.0708245
ALDH5A1	0.0301926	0.0915616	0.298633	0.125231	0.0901579	0.133436
ALDH6A1	0.630133	1.20137	0.995224	0.923694	1.12242	1.11486
ALDH7A1	1.42738	1.22806	1.22513	1.47885	1.14059	1.53824
ALDH8A1	0.0444297	0.00207049	0.162468	0.0186576	0.0404086	0.0626282
ALDH9A1	1.07509	1.44448	1.52492	1.45484	1.88383	2.36666
ALDOA	12.7483	26.5923	29.116	25.9449	29.5184	34.1999
ALDOB	0.00877487	0.017426	0.122877	0.0166237	0.0166289	0.0618094
ALDOC	0.982479	1.43117	1.62683	0.899927	1.48652	0
ALG1	0.0605755	0.112802	0.27279	0.0275365	0.110904	0.109017
ALG10	0.0479109	0.0591944	0.27262	0.185748	0.107567	0.059517
ALG10B	0.0273881	0.0449156	0.0575599	0.0813872	0.105523	0.0666595
ALG11	2.69221	1.70786	1.70769	1.59037	1.85127	2.04187
ALG12	0.0466474	0.341675	0.432297	0.106621	0.335812	0.162505
ALG13	1.30743	1.44461	1.2365	1.69658	1.41658	1.53464
ALG14	1.73037	0.982416	1.13751	1.54337	0.998113	1.54401
ALG1L	0.0365885	0.0714913	0.0995526	0.107495	0.0798325	0.166665
ALG1L2	0.0945962	0.0583803	0.104644	0.0673868	0.0331859	0.0322554
ALG1L9P	0.0428738	0.083786	0.217548	0.0382025	0.045612	0.0476175
ALG2	0.172865	0.148112	0.122016	0.100925	0.13783	0.179361
ALG3	0.287432	0.272145	0.460035	0.244878	0.205901	0.335089
ALG5	0.550841	0.971105	1.19525	0.971328	1.41083	1.47189
ALG6	0.304893	0.386578	0.31763	0.499227	0.511155	0.437863
ALG8	0.961509	0.735528	0.758851	1.027	0.842639	0.873514
ALG9	0.208329	0.178314	0.204887	0.279765	0.283436	0.272816
ALK	0.0180935	0.0612794	0.10928	0.0861974	0.0612663	0.0595557
ALKBH1	0.170443	0.378974	0.37769	0.505696	0.312641	0.430613
ALKBH2	0.952297	0.656088	0.716533	0.67682	0.634724	0.63515
ALKBH3	0.506122	0.432753	0.489033	0.340368	0.591249	0.450338
ALKBH3-AS1	0.0146532	0.0273092	0.0096833	0.0567084	0.0427032	0.0406575
ALKBH4	0.0633068	0.0754712	0.218623	0.0754688	0.0667671	0.0782475
ALKBH5	1.19204	1.58025	1.289	0.81886	1.28313	0
ALKBH6	0.0429523	0.0735993	0.110927	0.03027	0.0737444	0.118933
ALKBH7	0.0675423	0.0455898	0.122187	0.0252135	0.13622	0.149284
ALKBH8	0.432566	0.216026	0.337685	0.266576	0.254945	0.323661
ALLC	0	0	0.174638	0.0191098	0.0463398	0.046645
ALMS1	0.182328	0.249721	0.51764	0.154041	0.213395	0.149382
ALMS1-IT1	0.0283901	0.007104	0.0308042	0.00925667	0.0214788	0.00896928
ALMS1P	0.0189005	0.0641973	0.182026	0.15316	0.0435097	0.0268023
ALOX12	0.306336	0.242239	0.31933	0.163488	0.345839	0.24625
ALOX12B	0.0108488	0.0573345	0.348947	0.103422	0.0364136	0.0290892
ALOX12P2	0.00247857	0.0275692	0.0513324	0.131853	0.0723378	0.083966
ALOX15	0.168782	0.441905	0.148246	0.17668	0.220518	0.0268232
ALOX15B	0.0362838	0.247208	3.92164	3.9421	0.89052	5.78052
ALOX15P1	0.0603118	0.0392086	0.0207901	0.075205	0.0774284	0.0142121
ALOX5	0.120673	0.128883	0.107532	0.185923	0.132185	0.0398633
ALOX5AP	7.00425	5.44394	3.0433	4.68132	2.03364	1.7241
ALOXE3	0.0188474	0.0408919	0.168109	0.053081	0.00793479	0.0257205
ALPI	0	0	0.0204592	0.00856209	0	0
ALPK1	0.554916	0.461411	0.456675	0.91972	0.42617	0.552339
ALPK2	0.0616669	0.0395274	0.128812	0.126023	0.0501937	0.130896
ALPK3	0.0625142	0.0588453	0.0665145	0.0416043	0.0375135	0.018588
ALPL	0.0379437	0.0333055	0.0640912	0.0167514	0.061671	0.0145571
ALPP	0	0	0.0153864	0.013929	0	0
ALPPL2	0	0	0.031658	0	0	0
ALS2	0.352724	0.353259	0.307887	0.663407	0.287491	0.294091
ALS2CL	0.177985	0.238628	0.277721	0.215239	0.129753	0.126378
ALS2CR11	0.212452	0.107772	0.231871	0.158728	0.119376	0.142624
ALS2CR12	0.0342269	0.0678978	0.0798556	0.132885	0.0390893	0.039794
ALX1	0.0441849	0.148043	0.0851424	0.0761356	0.120973	0.0219396
ALX3	0.00900001	0.0584756	0.0609466	0.0102337	0.0934304	0.0165773
ALX4	0.00196595	0.0231711	0.0152705	0.0417164	0.0282372	0.0220805
ALYREF	1.12125	1.19657	0.909997	1.0614	1.36973	0
AMACR	0.0444261	0.0935291	0.0939754	0.0822386	0.0815928	0.19665
AMBN	0.0150779	0.00661699	0.0689153	0.03027	0.0500616	0.0224511
AMBP	0.0288687	0	0.09012	0.0155041	0.0104405	0.0392352
AMBRA1	0.195041	0.159261	0.359137	0.147064	0.142959	0.104161
AMD1	2.08432	2.42654	1.20392	1.83606	2.71389	1.70562
AMDHD1	0.0335606	0.0436239	0.2271	0.0115856	0.00598739	0.0486133
AMDHD2	0.0151856	0.0119007	0.0344576	0.0160184	0.0767685	0.0742128
AMELX	0.0231554	0.0268925	0.016673	0.0245944	0.00800215	0.00633875
AMELY	0	0	0	0	0	0
AMER1	0.00826114	0.00875528	0.0199362	0.00944015	0.016526	0.0142311
AMER2	0.0017899	0.00206318	0.0372984	0.00349878	0.000816929	0.00365192
AMER3	0.000496148	0.000735088	0.0361499	0.000605101	0.00311875	0.00179113
AMFR	1.25334	1.31992	1.13116	1.2137	1.42755	1.41031
AMH	0.00477906	0	0.0040956	0.00296491	0.00385496	0.00113697
AMHR2	0.0966686	0.0656259	0.203705	0.0722929	0.0587324	0.0388053
AMICA1	2.9132	3.03083	1.40743	1.29349	1.04719	0.381716
AMIGO1	0.0111837	0.00278454	0.0290855	0.0148151	0.0307918	0.0399194
AMIGO2	0.292504	0.25983	0.24331	0.164638	0.274669	0.234437
AMIGO3	0.00195323	0.00531825	0.0227302	0.0145341	0.0124021	0.004519
AMMECR1	0.107847	0.0780384	0.105906	0.122465	0.0952332	0.144993
AMMECR1L	0.271728	0.179067	0.201391	0.213296	0.293306	0.200653
AMN	0.0150779	0	0.0217627	0.00145796	0	0
AMN1	0.580363	0.598701	0.683712	0.624284	0.726602	0.748811
AMOT	0.199054	0.235993	0.442773	0.330529	0.362896	0.231412
AMOTL1	0.5273	0.75424	0.561903	0.451956	0.641062	0.468872
AMOTL2	1.41506	0.931053	0.889225	1.05292	0.672003	0.678458
AMPD1	0.0150779	0.0160383	0.0516865	0.0285237	0.00597518	0.0284243
AMPD2	0.282864	0.402787	0.452198	0.33845	0.379123	0.221814
AMPD3	0.100397	0.178924	0.140562	0.0797601	0.105195	0.0553121
AMPH	0.0527605	0.0517743	0.217452	0.0957443	0.0562565	0.0628454
AMT	0.279888	0.445646	0.438273	0.465401	0.307248	0.303008
AMTN	0.0107617	0	0.129831	0	0.0372875	0.13035
AMY1A	0.0631838	0.149852	0.446257	0.173212	0.131252	0.128248
AMY1B	0.0631838	0.149852	0.313892	0.173212	0.131252	0.128248
AMY1C	0.0631838	0.149852	0.325854	0.173212	0.131252	0.128248
AMY2A	0.0694755	0.148123	0.0858085	0.092845	0.0644329	0.0548183
AMY2B	0.406648	0.58554	0.389119	0.38465	0.378102	0.370046
AMZ1	0.01204	0.0159165	0.0562942	0.0477515	0.00432675	0.0266615
AMZ2	1.12335	1.70722	1.17229	1.52504	1.73978	0
AMZ2P1	1.39594	1.9501	1.10545	0.797545	1.41379	0
ANAPC1	0.210081	0.304772	0.235629	0.266824	0.236188	0.259503
ANAPC10	1.54185	1.10149	1.98412	1.05333	1.36266	1.16923
ANAPC11	6.20327	7.61501	11.3467	7.85103	8.15258	0
ANAPC13	3.10941	2.7991	3.36331	2.9408	2.86617	3.62733
ANAPC15	1.44115	1.03979	2.13019	2.10881	1.22443	1.75458
ANAPC16	7.00649	6.84642	8.21567	6.0059	7.09978	9.37593
ANAPC1P1	0.020633	0.0234198	0.121251	0.0245756	0.0427674	0.0390347
ANAPC2	0.0356845	0.0288762	0.208734	0.0293725	0.0353562	0.0208364
ANAPC4	0.624201	0.76702	0.53512	0.813506	0.848449	0.773322
ANAPC5	2.37862	4.86757	4.55301	5.25947	4.21031	5.0971
ANAPC7	0.376283	0.437444	0.880375	0.593233	0.576804	0.689054
ANG	4.29284	5.54056	3.84069	2.94846	3.83012	4.17986
ANGEL1	0.252831	0.285263	0.26673	0.283241	0.300517	0.224708
ANGEL2	0.314982	0.264874	0.25264	0.223795	0.252361	0.391096
ANGPT1	0.304712	0.700115	0.355013	0.415145	0.588845	0.425909
ANGPT2	3.93346	2.58094	1.61485	2.03179	1.14995	0.762941
ANGPT4	0.0347406	0.167851	0.419211	0.052899	0.100769	0.0477187
ANGPTL1	5.82488	3.01941	3.92171	3.12266	2.8402	7.34032
ANGPTL2	1.13491	1.09732	1.09932	1.32632	0.973851	1.59532
ANGPTL3	0.00638436	0.00835926	0.025214	0.0247697	0.0295239	0.00979414
ANGPTL4	0.327842	0.761238	0.799587	0.701669	0.691128	0.909034
ANGPTL5	2.90796	2.55399	1.98017	1.7376	1.71155	2.38823
ANGPTL6	0.256733	0.339798	0.197062	0.0706869	0.349528	0.198296
ANGPTL7	0.0500278	0.37814	0.484268	1.0097	1.68244	1.09372
ANHX	0	0	0.0200335	0	0	0
ANK1	0.0387719	0.125127	0.171394	0.132972	0.0399988	0.0728504
ANK2	7.68061	3.04689	2.80464	4.04555	2.05925	3.75904
ANK3	0.331422	0.294431	0.496503	0.887633	1.32211	1.32385
ANKAR	0.0828205	0.190039	0.188854	0.117343	0.117722	0.0747598
ANKDD1A	0.212175	0.133072	0.278272	0.29089	0.125856	0.187183
ANKDD1B	0.0204181	0.0914867	0.0704815	0.0810353	0.0749307	0.0198109
ANKEF1	0.017792	0.0611016	0.163157	0.104331	0.0319091	0.0190443
ANKFN1	0.413368	0.197264	0.394275	0.110536	0.0815966	0
ANKFY1	0.601165	0.451441	0.405405	0.427883	0.405321	0.345215
ANKH	0.410572	0.342199	0.472156	0.586027	0.413695	0.454789
ANKHD1	1.37348	2.31654	1.67583	1.46355	1.95946	1.65975
ANKHD1-EIF4EBP3	1.81103	2.31654	1.67583	1.73902	1.95946	1.65975
ANKIB1	0.428213	0.52213	0.425107	0.424935	0.572018	0.498294
ANKK1	0.0950291	0.0302161	0.36879	0.0639103	0.0103177	0.0437888
ANKLE1	0.00113055	0.0169433	0.0500713	0.00765709	0.00889957	0.00732481
ANKLE2	0.208299	0.243438	0.211395	0.142262	0.163126	0.22981
ANKMY1	0.0538498	0.070017	0.0762044	0.140419	0.0916487	0.110286
ANKMY2	0.96846	1.16562	0.600645	0.873489	0.903326	0.840459
ANKRA2	0.27036	0.560106	0.575703	0.475826	0.591681	0.285371
ANKRD1	0.0107454	0.00990386	0.0414611	0.0106307	0.00648574	0.00714659
ANKRD10	3.06216	2.80396	2.66766	1.89149	2.6093	2.66707
ANKRD11	0.373405	0.442072	0.626698	0.486058	0.746214	0.5222
ANKRD12	2.97412	3.86592	3.95862	3.20974	3.71119	3.64974
ANKRD13A	0.581505	0.417866	0.596294	0.404854	0.475803	0.504833
ANKRD13B	0.00983065	0.0493368	0.110702	0.0298185	0.123738	0
ANKRD13C	0.178537	0.25061	0.154481	0.134117	0.185018	0.188969
ANKRD13D	0.0787266	0.204305	0.164156	0.0902046	0.195768	0.0881075
ANKRD16	0.0862794	0.188017	0.291176	0.11404	0.159701	0.0914488
ANKRD17	1.8075	2.21844	1.72019	1.76318	2.17245	2.22969
ANKRD18A	0.0389625	0.0170306	0.0873082	0.0237906	0.0643361	0.0510869
ANKRD18B	0.02409	0.0146259	0.078721	0.0154029	0.00749375	0.0494423
ANKRD18DP	0.017093	0.00167315	0.21544	0.0777081	0.0227478	0
ANKRD19P	0.565501	2.81673	3.52114	1.22371	2.61397	2.1789
ANKRD2	0.0324404	0.0137554	0.0486756	0.0330218	0.00487224	0.0213182
ANKRD20A1	0.0687802	0.0591076	0.0732815	0.0441986	0.0976545	0.0424334
ANKRD20A11P	0.0142285	0.016969	0.0502181	0.043205	0.146285	0.0322699
ANKRD20A12P	0.148185	0.126084	0.150652	0.0630977	0.0798141	0.0535434
ANKRD20A19P	0.0141356	0.0305037	0.118807	0.0279577	0.0166053	0.0143108
ANKRD20A2	0.0427208	0.0325976	0.142512	0.0407444	0.0418814	0.0316098
ANKRD20A3	0.0687802	0.0591076	0.142512	0.0441986	0.0976545	0.0424334
ANKRD20A4	0.087576	0.130163	0.114235	0.0399213	0.139531	0.0823526
ANKRD20A5P	0.0234916	0.0682166	0.142898	0.0965079	0.0226989	0.0486557
ANKRD20A8P	0.0587821	0.0687464	0.130902	0.0399213	0.0343175	0.0426364
ANKRD20A9P	0.00385187	0.0030645	0.0340275	0.00845766	0.00221278	0.00286422
ANKRD22	0.0913815	0.0717134	0.394436	0.670276	0.207292	0.53451
ANKRD23	0.0414387	0.0918055	0.219667	0.0663057	0.0650295	0.0215336
ANKRD24	0.0283112	0.00944501	0.127547	0.0555893	0.0558816	0.0262224
ANKRD26	0.341149	0.442822	0.479616	0.245227	0.406068	0.461363
ANKRD26P1	0.0150779	0.0106751	0.0729275	0.0673818	0.0111365	0.00725412
ANKRD26P3	0.0265164	0.0353923	0.0797575	0.0814159	0	0.0383483
ANKRD27	0.155856	0.245792	0.212042	0.186738	0.280557	0.278044
ANKRD28	1.42774	0.721139	0.38405	0.791524	0.353416	0.457384
ANKRD29	0.124986	0.198499	0.185479	0.106085	0.122077	0.178398
ANKRD30A	0.0026314	0.00341801	0.0967037	0.0154179	0.0125286	0.0162752
ANKRD30B	0.00675908	0.0474856	0.139837	0.0474783	0.0403374	0.0394064
ANKRD30BL	0	0.0122032	0.0254456	0.009081	0.00755694	0
ANKRD30BP2	0.0225009	0.0412687	0.112578	0.0181908	0.0304266	0.0281771
ANKRD30BP3	0.000186147	0.0143942	0.0525408	0.00387756	0.00782652	0.0243121
ANKRD31	0.032349	0.118746	0.0462648	0.0242221	0.0162736	0.0665884
ANKRD32	0.678696	1.15904	0.495867	0.507212	0.835658	0.690533
ANKRD33	0.00315062	0.0247498	0.0680826	0.0584222	0.00822774	0.0265682
ANKRD33B	0.0550483	0.0800958	0.0584261	0.075121	0.0762046	0.0839283
ANKRD34A	0.0626264	0.0879803	0.00509659	0.0367754	0.0727853	0.0127517
ANKRD34B	0	0.0113867	0.110885	0.00859013	0	0.00478493
ANKRD34C	0	0	0.00827149	0.000605521	0	0.0005686
ANKRD35	0.164247	0.330269	0.327557	0.250903	0.365103	0.303684
ANKRD36	2.19601	1.60023	1.02713	1.35593	1.37341	1.14534
ANKRD36B	1.0892	1.41798	0.826138	0.837031	1.23682	1.12289
ANKRD36BP1	0.855849	0.670395	0.509531	0.760415	0.713616	0.610992
ANKRD36BP2	0.270588	0.220209	0.154331	0.0766976	0.241091	0.10552
ANKRD37	0.783462	0.801348	0.570325	1.06375	1.6948	2.26809
ANKRD39	0.243453	0.272416	0.502423	0.340463	0.318743	0.534976
ANKRD40	1.50649	1.766	1.41362	1.56464	1.74833	0
ANKRD42	0.54897	0.304218	0.396728	0.403637	0.50646	0.254762
ANKRD44	0.833632	0.753852	0.41933	0.399308	0.392014	0.449205
ANKRD44-IT1	0.113235	0.131567	0.250295	0.0703727	0.0447808	0.0567991
ANKRD45	0.0550165	0.0209381	0.0794339	0.00825179	0.00478498	0.0324435
ANKRD46	0.448251	0.719972	0.433677	0.601935	0.655111	0.638434
ANKRD49	0.525128	0.426447	0.426116	0.402339	0.469571	0.484806
ANKRD50	0.229214	0.275171	0.189796	0.202513	0.224155	0.180945
ANKRD52	0.0614287	0.0908716	0.241589	0.0405859	0.051879	0.0640164
ANKRD53	0.120624	0.104811	0.169661	0.0919451	0.0892664	0.0535798
ANKRD54	0.395482	0.343659	0.458358	0.271753	0.354432	0.337254
ANKRD55	0.0510205	0.0810196	0.146398	0.0740534	0.0576993	0.0549875
ANKRD6	0.0758817	0.118701	0.305131	0.087962	0.177708	0.139857
ANKRD61	0.00751858	0.0170184	0.0614738	0.0268723	0.0271133	0.0333069
ANKRD62	0	0.00351569	0.0411659	0.00782171	0.0203954	0.0310808
ANKRD62P1-PARP4P3	0.0160203	0.0973328	0.0892976	0.0563779	0.102265	0.0419258
ANKRD63	0	0	0	0	0	0
ANKRD65	0.0763905	0.0493691	0.0413492	0.0247116	0.0767793	0.0305247
ANKRD66	0.00118796	0.0119926	0.0603761	0.0349481	0	0.000890054
ANKRD7	0.0201913	0.0219535	0.319296	0.0334948	0	0.0429713
ANKRD9	0.00366497	0.00251716	0.00401263	0.0137362	0.0113731	0.00394052
ANKS1A	0.303283	0.588824	0.38254	0.380364	0.487496	0.416267
ANKS1B	0.149118	0.17587	0.145996	0.111899	0.204763	0.140219
ANKS3	0.0354936	0.0548382	0.250769	0.0476049	0.0355996	0.059691
ANKS4B	0.00474293	0.00821453	0.099428	0.0116254	0.0154716	0.0155128
ANKS6	0.0771409	0.151832	0.121767	0.069457	0.0933756	0.0911249
ANKUB1	0	0.0236647	0.0912254	0.00607177	0.00188787	0.00236436
ANKZF1	0.26539	0.253558	0.333039	0.31538	0.377126	0.301839
ANLN	0.141938	0.0736873	0.175099	0.291649	0.23765	0.253157
ANO1	0.158035	0.182779	0.1822	0.304663	0.415174	0.385928
ANO1-AS2	0.0205861	0.0300878	0.131923	0.00448444	0.0159455	0.0290422
ANO10	0.334108	0.401649	0.765501	0.72441	0.614693	0.768704
ANO2	0.06288	0.132259	0.134193	0.0374451	0.0588009	0.0433796
ANO3	0.0452338	0.0544311	0.155982	0.430479	0.29206	0.269332
ANO4	0.052682	0.0300298	0.194372	0.03027	0.00944859	0.0304806
ANO5	0.0292351	0.0292654	0.145788	0.0885024	0.0841782	0.0327281
ANO6	0.842893	0.790959	0.686919	0.608243	0.541261	0.625724
ANO7	0	0.133168	0.204035	0.0103093	0.030098	0.0443544
ANO8	0.0190638	0.0605727	0.110034	0.0359628	0.0503605	0.0126879
ANO9	0.059695	0.0202971	0.202282	0.134266	0.0582447	0.0702424
ANP32A	0.622686	0.880857	0.763007	0.813254	0.830396	0.429396
ANP32A-IT1	0.0334233	0.0456929	0.0465194	0.0642765	0.0182793	0.0319329
ANP32AP1	0.388022	0.458779	0.431631	0.393305	0.361038	0.215358
ANP32B	2.41615	3.20329	3.49405	2.11731	3.25681	3.26593
ANP32C	0.281198	0.255883	0.220052	0.227841	0.282294	0.115894
ANP32D	0.0331258	0.0220627	0.0165762	0.032525	0	0.00717785
ANP32E	3.33765	4.63261	2.944	3.7868	4.19873	3.71148
ANPEP	1.19168	1.95337	1.81413	0.970286	0.974053	0.977758
ANTXR1	2.94657	2.70206	1.97478	1.26407	2.00442	1.52772
ANTXR2	0.500551	0.808304	0.627314	0.522811	0.587279	0.406888
ANTXRL	0	0.00276266	0.0951174	0.014084	0.00935681	0.0550721
ANTXRLP1	0.0415786	0.0295698	0.0683485	0.0264862	0.0021126	0.0389518
ANXA1	72.8225	36.6346	31.5096	46.5772	28.2124	40.0889
ANXA10	0.0712433	0.0302193	0.125854	0.0559995	0.012728	0.0247268
ANXA11	2.32335	2.19027	2.58768	1.55903	1.78314	1.90812
ANXA13	0.0017134	0.0271243	0.137678	0.0091154	0.0798422	0.0710607
ANXA2	62.9182	41.1161	47.1422	59.6991	39.0981	53.4883
ANXA2P1	0.583156	0.382272	0.396712	0.560829	0.35415	0.550654
ANXA2P2	118.235	70.8924	76.5424	110.608	65.4981	97.1986
ANXA2P3	0.343018	0.207956	0.233718	0.235691	0.208049	0.224994
ANXA2R	0.239997	0.351824	0.249634	0.191686	0.183684	0.153662
ANXA3	0.311171	0.369638	0.83853	1.63732	2.10731	2.55079
ANXA4	7.08917	5.49866	5.8947	5.72055	5.51764	7.95942
ANXA5	18.4934	31.8198	44.3979	28.5185	33.5235	47.774
ANXA6	1.27353	2.18915	1.73822	1.11489	2.07491	1.42033
ANXA7	7.18733	5.51083	4.78115	7.07982	5.38826	6.04934
ANXA8	0.362191	0.288167	2.56755	6.0313	1.49765	3.25095
ANXA8L1	0.398309	0.624532	3.80628	8.74349	2.17016	4.38421
ANXA9	0.100612	0.545665	0.310051	0.282174	0.211234	0.303292
AOAH	0.592181	0.383479	0.302735	0.565105	0.134198	0.0610522
AOAH-IT1	0.00338484	0.017799	0.0437753	0.0673353	0.00281255	0
AOC1	0.0838576	0.154965	0.248673	0.02164	0.0730178	0.123742
AOC2	0.0210031	0.0910233	0.0613467	0.0511097	0.0507349	0
AOC3	0.103523	0.436101	0.379628	0.225753	0.545717	0
AOC4P	0.00662615	0.0354143	0.0141371	0.0154635	0.0155928	0
AOX1	2.05222	2.00105	1.8724	1.60863	1.86527	1.9507
AOX2P	0.0335736	0.0555916	0.182902	0.0432808	0.03085	0.0423683
AP1AR	0.0677325	0.153629	0.164683	0.0532065	0.139169	0.203437
AP1B1	0.201928	0.307843	0.467176	0.27879	0.239713	0.327838
AP1B1P1	0.0107533	0	0.160068	0.0210599	0	0.0435178
AP1G1	0.641204	0.751214	0.560074	0.82105	0.78832	0.772562
AP1G2	1.76982	1.59484	1.65334	2.18424	1.76363	1.33828
AP1M1	0.0876557	0.0976274	0.13049	0.0824395	0.0848669	0.0784181
AP1M2	0.118322	0.0888803	0.659085	1.11076	0.734912	1.02795
AP1S1	0.156589	0.2084	0.442078	0.387039	0.358387	0.561658
AP1S2	1.03398	1.05017	0.898147	0.448419	0.76299	0.738252
AP1S3	0.0349512	0.0347077	0.145178	0.0342119	0.0522129	0.0467908
AP2A1	0.156259	0.280836	0.358096	0.188417	0.3093	0.222854
AP2A2	0.182946	0.498696	0.42402	0.160095	0.295211	0.497636
AP2B1	1.17416	1.33966	1.13913	1.1969	1.38479	0
AP2M1	10.7028	13.1288	13.5994	12.0097	12.0872	12.6087
AP2S1	0.160343	1.05506	1.91405	0.52419	1.5101	0.98569
AP3B1	0.846732	0.742628	0.78897	0.973216	0.920125	0.747212
AP3B2	0	0.00912353	0.0891328	0.048432	0.0317153	0.0638711
AP3D1	0.593338	0.369364	0.447734	0.46245	0.378051	0.357435
AP3M1	1.16702	1.21149	0.69964	1.20839	1.0845	0.985011
AP3M2	0.69682	0.780935	0.43598	0.469112	0.563098	0.504637
AP3S1	2.53513	2.04193	1.98663	1.9143	1.63183	2.29435
AP3S2	0.785803	0.596562	0.651345	0.907965	0.649052	0.890496
AP4B1	0.712513	0.94399	0.84052	0.563859	0.692184	0.543237
AP4B1-AS1	0.502145	0.405098	0.479582	0.326767	0.362508	0.189301
AP4E1	0.0666348	0.0958677	0.125627	0.111939	0.0605126	0.0437158
AP4M1	0.219344	0.229104	0.590436	0.447697	0.295807	0.345385
AP4S1	0.122805	0.109179	0.172663	0.137189	0.108266	0.111113
AP5B1	0.0675033	0.0468737	0.0646141	0.163568	0.048363	0.0832067
AP5M1	0.796914	0.542981	0.570365	1.24758	0.732245	1.17994
AP5S1	0.15974	0.183675	0.485503	0.138027	0.215619	0.214527
AP5Z1	0.0202236	0.0641955	0.120698	0.0679978	0.0504644	0.0768133
APAF1	0.130869	0.193705	0.218027	0.123344	0.175168	0.136777
APBA1	0.105745	0.211981	0.113861	0.142205	0.118669	0.0907504
APBA2	0.010052	0.0382523	0.162238	0.037512	0.0161288	0.0517164
APBA3	0.0153572	0.102069	0.0755417	0.0101973	0.0719721	0.0272147
APBB1	0.22438	0.331716	0.545748	0.271945	0.34859	0.218395
APBB1IP	0.231258	0.150361	0.234416	0.201024	0.16804	0.232813
APBB2	0.530744	0.560778	0.566397	0.258472	0.718933	0.362252
APBB3	0.0800437	0.249289	0.126793	0.0802374	0.164839	0.126934
APC	0.565562	0.393089	0.504703	0.448379	0.492628	0.348112
APC2	0.0222303	0.202737	0.106907	0.0889181	0.145645	0.021379
APCDD1	5.30235	5.02735	4.67251	0.707575	1.0709	1.04246
APCDD1L	0	0	0.00766426	0.0269036	0.0110034	0.0228825
APCDD1L-AS1	0.0411386	0.0155398	0.0927039	0.0453214	0.0644081	0.173451
APCS	0	0	0.0155059	0	0	0
APEH	0.526419	0.543397	0.775492	0.869626	0.738573	0.998497
APELA	0.244514	0.319024	0.156782	0.030442	0.0616686	0.0244765
APEX1	5.78502	5.15653	5.19121	5.67755	5.08751	5.36623
APEX2	0.635887	0.638475	0.669103	0.720041	0.467495	0.496168
APH1A	0.932332	0.97822	1.00204	1.10056	0.955779	0.920915
APH1B	0.872102	0.397251	0.329881	0.400591	0.419407	0.262135
API5	2.19689	1.86823	1.78083	2.28257	1.81504	2.02447
APIP	0.297298	0.6137	0.973335	0.582451	0.854873	1.27793
APITD1	0.0384748	0.269123	0.194449	0.106302	0.139027	0.0975366
APITD1-CORT	0.0592044	0.269123	0.214922	0.180166	0.162164	0.13634
APLF	0.110781	0.0852479	0.184594	0.115915	0.124491	0.0912266
APLN	0.0199433	0.0191794	0.0190593	0.00844691	0.0108606	0.0211231
APLNR	0.355378	1.12492	0.584278	0.413115	0.653673	0.278174
APLP1	0.141431	0.083237	0.241203	0.123048	0.0672786	0.101948
APLP2	3.28996	5.16177	4.31211	3.17446	4.20601	4.39258
APMAP	0.610957	0.912751	3.7603	2.39582	0.972576	5.35995
APOA1	0	0.00420253	0	0	0.00697724	0
APOA1BP	0.492478	0.432871	0.494978	0.567358	0.490563	0.651358
APOA2	0.0281236	0	0.082923	0.0219059	0.0323106	0.0194645
APOA4	0	0.00259338	0.0179045	0	0	0
APOA5	0	0	0	0.000891343	0	0
APOB	0.0378487	0.0451247	0.131419	0.0474572	0.0538306	0.0351281
APOBEC1	0	0.0153009	0.163366	0	0	0.0426364
APOBEC2	0.175465	0.266805	0.244756	0.17862	0.285098	0.0713123
APOBEC3A	0.0866161	0.081385	0.0990873	0.286272	0.19689	0.0992441
APOBEC3A_B	0.10117	0.081385	0.0990873	0.286272	0.19689	0.144531
APOBEC3B	0.202352	0.103306	0.384418	0.56543	0.364469	0.244449
APOBEC3B-AS1	0.166611	0.0793097	0.210622	0.536283	0.297763	0.263398
APOBEC3C	5.88313	5.17001	4.66503	5.01314	3.34201	3.95103
APOBEC3D	0.498602	0.809671	0.58466	0.379007	0.52764	0.457553
APOBEC3F	0.389187	0.288631	0.208543	0.12706	0.154326	0.228871
APOBEC3G	0.675795	0.762822	0.336767	0.431636	0.474527	0.302116
APOBEC3H	0.110444	0.066304	0.243724	0.089672	0.0497154	0.0235389
APOBEC4	0.0253584	0.0383155	0.013242	0.0267051	0.00398638	0.0271323
APOBR	0.0899651	0.137368	0.165976	0.0420417	0.0233867	0.0150091
APOC1	0.96011	3.04241	13.7104	11.3822	3.7327	22.2143
APOC1P1	0.235216	0.252269	0.463455	0.460453	0.234285	0.993429
APOC2	0.044103	0.0187972	0.188884	0.0496617	0.073449	0.043347
APOC3	0	0.00397426	0.0148794	0	0	0
APOC4	0.0381196	0.0249872	0.0700011	0.0106411	0.0438501	0.0160137
APOC4-APOC2	0.044103	0.0187972	0.188884	0.0496617	0.073449	0.043347
APOD	68.0262	159.745	99.6581	100.748	150.001	100.065
APOE	0.372425	0.731639	0.774435	1.01177	0.513047	0.821225
APOF	0.00524329	0	0.0878574	0.00280451	0.00637651	0.00747037
APOH	0	0	0.200611	0.0530489	0.0126552	0
APOL1	2.08926	0.792312	0.658519	0.704033	0.540279	0.410749
APOL2	2.09495	2.39914	1.82845	1.78376	2.01448	1.70986
APOL3	1.74853	2.4597	1.3392	1.29227	1.68577	1.1393
APOL4	0.595539	0.862275	0.66495	0.710864	0.631667	0.667294
APOL5	0.0125926	0.0306018	0.28385	0.0645412	0.0478428	0.0788829
APOL6	0.979395	0.532249	0.591465	0.561711	0.782455	0.415605
APOLD1	2.60319	0.516252	0.439817	2.11478	0.326618	0.323729
APOM	0.0536969	0.0244196	0.0623892	0.098231	0.0270865	0.0245483
APOO	0.214232	0.29008	0.28686	0.443582	0.552616	0.751822
APOOL	0.809445	0.609713	0.695155	0.797655	0.619762	0.947477
APOOP5	0.111212	0.0978036	0.182698	0.216916	0.234134	0.289814
APOPT1	0.326061	0.289866	0.44257	0.264894	0.449845	0.39118
APP	2.5293	2.55203	1.98021	2.62803	2.54595	2.44207
APPBP2	0.349972	0.372589	0.382913	0.297549	0.32089	0
APPL1	0.852589	0.704883	0.732049	0.498322	0.691545	0.353749
APPL2	0.905452	0.817337	0.860894	0.932563	0.813069	1.01401
APRT	0.681358	1.09431	1.77754	0.630519	1.41021	1.18206
APTR	0.317705	0.77878	0.463954	0.395059	0.670133	0.42144
APTX	1.39479	0.95479	1.00472	1.36116	0.937659	1.14793
AQP1	7.00022	8.49098	6.25702	4.44822	4.50465	4.2158
AQP10	0.0028885	0.0192053	0.274163	0.0783889	0.0128742	0.0224511
AQP11	0.0538682	0.0351097	0.0310412	0.0541373	0.0246432	0.0335374
AQP12A	0	0	0	0	0	0.00317235
AQP12B	0	0	0.00351005	0	0	0
AQP2	0.000796538	0.00507395	0.000741982	0.00165559	0.00242803	0.00226056
AQP3	0.214497	0.291325	1.09257	0.781112	1.08377	1.62781
AQP4	0.128035	0.0027532	0.0450233	0.178812	0.0520164	0.0378492
AQP4-AS1	0.0171854	0.00826084	0.120209	0.027813	0.024253	0.0291575
AQP5	0.00800811	0.0523013	0.0427853	0.352683	0.862008	1.58086
AQP6	0	0.0196456	0.0221866	0.00163548	0.0248403	0.0339055
AQP7	0.025176	0.0722231	0.28778	0.0259091	0.0927967	0.136745
AQP7P1	0.0739979	0.0317788	0.872308	0.0838246	0.125961	0.191749
AQP7P3	0.0245127	0.00599509	0.100955	0.111698	0.048437	0.129634
AQP8	0.0841775	0.0739002	0.223093	0.0473549	0.0442473	0.0349055
AQP9	0.2869	0.0525706	0.171165	0.547658	0.120202	0.0641331
AQPEP	0.185782	0.496713	0.335787	0.382859	0.169716	0.446756
AQR	0.828639	0.849798	0.805481	0.659791	0.620912	0.670114
AR	0.34403	0.324239	0.405601	0.288713	0.429798	0.439047
ARAF	0.239797	0.745249	0.775038	0.795484	0.779744	0.858731
ARAP1	0.441516	0.913412	0.637607	0.347685	0.682615	0.572404
ARAP2	0.209302	0.182387	0.230486	0.282722	0.327059	0.213905
ARAP3	0.245588	0.19257	0.31807	0.0787459	0.106003	0.12806
ARC	0.0347497	0.0705647	0.0304785	0.0904009	0.0391558	0.0416412
ARCN1	2.1327	2.1578	1.80178	2.40125	1.99977	2.15782
AREG	0.314348	0.129785	0.234896	0.450942	0.23905	0.427851
AREL1	0.317229	0.159413	0.254987	0.27628	0.245309	0.243975
ARF1	1.94083	2.77448	3.5889	1.2671	3.61055	2.02461
ARF3	0.561373	0.558526	0.574067	0.682521	0.502968	0.499895
ARF4	15.9754	7.90611	9.84652	11.1191	9.02027	12.2628
ARF5	1.40583	1.50678	2.19563	1.30336	1.41876	1.78828
ARF6	3.18775	2.73632	2.11488	3.16536	2.71953	3.2433
ARFGAP1	0.0637783	0.0854776	0.104951	0.0745876	0.11786	0.0655086
ARFGAP2	1.80406	2.30017	2.1303	2.3636	1.79358	2.26924
ARFGAP3	3.60763	1.9652	1.8658	3.52187	2.32406	2.4755
ARFGEF1	0.481895	0.626016	0.407981	0.404615	0.370019	0.47186
ARFGEF2	0.288157	0.476501	0.460641	0.519381	0.389499	0.45185
ARFIP1	1.14385	0.938269	0.765293	0.949895	0.897347	1.13202
ARFIP2	0.32689	0.154891	0.225648	0.203501	0.203608	0.395179
ARFRP1	0.0359304	0.0472049	0.103009	0.0339896	0.0422652	0.0392038
ARG1	0.127777	0.0563828	0.283685	0.980993	0.113581	0.240875
ARG2	0.479743	0.564347	0.406446	0.340018	0.719892	0.553651
ARGFX	0.00475613	0.00259394	0.0366665	0.0034474	0.0167048	0.00559404
ARGFXP2	0	0.00569336	0.049862	0.0625764	0.012206	0
ARGLU1	3.70905	3.74918	2.84605	2.83616	3.36517	3.72234
ARHGAP1	2.62924	3.57032	3.85832	3.80558	3.55913	3.31761
ARHGAP10	0.386154	0.841693	0.747521	0.357535	0.595966	0.456975
ARHGAP11A	0.0635941	0.0608506	0.0640117	0.0409809	0.0239756	0.0539022
ARHGAP11B	0.0401287	0.0213371	0.0775297	0.0194848	0.0584026	0.0376322
ARHGAP12	0.854161	0.886611	0.582624	0.491648	0.759491	0.847966
ARHGAP15	1.64472	1.56422	1.34973	0.847448	1.1024	0.940081
ARHGAP17	0.647062	0.915822	0.651031	0.687184	0.725731	0.620165
ARHGAP18	2.97267	1.16727	2.02959	1.50586	1.4491	1.49206
ARHGAP19	0.58804	0.672094	0.606809	0.417548	0.495625	0.407972
ARHGAP19-SLIT1	0.58804	0.672094	0.606809	0.417548	0.495625	0.407972
ARHGAP20	0.0524796	0.10561	0.109912	0.0439352	0.0516301	0.0546783
ARHGAP21	1.15546	0.911047	0.747064	0.953935	1.15484	0.966193
ARHGAP22	0.0533937	0.0317333	0.058018	0.01979	0.0435027	0.013636
ARHGAP23	0.229679	0.164818	0.245643	0.168086	0.155485	0
ARHGAP24	0.833781	0.532201	0.467821	0.45581	0.585593	0.263512
ARHGAP25	0.48504	0.8829	0.599437	0.631325	0.413958	0.513774
ARHGAP26	0.300188	0.355407	0.26714	0.31298	0.356238	0.275129
ARHGAP26-AS1	0.00512301	0.00956307	0.145198	0.00804047	0.0114392	0.0480595
ARHGAP27	0.0486899	0.0376339	0.0984131	0.0405639	0.0295927	0
ARHGAP28	0.0816621	0.212065	0.224428	0.158652	0.224426	0.0969166
ARHGAP29	0.840615	0.655426	0.512988	0.673291	0.471513	0.51448
ARHGAP30	0.272	0.358803	0.276819	0.301137	0.248242	0.207936
ARHGAP31	0.235456	0.330512	0.215835	0.132933	0.207207	0.0845725
ARHGAP31-AS1	0.109402	0.113458	0.00216715	0.0275095	0.0379798	0.0632545
ARHGAP32	0.385081	0.227585	0.454883	0.427874	0.281327	0.341942
ARHGAP33	0.0114076	0.0276039	0.050915	0.0469404	0.0263537	0.00908902
ARHGAP35	0.120832	0.16124	0.237223	0.106721	0.208905	0.169684
ARHGAP36	0.030843	0.0674587	0.175376	0.037895	0.0342872	0.0296757
ARHGAP39	0	0.0209477	0.2692	0.0399526	0.0181687	0.0262248
ARHGAP4	0.0991754	0.116177	0.222727	0.0931563	0.0824498	0.0640636
ARHGAP40	0.00168281	0.0287899	0.197094	0.125639	0.0689353	0.137333
ARHGAP42	0.106268	0.0791475	0.133873	0.0533452	0.112856	0.102954
ARHGAP44	0.0256521	0.0586598	0.104715	0.0380534	0.0451481	0.115434
ARHGAP5	0.635602	0.868414	0.530036	0.775944	1.19247	0.914596
ARHGAP5-AS1	0.0635016	0.231389	0.155685	0.242479	0.381531	0.190394
ARHGAP6	0.381849	0.325909	0.242926	0.257673	0.282677	0.290194
ARHGAP8	0.0848134	0.0352086	0.312355	0.529434	0.0877003	0.226574
ARHGAP9	0.0822339	0.192777	0.132968	0.0921119	0.0909484	0.0452234
ARHGDIA	0.208689	0.487032	0.715732	0.275034	0.552503	0
ARHGDIB	29.3817	19.1172	17.1144	16.5	10.9914	10.5525
ARHGDIG	0.00383732	0	0.0356883	0	0	0.0142121
ARHGEF1	0.135254	0.208937	0.253011	0.104901	0.118626	0.0681611
ARHGEF10	0.194349	0.272455	0.418026	0.241992	0.34043	0.187723
ARHGEF10L	0.143343	0.117272	0.173415	0.150658	0.123251	0.152891
ARHGEF11	0.253047	0.208242	0.424978	0.210536	0.226495	0.208418
ARHGEF12	0.468509	0.420775	0.659648	0.486175	0.588482	0.47062
ARHGEF15	0.142012	0.363203	0.218935	0.150148	0.18962	0.0905589
ARHGEF16	0	0.0105682	0.0565757	0.0286426	0.0278823	0.024071
ARHGEF17	0.238889	0.231753	0.279832	0.135609	0.296301	0.120973
ARHGEF18	0.0546651	0.0693113	0.15808	0.0309632	0.0611955	0.0721932
ARHGEF19	0.13665	0.335562	0.156551	0.339912	0.232923	0.201697
ARHGEF2	0.238403	0.317731	0.238276	0.222563	0.402182	0.249612
ARHGEF25	0.115728	0.223254	0.0810992	0.113644	0.17738	0.0825913
ARHGEF26	0.205971	0.220579	0.255848	0.337746	0.366109	0.314608
ARHGEF26-AS1	0.0142101	0.0374267	0.0563203	0.0426372	0.0588845	0.0827147
ARHGEF28	0.0740973	0.122283	0.175849	0.165685	0.214053	0.160615
ARHGEF3	1.36572	1.08015	0.791123	0.96694	1.08552	0.655659
ARHGEF3-AS1	0	0.0112095	0.00965571	0.0306683	0.021753	0.00301943
ARHGEF33	0.0228454	0.0357021	0.0775297	0.0408186	0.012246	0.0631087
ARHGEF34P	0.122707	0.0714043	0.220743	0.144357	0.103405	0.264978
ARHGEF35	0.0353067	0.0730051	0.0744799	0.112525	0.0894336	0.094983
ARHGEF37	0.0524114	0.157774	0.181368	0.166789	0.229434	0.104907
ARHGEF38	0.020254	0.0387692	0.141265	0.188785	1.09973	0.641333
ARHGEF38-IT1	0	0	0.0326154	0	0.0653978	0.0497853
ARHGEF39	0.0961325	0.105587	0.238489	0.105643	0.0802604	0.0956474
ARHGEF4	0.00452338	0.017001	0.218548	0.0619962	0.0565642	0.103737
ARHGEF40	0.252476	0.193345	0.267289	0.244343	0.222316	0.147235
ARHGEF5	0.081364	0.098197	0.214879	0.174052	0.238351	0.219204
ARHGEF6	0.683699	0.550739	0.41602	0.43725	0.414445	0.376717
ARHGEF7	0.243687	0.339681	0.251595	0.247394	0.409431	0.281456
ARHGEF7-AS1	0.153418	0.703842	0.26877	0.0855127	0.161619	0.327945
ARHGEF9	0.426686	0.336419	0.325896	0.545475	0.634349	0.308609
ARHGEF9-IT1	0.0522564	0.000308486	0.181257	0.00912247	0.00806637	0.00632732
ARID1A	0.624455	1.11478	0.794035	0.639037	0.87226	0.719835
ARID1B	0.938745	0.873728	0.814143	0.889267	0.968218	0.823959
ARID2	0.995305	0.798424	0.725951	0.826172	0.884359	0.860611
ARID3A	0.0318493	0.0301061	0.0897218	0.0327161	0.0225262	0.0301279
ARID3B	0.0927397	0.0959785	0.124722	0.0215048	0.038092	0.035302
ARID3C	0	0	0.120743	0.0269067	0.0190713	0.0262135
ARID4A	1.18154	1.8557	1.2055	0.967206	1.43554	1.13599
ARID4B	1.41337	2.21176	1.2231	0.867533	2.02979	1.46391
ARID5A	0.12936	0.149732	0.111112	0.0619392	0.12394	0.0799988
ARID5B	17.9792	12.9798	13.6345	14.9834	10.1639	9.87631
ARIH1	0.494236	0.814055	0.410026	0.560342	0.79407	0.784183
ARIH2	0.572395	0.561753	0.520288	0.679898	0.665987	0.607035
ARIH2OS	0.0145024	0.0963632	0.0953191	0.0976956	0.0791623	0.0664449
ARL1	4.65134	3.60384	3.3202	4.67858	3.62644	4.84737
ARL10	0.002424	0.02895	0.0362061	0.0244258	0.0578736	0.0202917
ARL11	0.00770545	0.016883	0.0420187	0.0345032	0.00736506	0.0203991
ARL13A	0	0	0.0642979	0.00931385	0	0.0259798
ARL13B	0.488581	0.929086	0.69664	0.589033	0.805226	0.849589
ARL14	0	0.00190073	0.0784125	0.0162866	0.035903	0.00845225
ARL14EP	2.50309	1.85232	1.36176	1.63368	1.52266	1.2048
ARL14EPL	0.0214322	0.0170496	0.025474	0.0098042	0	0.0156926
ARL15	1.07542	0.627021	0.554207	0.614481	0.705619	0.60507
ARL16	0.464713	1.16407	0.961549	0.565842	1.04866	0
ARL17A	0.415074	0.588648	0.373065	0.357241	0.365925	0
ARL17B	0.323021	0.295818	0.2731	0.232206	0.286676	0
ARL2	0.826012	3.41614	4.1522	2.68502	3.29871	3.02379
ARL2-SNX15	0.779435	3.41614	4.1522	2.68502	3.29871	3.02379
ARL2BP	2.10203	1.19834	1.22651	1.32566	1.19818	1.69905
ARL3	4.11814	3.37352	2.91098	2.23917	2.51535	2.71941
ARL4A	1.30873	2.3041	1.02753	1.63849	2.26105	1.77461
ARL4C	0.86863	1.05857	0.616511	0.450584	0.65186	0.447685
ARL4D	0.0476855	2.22579	1.00694	0.231209	2.53733	0
ARL5A	0.379384	0.406392	0.432795	0.483614	0.340731	0.429106
ARL5B	0.357916	0.3081	0.278768	0.157801	0.270898	0.196407
ARL5C	0	0.0494178	0.103373	0.0549802	0.0191764	0
ARL6	0.219175	0.232694	0.185772	0.261756	0.260094	0.190632
ARL6IP1	12.8945	15.3624	12.8734	13.6387	16.9269	16.7313
ARL6IP4	0.185346	0.738711	1.24346	0.375647	0.849303	0.881346
ARL6IP5	34.5778	32.4424	22.5728	27.4829	26.1951	33.1888
ARL6IP6	0.121554	0.169806	0.153293	0.0990052	0.179266	0.196056
ARL8A	0.0670357	0.169039	0.106484	0.128164	0.129552	0.15318
ARL8B	0.699615	0.629327	0.790828	0.810075	0.842687	1.16702
ARL9	0.106231	0.0836086	0.17678	0.0430837	0.130974	0.149707
ARMC1	0.323241	0.706622	0.797498	0.460792	0.791182	0.709206
ARMC10	0.190568	0.240352	0.320597	0.178887	0.16932	0.245752
ARMC12	0.0499248	0	0.0494586	0.0528855	0.0911328	0.0131503
ARMC2	0.207836	0.160982	0.175343	0.149326	0.197617	0.181701
ARMC2-AS1	0.0371706	0.0128965	0.169483	0.0957377	0.026847	0.00941202
ARMC3	0.0142245	0.0330999	0.120533	0.109343	0.0244642	0.057105
ARMC4	0.023364	0.0264664	0.153788	0.0477576	0.024133	0.0148582
ARMC5	0.0336312	0.041252	0.0133649	0.0254453	0.0381381	0.0238305
ARMC6	0.0338908	0.0505552	0.336874	0.0970187	0.111592	0.0635728
ARMC7	0.0386011	0.0493982	0.0696255	0.0968009	0.0637784	0
ARMC8	1.05387	1.02538	0.637948	0.682156	0.905915	0.844462
ARMC9	0.0850396	0.173369	0.208402	0.123907	0.118724	0.120157
ARMCX1	0.484063	1.12014	0.637672	0.460517	0.755767	0.723062
ARMCX2	0.109566	0.316366	0.177282	0.205205	0.313102	0.297725
ARMCX3	1.13638	1.48492	1.44036	0.879374	1.61611	1.24274
ARMCX4	0.214074	0.372098	0.424851	0.286164	0.241073	0.236765
ARMCX5	1.02153	0.789235	0.888931	1.0511	0.818689	1.12851
ARMCX5-GPRASP2	0.968024	0.74279	0.860042	1.00717	0.773682	1.07634
ARMCX6	1.15116	0.947046	1.25019	1.21533	1.03302	1.09763
ARMS2	0.0319886	0.020373	0.0869532	0.0576133	0.0140455	0.0147225
ARNT	2.90373	3.0219	2.32589	1.81554	2.12347	1.6225
ARNT2	0.0779027	0.0526039	0.261451	0.0265709	0.026386	0.0326745
ARNTL	0.194936	0.323306	0.205806	0.264552	0.295731	0.19634
ARNTL2	0.0795396	0.0471369	0.144432	0.0648419	0.0349011	0.0893904
ARNTL2-AS1	0.0307022	0	0.130902	0.00350495	0.00026376	0.0164861
ARPC1A	1.94373	2.72822	3.06296	3.47762	2.72504	3.13429
ARPC1B	1.30736	1.30737	1.74969	0.880802	0.965687	1.04453
ARPC2	6.51099	5.85343	7.35125	5.95465	5.21761	6.41615
ARPC3	8.58991	5.57684	5.50543	6.42505	4.82415	6.61996
ARPC4	7.58888	7.80432	8.12481	7.22759	6.46756	8.09221
ARPC4-TTLL3	2.59923	1.99773	2.03677	2.53653	1.83328	2.46225
ARPC5	5.85617	5.1017	5.21978	6.0824	4.98347	4.46884
ARPC5L	0.488414	0.23093	0.644071	0.539759	0.447805	0.635099
ARPIN	0.286758	0.242963	0.289133	0.206217	0.20195	0.191732
ARPP19	1.4654	1.33383	1.01067	1.34848	1.29389	1.46957
ARPP21	0.0330188	0.0408024	0.116217	0.0303347	0.0250572	0.0284243
ARR3	0.0247857	0.0276874	0.290736	0.03027	0.0668193	0.086623
ARRB1	0.857669	0.820812	0.673048	0.566405	0.63667	0.398249
ARRB2	0.632105	0.645809	0.501638	0.351732	0.440307	0.364958
ARRDC1	0.0323099	0.0351868	0.0745582	0.0290294	0.0441339	0.0335743
ARRDC1-AS1	0.0319277	0.0107706	0.0622262	0.0135134	0.0211168	0.0371513
ARRDC2	0.678266	0.953594	0.589713	0.392707	0.533928	0.385991
ARRDC3	9.6019	19.7738	8.8883	6.09848	11.3222	9.90915
ARRDC3-AS1	0.0882503	0.0519649	0.0524465	0.0211576	0.0537343	0.0579797
ARRDC4	0.257795	0.332874	0.267508	0.249688	0.509458	0.332128
ARRDC5	0.0321321	0.0261609	0.204837	0.0383101	0.0263464	0.0178621
ARSA	0.0511682	0.0343551	0.102582	0.0567269	0.0340874	0.111516
ARSB	0.340747	0.209018	0.205528	0.221329	0.140496	0.155192
ARSD	0.465025	0.440606	0.498006	0.355646	0.382973	0.374028
ARSE	0.0506718	0.0897276	0.318592	0.0881296	0.0382776	0.0666743
ARSF	0.0293423	0.0100589	0.183715	0.126742	0.0497037	0.0852729
ARSG	0.34304	0.26331	0.27589	0.0934422	0.200182	0
ARSH	0.0111688	0.0198345	0.263489	0.082639	0.0108581	0.0142993
ARSI	0.0115861	0.0403345	0.0110122	0.0386086	0.0011053	0
ARSJ	0.060014	0.106628	0.053294	0.0712576	0.150258	0.0651949
ARSK	0.0555605	0.0806167	0.0580434	0.057866	0.0972628	0.0811549
ART1	0.0065879	0.0153009	0	0.0217013	0.0053694	0.0103639
ART3	0.185192	0.292676	0.219276	0.222816	0.295475	0.190215
ART4	0.448829	0.325999	0.10443	0.159185	0.219472	0.028725
ART5	0.0239642	0.0827287	0.0448667	0.0199698	0.0253182	0.0231441
ARTN	0.0152867	0.0203686	0.023984	0	0.00226823	0
ARV1	0.39121	0.512166	0.712917	0.870822	0.617482	0.826965
ARVCF	0.0344265	0.021492	0.0226695	0.023936	0.0304742	0.0301495
ARX	0.00600368	0	0.0203555	0.00249136	0.00480521	0.00264358
AS3MT	0.162626	0.241587	0.492562	0.389608	0.209952	0.305309
ASAH1	1.02409	1.40494	1.59728	0.830345	1.7728	1.52444
ASAH2	0.0803028	0.0339507	0.0525576	0.0641952	0.0623121	0.0368877
ASAH2B	0.212096	0.0437169	0.0974505	0.170117	0.148506	0.0941791
ASAP1	1.02444	0.622856	0.621759	0.644989	0.493792	0.450816
ASAP1-IT1	0.101581	0.0464608	0.0244623	0.0335435	0.0469265	0.0449147
ASAP1-IT2	0.160802	0.107483	0.219241	0.140709	0.0426812	0.0694653
ASAP2	0.540139	0.405106	0.508704	0.442763	0.386774	0.367926
ASAP3	0.345217	0.476957	0.407295	0.458298	0.597206	0.551915
ASB1	0.186287	0.114678	0.274448	0.0483149	0.0727698	0.0980123
ASB10	0	0.00176988	0	0.00659105	0	0
ASB11	0.0823633	0.0135385	0.0673323	0.0338646	0.029129	0.0428141
ASB12	0.0145336	0.0198857	0.00613281	0.0456909	0.03546	0.020523
ASB13	0.0647649	0.188169	0.200242	0.109066	0.174449	0.165254
ASB14	0.106159	0.124593	0.221138	0.144213	0.126506	0.0540569
ASB15	0.064897	0.156763	0.141897	0.145279	0.105079	0.0852861
ASB16	0.0107133	0.00199825	0.126034	0.0563609	0.00769301	0
ASB16-AS1	0.150582	0.228114	0.260166	0.291621	0.216638	0
ASB17	0.0120202	0	0.0561912	0	0	0
ASB18	0	0	0.0997458	0	0.0123265	0
ASB2	0.00431135	0.12059	0.256779	0.00809546	0.0647964	0.0162342
ASB3	0.881657	1.51075	0.744805	0.75236	0.967859	0.843419
ASB4	0.0828282	0.00609561	0.281433	0.0614481	0.0194611	0.0498846
ASB5	0.0375064	0.0135796	0.101758	0.0155134	0	0.0271807
ASB6	0.141527	0.223916	0.225179	0.144949	0.270389	0.198461
ASB7	0.0866364	0.126793	0.275201	0.144129	0.106376	0.114888
ASB8	1.64551	1.18371	1.43984	1.26168	1.07281	1.14184
ASB9	0.616861	0.39368	0.273104	0.199277	0.11465	0.277211
ASB9P1	0.165653	0.0872011	0.0810603	0.093688	0.0322352	0.0652009
ASCC1	3.124	3.15322	3.32849	2.42712	2.94587	3.60247
ASCC2	0.328814	0.341712	0.699089	0.467244	0.399157	0.508879
ASCC3	0.311903	0.316874	0.281978	0.201508	0.21591	0.333505
ASCL1	0	0.000781605	0.00422889	0	0	0
ASCL2	0.00429086	0	0.015736	0.0096248	0.00756895	0.0110037
ASCL3	0	0.00191261	0.060401	0	0	0.00273855
ASCL4	0	0	0	0.00133938	0.0067078	0
ASCL5	0	0	0	0	0	0
ASF1A	0.057482	0.331872	0.182071	0.0946601	0.219143	0.170136
ASF1B	0.0218076	0.0787522	0.231859	0.0675517	0.0361702	0.00833126
ASGR1	0.0212782	0.160302	0.189104	0.0574086	0.0338771	0.0426364
ASGR2	0.189254	0.00908492	0.147089	0.15374	0.0501144	0.0220487
ASH1L	1.7993	2.08228	1.08103	1.22346	1.7	1.0862
ASH1L-AS1	0.0589913	0.107122	0.0943067	0.0537817	0.073124	0.0578544
ASH2L	0.255004	0.535532	0.454327	0.406032	0.439927	0.357268
ASIC1	0.00697301	0.0488555	0.0704424	0.0162129	0.0646568	0.03644
ASIC2	0.0144905	0.0130716	0.112691	0.0133614	0.00639868	0
ASIC3	0	0.0587173	0.0213488	0.0212219	0.0418305	0.0641488
ASIC4	0	0	0.0443027	0	0.002983	0
ASIC5	0.0191992	0.0242872	0.00803235	0	0	0
ASIP	0.101377	0.218083	0.0988123	0.0398852	0.0865948	0.129999
ASL	0.101417	0.545399	0.83761	0.340357	0.365086	0.52041
ASMT	0.128936	0.0708158	0.221453	0.0442408	0.075011	0.036988
ASMTL	0.202027	0.297213	0.359007	0.0475179	0.157482	0.224519
ASMTL-AS1	0.0447513	0.139175	0.21241	0.0170723	0.0689932	0.15244
ASNA1	2.78589	2.91189	3.37528	3.77656	2.73112	3.98769
ASNS	0.369324	0.685498	0.339218	0.416153	0.572721	0.296316
ASNSD1	2.06084	2.10222	1.49476	1.35342	1.92805	1.31965
ASPA	0.428056	0.588251	0.334587	0.293871	0.460825	0.272647
ASPDH	0	0	0	0	0.0113766	0.0106183
ASPG	0.00521213	0	0.0436253	0.0951227	0.00451299	0.0418723
ASPH	1.05826	1.28336	0.957602	0.796844	1.44759	1.14634
ASPHD1	0.0253944	0.0222803	0.0788898	0.0414221	0	0.0415144
ASPHD2	0.125644	0.0652285	0.0866342	0.05599	0.0673446	0.0529469
ASPM	0.0402079	0.0278392	0.116084	0.0692051	0.0881179	0.113781
ASPN	0.585064	1.12296	0.705503	4.53527	2.20986	2.20246
ASPRV1	0.0906411	0.104566	1.5301	9.07672	0.347753	0.89326
ASPSCR1	0.00738512	0.0538628	0.0802186	0.015135	0.0488184	0
ASRGL1	0.060991	0.0490156	0.176274	0.0766372	0.0881126	0.137768
ASS1	1.65802	1.06896	1.69485	2.0164	0.972326	1.60825
ASTE1	1.22016	1.18449	0.825665	0.976671	0.876428	0.965483
ASTL	0.112744	0.175214	0.0445383	0.0778371	0.0388081	0.0777542
ASTN1	0.112562	0.0680753	0.195279	0.06485	0	0.0217302
ASTN2	0.238789	0.163614	0.297618	0.0425272	0.284518	0.268254
ASTN2-AS1	0.0221262	0.0491704	0.247595	0.015135	0.0309591	0.0366985
ASUN	0.31096	0.506814	0.572758	0.2778	0.786482	0.550283
ASXL1	0.494666	0.700524	0.394187	0.401898	0.416916	0.252394
ASXL2	0.33481	0.316017	0.372552	0.216727	0.311341	0.268483
ASXL3	0.0273893	0.0176873	0.219312	0.0417948	0.056781	0.0453746
ASZ1	0.0242041	0.019406	0.12737	0.0579511	0.0267119	0.0101515
ATAD1	0.945592	1.03019	0.71551	1.32126	0.926688	1.09066
ATAD2	0.11143	0.130742	0.217503	0.210258	0.182463	0.130103
ATAD2B	0.289555	0.355783	0.208006	0.261997	0.15752	0.16396
ATAD3A	0.0264318	0.0132731	0.0856518	0.0281249	0.0190067	0.0297112
ATAD3B	0.012117	0.0753985	0.10005	0.0624859	0.0405293	0.0284243
ATAD3C	0.104203	0.11564	0.180335	0.103106	0.102008	0.0815577
ATAD5	0.0640813	0.132946	0.197247	0.102876	0.0808999	0
ATAT1	0.00395747	0.0159077	0.0574294	0.0215674	0.0574228	0.0286217
ATCAY	0.0549812	0.0440481	0.199698	0.0229127	0.0125286	0.0428925
ATE1	0.282497	0.319142	0.390475	0.293714	0.246473	0.295045
ATE1-AS1	0.0956959	0.108764	0.103949	0.0587126	0.0725582	0.0805648
ATF1	0.581778	0.879844	0.628993	0.626903	0.818353	0.665484
ATF2	1.704	1.96074	1.17283	1.23312	1.67169	1.29037
ATF3	2.6527	4.3022	3.73198	4.13798	8.08506	6.20716
ATF4	4.97536	9.18639	8.14342	6.25031	9.22895	8.49729
ATF5	0.269144	0.355274	0.492369	0.275667	0.452262	0.255012
ATF6	1.67665	1.34662	1.15113	2.15568	1.13183	0.957294
ATF6B	0.441806	0.530694	0.457197	0.331412	0.362869	0.338374
ATF7	1.22309	1.29016	0.871286	1.44011	1.17864	1.2349
ATF7IP	0.529584	0.751852	0.716292	0.472383	0.787048	0.754823
ATF7IP2	0.336815	0.115559	0.154674	0.213448	0.181384	0.174517
ATG10	0.358855	0.188451	0.275853	0.482302	0.299025	0.259253
ATG101	0.559455	0.855601	0.58777	0.673678	0.88452	0.848125
ATG12	1.37454	0.931799	0.866923	0.972735	0.701358	0.9779
ATG13	0.556704	1.06428	1.00528	1.41595	0.913281	0.882502
ATG14	0.228707	0.20869	0.16142	0.176649	0.167066	0.144522
ATG16L1	0.273413	0.280639	0.370316	0.22203	0.376989	0.445257
ATG16L2	0.210991	0.351621	0.340958	0.277111	0.229541	0.127354
ATG2A	0.0351819	0.0429532	0.224038	0.160921	0.106585	0.0592592
ATG2B	0.174557	0.392111	0.169265	0.20196	0.181039	0.208824
ATG3	1.56316	1.8703	1.80095	1.52899	1.71994	2.02563
ATG4A	0.480945	0.303922	0.26134	0.502876	0.341362	0.308678
ATG4B	0.127173	0.281599	0.22293	0.217677	0.243612	0.231127
ATG4C	0.901787	0.919457	0.557137	0.550605	0.691893	0.370761
ATG4D	0.0818517	0.180318	0.183875	0.161992	0.147949	0.163057
ATG5	0.313769	0.425015	0.365927	0.194094	0.339383	0.373009
ATG7	0.997744	0.798865	0.531575	0.841102	0.507102	0.455955
ATG9A	0.246938	0.336164	0.423559	0.323477	0.452338	0.253898
ATG9B	0.21159	0.110015	0.17599	0.20451	0.0512534	0.107824
ATHL1	0.198582	0.248907	0.303025	0.164802	0.244712	0.0630578
ATIC	0.800037	0.934706	0.811873	0.881055	1.22821	1.1007
ATL1	0.364104	0.604315	0.483364	0.455346	0.589512	0.58635
ATL2	0.218046	0.352083	0.351316	0.439265	0.758364	0.954299
ATL3	2.27972	2.20631	1.68315	2.09884	2.03313	2.462
ATM	0.47466	0.50883	0.494062	0.377188	0.555558	0.419119
ATMIN	0.346278	0.237018	0.284609	0.313366	0.281163	0.276356
ATN1	0.471009	0.653016	0.816152	0.54794	0.69975	0.336667
ATOH1	0	0	0	0	0	0
ATOH7	0	0.00161168	0.00714559	0	0	0
ATOH8	0.135973	0.196202	0.204323	0.111857	0.0648486	0.100638
ATOX1	7.61552	5.77328	6.93468	7.67353	7.4385	7.5789
ATP10A	0.257353	0.175729	0.604771	0.227347	0.251332	0.16387
ATP10B	0.00381564	0.0138494	0.184509	0.0813583	0.0683108	0.0726987
ATP10D	0.713228	0.698661	0.750471	0.712656	0.642116	0.760741
ATP11A	0.0765098	0.0791276	0.286491	0.136033	0.0741276	0.0646208
ATP11A-AS1	0.0280895	0.0983191	0.100467	0.0562624	0.0114405	0.0133275
ATP11AUN	0	0	0.0354078	0.0044762	0	0
ATP11B	0.374023	0.236251	0.360455	0.358044	0.289093	0.287955
ATP11C	0.615404	0.405828	0.273564	0.267852	0.233345	0.255819
ATP12A	0.052639	0.0244815	0.401694	0.517648	0.0189157	0.147695
ATP13A1	0.0775886	0.199337	0.333238	0.188377	0.220034	0.126006
ATP13A2	0.0259031	0.0391108	0.189654	0.0475564	0.0397416	0.0398542
ATP13A3	0.23276	0.255645	0.234015	0.287694	0.327847	0.315565
ATP13A4	0.030826	0.0692508	0.239672	0.235493	0.234239	0.198721
ATP13A4-AS1	0	0	0.0192477	0.0513847	0.0366481	0.0308877
ATP13A5	0.0521799	0.0425025	0.157881	0.131685	0.252561	0.469736
ATP13A5-AS1	0	0.0113957	0.00508214	0.0398956	0.0388964	0.0536375
ATP1A1	3.30863	3.64115	3.56154	6.36172	8.22362	9.1468
ATP1A1-AS1	1.81868	1.96325	1.83158	2.61816	3.82431	4.05745
ATP1A2	0.22709	0.390798	0.557293	0.167626	0.399023	0.117711
ATP1A3	0.0312924	0.046568	0.169281	0.0269907	0.00761543	0.0142121
ATP1A4	0.0351819	0.0155243	0.10963	0.035315	0.0251232	0.100895
ATP1B1	1.73494	2.33852	3.29209	11.6169	14.0547	25.4862
ATP1B2	0.398579	0.516378	0.546443	0.297138	0.35295	0.17416
ATP1B3	1.51908	1.52358	1.50088	1.87794	1.65249	2.10319
ATP1B4	0.00589341	0.00272637	0.112515	0	0.000301854	0.00226521
ATP2A1	0.0378702	0.0207655	0.264662	0.012429	0.0164438	0.0805355
ATP2A2	0.706919	0.87901	0.657187	0.576506	0.838948	0.768161
ATP2A3	0.0732888	0.373536	0.342471	0.220358	0.945004	0.873003
ATP2B1	1.34912	0.792707	1.33113	0.649143	0.631406	0.555176
ATP2B2	0.0126994	0.00880524	0.100082	0.0829622	0.0106626	0.0111284
ATP2B2-IT2	0	0	0	0	0	0
ATP2B3	0.00893848	0.00602763	0.0840258	0.00876672	0.000772428	0.0124549
ATP2B4	1.7234	1.50564	1.32779	1.4627	1.34592	1.47665
ATP2C1	0.514427	0.849925	0.64336	0.700193	0.817667	0.724319
ATP2C2	0.0279651	0.0819103	0.420781	0.29067	0.114471	0.167931
ATP4A	0	0.0120007	0.00960715	0.0130576	0.00865948	0.0124668
ATP4B	0.0283042	0.0161405	0.107804	0.00925955	0	0.00645298
ATP5A1	6.60205	9.75688	14.9639	18.1977	16.6475	20.1522
ATP5B	3.4362	7.37337	9.35845	6.09364	11.2292	11.5771
ATP5C1	9.20238	6.93828	7.85692	9.78726	7.64423	14.2231
ATP5D	0.287497	0.375965	0.879541	0.415252	0.469189	0.641464
ATP5E	30.4326	23.1648	31.6169	24.6219	24.7276	31.7592
ATP5EP2	19.1446	14.2932	18.5882	16.4554	15.3536	18.2974
ATP5F1	5.30289	4.72515	5.04793	7.54946	5.0849	7.44035
ATP5G1	6.31513	6.08472	6.66504	7.24916	6.44423	0
ATP5G2	18.8878	19.5289	22.1782	22.8881	20.7026	22.8701
ATP5G3	5.95587	5.80977	7.92921	10.9484	9.06238	14.2156
ATP5H	3.59486	3.36147	3.60538	3.77302	3.43238	0
ATP5I	27.1194	21.0388	31.4301	26.2322	27.5928	39.7682
ATP5J	13.7312	13.3658	15.6081	16.8048	16.301	22.1826
ATP5J2	5.68273	3.83061	5.41174	4.67594	3.60686	5.97738
ATP5J2-PTCD1	5.47288	3.70534	5.20086	4.27719	3.47454	5.7676
ATP5L	14.522	12.8278	15.5251	14.2144	14.4229	22.1606
ATP5L2	1.08797	1.06214	1.25487	1.25168	1.12928	1.44715
ATP5O	12.476	12.8322	13.8151	12.6496	13.8659	21.2035
ATP5S	1.09485	1.27883	1.68587	1.26627	1.33037	1.81086
ATP5SL	0.111502	0.435481	0.918782	0.327796	0.608861	0.651622
ATP6AP1	1.03067	1.11217	1.52277	0.686162	1.11217	1.1426
ATP6AP1L	0.126943	0.148882	0.110236	0.171827	0.207476	0.148667
ATP6AP2	1.08012	1.286	1.37721	0.871528	0.937201	1.30616
ATP6V0A1	0.821748	1.29063	1.03308	1.08968	1.07642	0
ATP6V0A2	0.359153	0.163613	0.320068	0.395182	0.358304	0.307875
ATP6V0A4	0.0508261	0.0233844	0.440807	0.780199	1.03157	1.35586
ATP6V0B	1.11294	1.25176	2.28511	1.29929	1.29002	2.58501
ATP6V0C	0.293214	0.372083	0.657129	0.411282	0.491019	0.617781
ATP6V0CP3	0.00689347	0.00138425	0.00935199	0	0.00240857	0.00445421
ATP6V0D1	3.06977	2.97062	3.62589	3.97067	3.28416	5.01231
ATP6V0D2	0.0748593	0.0461334	0.200123	0.0830524	0	0.00821305
ATP6V0E1	14.0026	11.8716	13.1783	11.8852	11.6664	14.9139
ATP6V0E2	0.0368742	0.0607974	0.09032	0.0786734	0.10593	0.16247
ATP6V0E2-AS1	0	0.00277042	0	0	0.0131752	0.0127745
ATP6V1A	1.06911	0.841157	0.83889	1.70645	1.27159	1.77918
ATP6V1B1	0.0150779	0.060227	0.134782	0.0940205	0.0980351	0.106051
ATP6V1B1-AS1	0.00376053	0.0321283	0.0864306	0.0403001	0	0.0174047
ATP6V1B2	0.557295	0.765857	0.652118	0.655122	0.794947	0.82485
ATP6V1C1	1.07698	0.865531	0.615368	0.87783	0.840764	0.605621
ATP6V1C2	1.65195	1.17535	1.45376	2.26023	1.28001	1.7666
ATP6V1D	1.67033	1.24469	1.29249	2.13287	2.23795	2.64671
ATP6V1E1	2.68475	2.24625	2.36849	3.4026	2.41681	2.93801
ATP6V1E2	0.0402859	0.0325026	0.151448	0.0684679	0.0947557	0.0772841
ATP6V1F	7.71595	8.77393	9.81731	8.34249	8.64111	10.6855
ATP6V1G1	12.2552	9.41176	12.5196	12.5014	11.9209	16.3621
ATP6V1G2	0.00533261	0.00281009	0.00571198	0.0147202	0.0103542	0.0050264
ATP6V1G2-DDX39B	0.422654	0.646225	0.444988	0.523222	0.468807	0.412485
ATP6V1G3	0.0110777	0	0.13434	0	0.0234866	0.0242943
ATP6V1H	0.441493	0.36427	0.534093	0.598098	0.740837	0.787527
ATP7A	0.183783	0.278987	0.246946	0.488692	0.274964	0.371397
ATP7B	0.038982	0.0762247	0.0824231	0.0444077	0.048181	0.0200969
ATP8A1	0.160606	0.0790476	0.141446	0.0935309	0.0928208	0.141225
ATP8A2	0.0157138	0.114923	0.153424	0.0511525	0.0400481	0.0498224
ATP8B1	0.299136	0.294725	0.237819	0.268666	0.230325	0.225014
ATP8B2	0.398226	0.343045	0.36061	0.289102	0.280526	0.159851
ATP8B3	0.0365141	0.0348054	0.161628	0.0367564	0.0562804	0.0218512
ATP8B4	0.102274	0.119402	0.0872818	0.104856	0.099714	0.128669
ATP8B5P	0.237183	0.244255	0.210244	0.298326	0.302856	0.451686
ATP9A	0.287107	0.301294	0.327601	0.207326	0.29315	0.342496
ATP9B	0.139374	0.151399	0.313012	0.125191	0.0935616	0.196753
ATPAF1	0.223289	0.332319	0.248228	0.286688	0.244214	0.314802
ATPAF2	0.185875	0.13928	0.556075	0.24503	0.242035	0
ATPIF1	0.679685	2.80057	6.34873	0.96909	4.74821	2.5706
ATR	0.246901	0.352821	0.313911	0.43226	0.254945	0.375313
ATRAID	10.1712	13.0502	12.8246	8.64933	10.2631	13.0449
ATRIP	0.115225	0.307591	0.17794	0.17028	0.201646	0.110158
ATRN	0.642201	0.617271	0.767993	0.628431	0.563243	0.663483
ATRNL1	0.0115877	0.0233937	0.14812	0.0337735	0.0292774	0.0471106
ATRX	4.50841	3.24709	2.45735	3.52325	3.60776	2.54615
ATXN1	0.753242	0.529012	0.378884	0.452076	0.766751	0.428095
ATXN10	0.479728	0.534881	0.731721	0.511989	0.578385	0.97303
ATXN1L	0.291552	0.219432	0.150011	0.249702	0.263629	0.189567
ATXN2	0.70701	0.740417	0.714656	0.47074	0.669127	0.728559
ATXN2L	0.244096	0.37935	0.358515	0.297852	0.410126	0.307998
ATXN3	1.05943	1.13667	1.25872	1.1177	0.980083	1.07034
ATXN3L	0.0500302	0.0501059	0.0464027	0.0371676	0.0378792	0.0366789
ATXN7	0.570436	0.363096	0.348316	0.436998	0.342688	0.36773
ATXN7L1	0.343746	0.501637	0.449511	0.220751	0.275629	0.275384
ATXN7L2	0.015715	0.0523806	0.0493489	0.0446825	0.0574333	0.04269
ATXN7L3	0.0666604	0.171118	0.0870164	0.0744297	0.129489	0
ATXN7L3B	0.46405	1.04731	1.11258	0.719402	1.2531	0.908466
ATXN8OS	0	0	0.0873531	0.00631363	0	0
AUH	0.0452338	0.175172	0.22064	0.136215	0.151307	0.20646
AUNIP	2.12513	2.09983	1.57297	2.67053	2.43289	2.14938
AUP1	0.936987	1.58246	2.08831	1.01468	1.71842	2.07191
AURKA	0.0906894	0.266432	0.293139	0.161513	0.120404	0.126387
AURKAIP1	0.246156	0.39429	0.496468	0.381543	0.554901	0.408269
AURKAPS1	0.0476373	0.0817608	0.0430608	0.126545	0.0741364	0.0916438
AURKB	0.0624369	0.127478	0.341733	0.104856	0.146406	0.09342
AURKC	0.0489784	0.0212794	0.155207	0.093664	0.0554839	0.0635892
AUTS2	0.149935	0.128563	0.199652	0.212706	0.300596	0.342401
AVEN	0.112304	0.122438	0.175909	0.182374	0.206597	0.0928711
AVIL	0.246802	0.256715	0.313111	0.332381	0.238175	0.0987989
AVL9	0.144302	0.133535	0.191005	0.079711	0.154444	0.137341
AVP	0	0	0.00818795	0	0	0
AVPI1	0.162426	0.756811	0.62174	0.50662	0.926784	0.949947
AVPR1A	0.196118	0.241859	0.163594	0.145367	0.21513	0.148153
AVPR1B	0	0	0.00157695	0.00367724	0	0.00258873
AVPR2	0.0135327	0.0533156	0.011413	0	0.0187735	0.0328601
AWAT1	0.0419167	0.0366939	0.999061	0.915107	0.0742894	0.694731
AWAT2	0.0826906	0.199611	5.03633	12.2501	0.701414	8.13382
AXDND1	0.0285519	0.0519254	0.238821	0.170314	0.0469095	0.110673
AXIN1	0.0889394	0.129273	0.204031	0.0550789	0.0598555	0.157177
AXIN2	0.509013	0.912036	0.397243	0.178008	0.338199	0
AXL	18.5385	13.1157	13.3823	14.8602	8.29587	14.5529
AZGP1	0.0420565	0.295417	1.49762	8.09073	12.1592	7.34446
AZGP1P1	0	0	0.0406957	0.035315	0.00993648	0.0142121
AZI2	0.986399	1.2891	0.984644	1.37881	1.08191	1.37652
AZIN1	6.66823	6.44236	3.64774	4.69131	6.13115	5.90368
AZIN2	0.0464347	0.16112	0.21453	0.113599	0.182393	0.0679569
AZU1	0.0342113	0	0.0174665	0.0680553	0	0
B2M	645.521	427.406	324.76	313.808	244.515	234.356
B3GALNT1	0.167819	0.250554	0.145746	0.130236	0.175263	0.151692
B3GALNT2	0.40098	0.691921	0.473667	0.557214	0.669034	0.525475
B3GALT1	0.0007001	0	0.00437036	0.00466773	0.0230034	0.00139621
B3GALT2	0.0987289	0.0442136	0.024303	0.0367843	0.0240676	0.0506143
B3GALT4	0.00523167	0.00116164	0.00919688	0.0107722	0.00594477	0.00238555
B3GALT5	0.009141	0	0.0147676	0.0248526	0.0160022	0.00499646
B3GALT6	0.0248203	0.0581676	0.0451701	0.0320751	0.0268297	0.0293507
B3GALTL	0.20359	0.137973	0.236952	0.152174	0.131239	0.212562
B3GAT1	0.00243908	0.0118112	0.00230332	0.0178323	0.0065658	0
B3GAT2	0.484615	0.450142	0.553288	0.498744	0.484159	0.612381
B3GAT3	0.104229	0.27317	0.481689	0.148827	0.257234	0.280323
B3GNT1	0.168165	0.249111	0.140755	0.0619682	0.155923	0.168452
B3GNT2	0.182688	0.331678	0.187692	0.195235	0.481322	0.317179
B3GNT3	0.0200914	0.0284509	0.0287677	0.0506789	0.0171066	0.0155512
B3GNT4	0	0	0.0284275	0	0.0329544	0.000697529
B3GNT5	0.309241	0.349449	0.242407	0.709697	0.383244	0.402802
B3GNT6	0	0	0.0867713	0.0133849	0	0
B3GNT7	0.309467	0.397124	0.217492	0.192475	0.203289	0.153139
B3GNT8	0.00177571	0	0.0216317	0	0	0.0019576
B3GNT9	0.184391	0.123402	0.124269	0.10664	0.112041	0.118519
B3GNTL1	0.0599252	0.164944	0.066454	0.0572676	0.111984	0
B4GALNT1	0.00791345	0.0466755	0.0211929	0.0429485	0.0177303	0.0130637
B4GALNT2	0.0172534	0.029997	0.0754503	0.16105	0.016978	0
B4GALNT3	0	0.0270954	0.248203	0.197281	0.082828	0.0713568
B4GALNT4	0.000724901	0.00579322	0	0.03027	0.0137124	0
B4GALT1	3.22639	2.81081	2.78131	3.6878	3.22557	3.79863
B4GALT1-AS1	0.054372	0.0608945	0.0516865	0.0579448	0.0791261	0.108112
B4GALT2	0.238677	0.16052	0.436053	0.273157	0.311223	0.390395
B4GALT3	1.07827	1.20854	1.52001	2.29534	1.98117	1.43475
B4GALT4	0.807155	0.566695	0.354374	1.00474	0.551313	0.974965
B4GALT4-AS1	0.27296	0.116589	0.183572	0.337589	0.186635	0.427499
B4GALT5	0.630841	0.391101	0.464038	0.489454	0.427969	0.483561
B4GALT6	0.034567	0.043621	0.0818369	0.0492693	0.0290303	0.0394634
B4GALT7	0.0799356	0.127894	0.354046	0.0946407	0.169323	0.134804
B9D1	0.159739	0.508755	0.369599	0.359727	0.293454	0
B9D2	0.0947258	0.0761504	0.149556	0.0491887	0.121458	0.0495451
BAALC	0.0421623	0.0823291	0.0483515	0.0169509	0.0565329	0.0435726
BAALC-AS1	0.0280965	0.01963	0.0135239	0.00522671	0.0191764	0.0284243
BAALCOS	0	0.0086843	0.0190491	0.0705804	0	0
BAAT	0.00792477	0.0101331	0.0965306	0.0298227	0.0175401	0.0109366
BABAM1	0.657001	0.835177	1.05719	0.640784	1.07431	0.802972
BACE1	1.04082	1.69761	1.32279	1.40834	2.0714	1.48048
BACE1-AS	0.060558	0.0968802	0.154994	0.0968754	0.112868	0.0263889
BACE2	0.893435	0.820274	0.864448	0.431751	0.545328	0.551621
BACH1	0.808362	0.636809	0.582615	0.683083	0.682596	0.695138
BACH1-IT2	0.0181384	0.00501058	0.214719	0.0228971	0	0.00163469
BACH2	0.0409804	0.0778969	0.0518891	0.0700425	0.11168	0.0946205
BAD	0.0118258	0.0457227	0.0750942	0.0214743	0.0331394	0.0316847
BAG1	0.261257	0.383737	0.527872	0.437587	0.57272	0.475975
BAG2	0.707704	0.568081	0.661822	1.13031	0.462989	0.901308
BAG3	0.81873	1.71983	1.04604	0.801317	2.10546	1.43896
BAG4	0.760246	1.34743	0.810162	0.70965	1.25816	1.16358
BAG5	1.05533	0.713568	0.757853	1.57385	0.985801	1.11753
BAG6	0.095923	0.18784	0.269601	0.0916508	0.19668	0.20654
BAGE	0.0150779	0.0153009	0.499636	0.0740299	0.0125286	0.0142121
BAGE2	0.0312955	0.0170845	0.113914	0.0786463	0.0384456	0.0359044
BAGE3	0.0312955	0.0170845	0.113914	0.0786463	0.0384456	0.0359044
BAGE4	0.0312955	0.0170736	0.113914	0.0787205	0.0384456	0.0359044
BAGE5	0.0312955	0.0170736	0.113914	0.0787205	0.0384456	0.0359044
BAHCC1	0.0428907	0.0554452	0.118657	0.107572	0.0458035	0
BAHD1	0.0472447	0.0797681	0.0577263	0.0555564	0.100653	0.0584599
BAI1	0.0150779	0.0153009	0.0285766	0.0100232	0.00152633	0.00644504
BAI2	0.0240529	0.0143564	0.0189517	0.00420417	0.00682697	0.00192899
BAI3	0.108339	0.171456	0.192388	0.0918386	0.114726	0.068531
BAIAP2	0.0517139	0.168877	0.162597	0.0721484	0.150807	0
BAIAP2-AS1	0.0691974	0.0819671	0.0495904	0.0786374	0.0473949	0
BAIAP2L1	0.278725	0.151538	0.255165	0.234301	0.208107	0.24065
BAIAP2L2	0.00601668	0.0208353	0.0293593	0.00225415	0.00213527	0.0177894
BAIAP3	0.0674749	0.0699697	0.177621	0.0765862	0.0845063	0.10851
BAK1	0.18471	0.207214	0.338474	0.313034	0.272649	0.28082
BAMBI	0.0610365	0.154464	0.0653507	0.184071	0.545852	0.360858
BANCR	0.0272532	0.0247106	0.0409069	0.0462577	0.0223221	0.0251563
BANF1	6.07459	5.73361	7.28695	5.88057	6.23254	6.85582
BANF2	0	0	0.112252	0	0	0
BANK1	0.0895893	0.0306018	0.0936712	0.0491982	0.0327074	0.128277
BANP	0.0933084	0.0896196	0.288093	0.0832425	0.160346	0.0716846
BAP1	0.209347	0.341595	0.454263	0.216522	0.367959	0.331079
BARD1	0.151152	0.277537	0.293446	0.220639	0.269825	0.280963
BARHL1	0	0	0.00503767	0	0.000170956	0
BARHL2	0	0	0.012343	0	0	0
BARX1	0	0	0	0	0	0
BARX2	0.0201654	0.026469	0.157183	0.552269	0.744609	0.537689
BASP1	0.709556	0.420934	0.571927	0.294329	0.333324	0.306533
BASP1P1	0.00126958	0	0.0695658	0.0026276	0.00376293	0.00156679
BATF	0.316291	0.260868	0.398232	0.305777	0.198609	0.0780037
BATF2	0.0113004	0.0537088	0.0221355	0.0176575	0.015426	0.00302807
BATF3	0.196875	0.302703	0.215559	0.180894	0.132897	0.0439491
BAX	0.269924	0.211792	0.412592	0.337137	0.236854	0.189495
BAZ1A	0.995144	1.22999	0.986246	0.913616	1.11204	0.765035
BAZ1B	1.01476	1.35767	0.810843	0.788123	1.15723	0.926094
BAZ2A	0.865582	1.20142	0.853594	0.73394	1.18903	0.960431
BAZ2B	2.26356	2.0232	1.45041	2.19633	1.88416	2.17098
BBC3	0.0178956	0.0543134	0.0710276	0.0172459	0.148299	0.064013
BBIP1	1.85352	1.46734	1.65256	2.8724	2.30073	3.46379
BBOX1	0.048103	0.212655	0.696359	2.18615	0.678739	1.10064
BBOX1-AS1	0.0327678	0.0123481	0.154065	0.0434646	0.0412349	0.171152
BBS1	0.296959	0.272564	0.400489	0.276956	0.445761	0.32447
BBS10	0.142838	0.283911	0.232497	0.159806	0.274827	0.284395
BBS12	0.299417	0.132023	0.0825362	0.124967	0.165679	0.122085
BBS2	0.359138	0.585542	0.542361	0.534702	0.504003	0.644411
BBS4	1.01426	0.914419	0.737624	0.717039	1.0026	1.10534
BBS5	0.160517	0.283002	0.207057	0.116962	0.141039	0.15524
BBS7	0.289389	0.598127	0.626581	0.387823	0.327534	0.388573
BBS9	0.522892	0.623253	0.438292	0.388284	0.33123	0.389863
BBX	3.25199	3.39949	2.11794	2.07163	3.1482	2.16656
BCAM	0.125064	0.12912	0.188923	0.102961	0.105404	0.0977155
BCAN	0.011808	0.01561	0.0563569	0.0401541	0.0280515	0
BCAP29	1.19256	0.990303	1.09667	1.91763	0.90727	1.61301
BCAP31	13.9732	12.5361	17.4174	16.7268	12.944	17.8265
BCAR1	0.0267884	0.0299922	0.0554563	0.0214692	0.05117	0.030283
BCAR3	0.397336	0.181619	0.224513	0.341284	0.321685	0.295541
BCAR4	0.0312811	0.0183898	0.0472769	0.00886479	0.0543218	0
BCAS1	0.0656413	0.161123	0.190144	0.16819	0.517754	0.158099
BCAS2	5.76814	6.24885	4.51248	4.334	5.80143	4.2944
BCAS3	0.343748	0.456232	0.481082	0.335298	0.38762	0
BCAS4	0.0264736	0.0632543	0.148957	0.0176575	0.0219947	0.0290165
BCAT1	0.147802	0.0846202	0.174292	0.0657213	0.048949	0.0952598
BCAT2	0.0833964	0.502278	1.08747	0.4874	0.470052	0.490654
BCCIP	4.43869	2.4628	3.9426	3.50689	3.6275	3.58978
BCDIN3D	0.164218	0.175961	0.109614	0.100242	0.280033	0.330484
BCDIN3D-AS1	0.165513	0.165865	0.112105	0.140292	0.260526	0.222332
BCHE	0.765635	1.04339	0.793093	0.969909	0.822012	0.873238
BCKDHA	0.370737	0.736249	1.05966	1.06051	1.01255	0.791829
BCKDHB	0.255153	0.244463	0.305229	0.311955	0.276518	0.419834
BCKDK	0.0428295	0.187579	0.340776	0.0814944	0.258526	0.152758
BCL10	1.18667	1.95481	1.07753	0.908114	1.61337	1.22653
BCL11A	0.0499642	0.0491642	0.10194	0.246655	0.0746136	0.191778
BCL11B	0.0690359	0.179726	0.094125	0.153981	0.209426	0.152149
BCL2	0.137304	0.189229	0.0836472	0.0804498	0.152885	0.0886487
BCL2A1	1.4816	2.04254	0.779246	1.39989	1.56593	0.462957
BCL2L1	0.157879	0.663575	0.581988	0.859805	0.856845	0.559002
BCL2L10	0.0222929	0.0497608	0	0.0298363	0.020175	0.012909
BCL2L11	0.237387	0.278354	0.262567	0.192759	0.231429	0.12062
BCL2L12	0.190624	0.12604	0.300849	0.103853	0.133639	0.0921518
BCL2L13	0.564673	0.559409	0.751593	1.02634	0.524375	0.877995
BCL2L14	0.0182394	0.00979946	0.0426413	0.00440291	0.0371302	0
BCL2L15	0.0367619	0.0469908	0.0570848	0.0678721	0.0165931	0.0207358
BCL2L2	0.229918	0.371463	0.32297	0.177476	0.507753	0.4556
BCL2L2-PABPN1	3.24853	2.56878	2.99603	2.65153	2.9944	2.61514
BCL3	0.456444	0.68559	0.551294	0.321833	0.648909	0.462459
BCL6	1.21611	1.64395	0.493117	1.40076	1.76162	1.01726
BCL6B	0.1638	0.354917	0.226491	0.117416	0.318168	0.148384
BCL7A	0.0172276	0.0409026	0.276123	0.0338833	0.0862578	0.139245
BCL7B	0.710988	0.650878	0.674264	0.671729	0.646889	0.435579
BCL7C	0.207553	0.323973	0.444345	0.229496	0.347159	0.241461
BCL9	0.117066	0.207208	0.152992	0.0829879	0.15313	0.1536
BCL9L	0.0372806	0.124752	0.122538	0.160935	0.171706	0.0527964
BCLAF1	6.63571	4.1671	3.2872	5.28205	3.71606	3.61428
BCO1	0.0633594	0.0619633	0.244008	0.0541367	0.0586125	0.0505993
BCO2	0.133346	0.147909	0.173288	0.264795	0.0905116	0.10267
BCOR	0.35844	0.642363	0.543593	0.47915	0.625431	0.46387
BCORL1	0.0598147	0.1783	0.215102	0.0857428	0.226869	0.12054
BCORP1	0	0	0	0	0.000751367	0
BCR	0.350215	0.344224	0.276718	0.353862	0.330817	0.286597
BCRP2	0.00815326	0.0171065	0.0816519	0.0150421	0.0245503	0.0142121
BCRP3	0.0924781	0.0828516	0.301121	0.112274	0.0727798	0.0742908
BCS1L	1.86622	1.42415	1.54731	1.856	1.65186	1.483
BCYRN1	0.0287852	0.0086962	0.20247	0.0863457	0.0482216	0.0149279
BDH1	0.0725318	0.0393023	0.198469	0.421189	0.122375	0.513867
BDH2	0.9751	0.733184	0.496798	0.395469	0.781638	0.522505
BDKRB1	0.061072	0.113407	0.162443	0.0579963	0.0923813	0.0539045
BDKRB2	0.860906	0.469618	0.57348	0.622684	0.374215	0.682708
BDNF	0.0162378	0.0524416	0.100722	0.080161	0.0516015	0.0467719
BDNF-AS	0.306371	0.280103	0.261182	0.306859	0.36333	0.369516
BDP1	0.981514	0.953944	0.840678	0.66219	1.17272	0.823993
BEAN1	0.0301559	0.000677931	0.137186	0.0332404	0.0177743	0.0284243
BEAN1-AS1	0.0266312	0.0154996	0.1074	0.0192627	0.0183861	0
BECN1	2.3227	1.88955	2.16001	2.21001	1.7887	0
BECN1P1	0	0	0	0.00350347	0	0
BEGAIN	0.00396934	0.0148759	0.427849	0.0966958	0.0187929	0.0116667
BEND2	0.0318861	0.0391302	0.0728694	0.041063	0	0.0229491
BEND3	0.0306184	0.00423493	0.0402289	0.0318989	0.0194834	0.0162959
BEND3P3	0.0104985	0.00644086	0.0170862	0.00721213	0.0277407	0.00729093
BEND4	0.00265925	0.00368796	0.052279	0.0166031	0.0132136	0.0142623
BEND5	0.131333	0.325395	0.33089	0.104805	0.227271	0.147169
BEND6	0.0847076	0.0636105	0.0884049	0.0641012	0.0732713	0.0736974
BEND7	0.0994077	0.107279	0.231674	0.167962	0.12368	0.109169
BEST1	0.238441	0.261943	0.323184	0.193139	0.282729	0.318155
BEST2	0	0.00819082	0.11421	0.0506778	0	0.0143944
BEST3	0.00734058	0.0322618	0.179684	0.0705348	0.0265028	0.0627399
BEST4	0.221725	0.338553	0.379759	0.398289	0.215624	0.240858
BET1	2.29118	2.35998	2.60745	2.96755	2.24504	3.14465
BET1L	0.545625	0.476762	0.414872	0.299205	0.289359	0.452868
BEX1	0.00704599	0.00244034	0.0369307	0	0.0175041	0.0100868
BEX2	0.0592629	0.304422	0.500235	0.717675	1.07397	1.08086
BEX4	0.657993	1.61586	1.74222	1.28668	1.86651	1.86421
BEX5	0.338016	0.36732	0.259975	0.216408	0.43364	0.391927
BFAR	1.39648	1.349	1.05456	1.23519	1.03354	1.07168
BFSP1	0.101238	0.178679	0.19099	0.0411672	0.184579	0.077612
BFSP2	0.0200215	0.0449621	0.190753	0.0229506	0.0405126	0.0140374
BGLAP	0.0482494	0.084308	0.0624545	0.0268898	0.145582	0.144558
BGLT3	0.00783506	0.000277358	0.0752915	0.013245	0.00764586	0.00515244
BGN	2.12572	1.7689	4.43133	1.13965	2.05171	2.48627
BHLHA15	0	0	0.00603985	0	0	0
BHLHA9	0.000745379	0	0	0	0	0
BHLHB9	0.328923	0.177802	0.0889358	0.147426	0.245584	0.0929053
BHLHE22	0.0258327	0.0215213	0.016676	0.0150726	0.0505755	0.0139235
BHLHE23	0	0	0	0	0	0
BHLHE40	2.83374	2.7798	2.24677	2.81719	4.13429	4.48863
BHLHE40-AS1	0.0476938	0.0379187	0.0311136	0.0213082	0.0477532	0.0371195
BHLHE41	0.22634	0.293752	0.425278	0.229297	0.416567	0.58455
BHMT	0.0305509	0.0710925	0.132177	0.0666602	0.0160301	0.035127
BHMT2	0.536544	0.381101	0.477819	0.371237	0.309335	0.315541
BICC1	8.01028	6.83435	2.84427	4.58988	4.55855	2.48599
BICD1	0.155541	0.194148	0.206908	0.167722	0.145697	0.0604699
BICD2	0.402802	0.394522	0.503333	0.57469	0.520782	0.620629
BID	0.237145	0.485899	0.264929	0.309851	0.309117	0.35777
BIK	0.0203251	0.0286892	0.0103373	0.045405	0.0988257	0.0889112
BIN1	0.0553022	0.156976	0.328963	0.0495417	0.0656447	0.131769
BIN2	0.180935	0.216612	0.29696	0.139297	0.177672	0.110588
BIN3	1.07064	0.85545	0.712481	1.19535	0.820763	0.738331
BIN3-IT1	0.0780462	0.0519266	0.197893	0.108916	0.0753556	0.0949949
BIRC2	0.842638	1.12245	1.21644	0.751111	1.11267	1.14196
BIRC3	8.82814	17.5139	5.82616	3.71403	10.3422	5.28028
BIRC5	0.11513	0.142346	0.192854	0.304931	0.152958	0
BIRC6	0.590042	0.714468	0.592617	0.666276	0.656108	0.570326
BIRC7	0	0	0.0208182	0	0.0242618	0.0155987
BIRC8	0.00340782	0	0.0407715	0.0103445	0	0
BIVM	0.18335	0.200771	0.183234	0.160909	0.214872	0.16452
BIVM-ERCC5	0.976075	1.36544	0.849926	0.816528	1.17515	0.780727
BLACAT1	0	0	0.0021131	0.017443	0	0
BLACE	0.00347118	0.0200214	0.0640582	0	0	0.00158529
BLCAP	0.503521	0.843686	0.948489	0.715673	0.811263	0.889303
BLID	0.0549418	0.111491	0.021496	0.0272149	0.0456379	0.0180537
BLK	0.0113854	0.0222559	0.0863399	0.0142618	0.0125286	0.0118435
BLM	0.0884651	0.124439	0.100055	0.0834132	0.0242887	0.0308791
BLMH	0.265366	0.542334	0.473828	0.411271	0.460845	0
BLNK	0.412161	0.624714	0.950999	2.06731	1.01253	1.43525
BLOC1S1	5.85421	5.63373	6.80959	6.12763	5.51589	7.49653
BLOC1S1-RDH5	5.85421	5.63373	6.80959	6.12763	5.51589	7.49653
BLOC1S2	0.407523	1.42043	2.61017	1.08235	2.3947	3.81754
BLOC1S3	0.544732	0.789565	0.690651	0.801577	0.647614	0.777291
BLOC1S4	0.0451851	0.0581158	0.040403	0.0302602	0.03432	0.0473616
BLOC1S5	0.525524	1.03791	0.793387	0.47423	0.720312	0.391709
BLOC1S5-TXNDC5	1.29848	1.35289	1.33703	0.980398	1.05962	1.14677
BLOC1S6	0.915826	0.836378	0.678574	0.771885	0.659609	0.520433
BLVRA	4.84991	3.52202	4.86785	3.25831	3.97982	4.23569
BLVRB	0.866724	4.76191	4.87375	1.85468	5.17237	5.39962
BLZF1	1.11861	1.19952	0.871858	1.07699	1.10232	1.05251
BMF	0.0403602	0.113923	0.0402451	0.0182093	0.0413181	0.0268424
BMI1	0.421141	0.424945	0.298226	0.25354	0.461442	0.331125
BMP1	0.215138	0.213629	0.232096	0.259295	0.156544	0.289848
BMP10	0	0	0.00442959	0	0.0149287	0
BMP15	0	0	0.0274199	0	0	0
BMP2	0.246632	0.193781	0.187213	0.226748	0.195822	0.270516
BMP2K	0.372629	0.337613	0.3185	0.255904	0.325405	0.244603
BMP3	0.182142	0.213858	0.16699	0.25475	0.242831	0.44946
BMP4	0.715509	1.92717	1.04032	0.951928	0.963442	0.722957
BMP5	0.00638436	0.0260065	0.107564	0.107357	0.0790767	0.037643
BMP6	0.369415	0.308082	0.294461	0.287082	0.2413	0.289511
BMP7	0.0298231	0.127739	0.157388	0.108808	0.180254	0.177211
BMP8A	0.714129	0.674005	0.412846	0.626778	0.39747	0.315154
BMP8B	0.924278	0.927044	0.844104	0.534265	0.823286	0.757863
BMPER	0.0224416	0.0153009	0.167366	0.112281	0.0212695	0.117758
BMPR1A	0.208529	0.322058	0.209095	0.197343	0.271977	0.280198
BMPR1B	0.087386	0.116045	0.120162	0.0760064	0.131054	0.0432445
BMPR1B-AS1	0.0170907	0.00358335	0.0654251	0.0304472	0.01291	0.0284909
BMPR2	0.525265	0.488697	0.427746	0.399447	0.453154	0.531202
BMS1	1.44748	1.48215	1.0024	1.56842	0.900176	1.26137
BMS1P17	0.0116511	0.0194916	0.0314398	0.00388918	0.012451	0.00286003
BMS1P18	0.0116511	0.0194916	0.0314398	0.00388918	0.012451	0.00286003
BMS1P20	1.15135	0.801498	1.13665	1.03004	0.695008	1.18285
BMS1P4	0.285045	0.183368	0.159905	0.21165	0.100295	0.0843846
BMS1P5	0.460443	0.359763	0.473577	0.311781	0.161776	0.31018
BMS1P6	0.494368	0.515258	0.509758	0.556022	0.315564	0.390123
BMX	0.511896	0.256585	0.20277	0.34142	0.244517	0.182921
BNC1	0.00161694	0.00806477	0.103512	0.12253	0.0745633	0.105441
BNC2	0.20483	0.15951	0.163601	0.301802	0.411055	0.254991
BNIP1	0.725642	0.646624	0.460111	0.563408	0.622613	0.576503
BNIP2	0.606186	0.531311	0.539215	0.452287	0.459983	0.541937
BNIP3	0.262495	0.330957	0.39454	0.292071	0.318904	0.388008
BNIP3L	7.31157	7.20507	7.33063	8.93352	5.46268	7.08854
BNIPL	0.161912	0.327754	1.24963	2.92668	0.646133	1.27806
BOC	0.851538	1.45642	1.14693	0.718739	1.22654	0.876367
BOD1	0.263536	0.290504	0.32716	0.268818	0.326453	0.362385
BOD1L1	1.48407	1.73084	1.36242	1.1034	1.5762	1.32028
BOD1L2	0.00793766	0.00812361	0.0140219	0.00763759	0.0134345	0.0139871
BOK	0	0.0439091	0.0541978	0.0199664	0.0460675	0.0476284
BOK-AS1	0.00170818	0	0	0	0.0103723	0
BOLA1	0.0320934	0.0526188	0.057802	0.0300568	0.0485683	0.0169425
BOLA2	1.31855	1.33883	1.61705	1.9013	1.57924	2.55369
BOLA2B	1.31855	1.33883	1.61705	1.9013	1.57924	2.55369
BOLA3	0.115481	0.421607	0.523382	0.296892	0.364828	0.312822
BOLA3-AS1	0.353806	0.441829	0.349785	0.113102	0.354297	0.277412
BOLL	0.0150779	0.0188104	0.0497286	0.0237555	0.0139207	0.00167596
BOP1	0.0428131	0.0446277	0.105465	0.0583878	0.0844521	0.0446574
BORA	0.220229	0.245278	0.134863	0.131583	0.258545	0.133701
BPESC1	0.00134805	0.0105677	0.0655496	0.0032611	0.00212824	0.0200889
BPGM	0.530325	0.955059	0.550672	1.1236	0.871988	1.18487
BPHL	0.247694	0.25409	0.317461	0.32052	0.215224	0.396061
BPI	0	0.00982559	0.0829387	0.014662	0.0345283	0
BPIFA1	0	0	0.0399872	0	0	0.0188215
BPIFA2	0.0445271	0	0.264085	0.0489523	0.0226126	0.0235389
BPIFA3	0	0.00381101	0.15919	0.00512002	0	0.0616564
BPIFA4P	0.0223154	0.0398844	0.17323	0.0405469	0.0174207	0.0117487
BPIFB1	0	0.0185335	0.279834	0.0447655	0.00117456	0.0062053
BPIFB2	0.0417733	0.00278198	0.187776	0.0205741	0	0
BPIFB3	0	0	0.109026	0.017153	0	0.0128962
BPIFB4	0.0421296	0.0225487	0.225889	0.0241354	0	0.0568486
BPIFB6	0.0183558	0	0.138767	0.0149384	0.0198824	0.0142121
BPIFC	0.0980066	0.0220132	0.407749	0.786312	0.112538	0.266374
BPNT1	0.401921	0.535223	0.550245	0.677572	0.611497	0.515156
BPTF	2.24229	2.08939	1.643	1.47157	2.10332	0
BPY2	0	0	0	0	0	0
BPY2B	0	0	0	0	0	0
BPY2C	0	0	0	0	0	0
BRAF	0.498011	0.341671	0.249066	0.272136	0.239138	0.193037
BRAP	0.172638	0.180309	0.227927	0.236607	0.240681	0.198494
BRAT1	0.0318768	0.245802	0.216505	0.145198	0.0467852	0.0359776
BRCA1	0.153203	0.158894	0.433489	0.0737094	0.0701096	0
BRCA2	0.106892	0.201307	0.210135	0.17687	0.18513	0.0993709
BRCC3	0.593131	0.849035	0.824858	0.458725	0.700897	0.786959
BRD1	0.0666344	0.116317	0.0816765	0.129506	0.145523	0.108594
BRD2	1.12503	1.75	0.901989	1.28179	1.69448	0.888402
BRD3	0.0875832	0.345881	0.285154	0.191779	0.258585	0.173559
BRD4	1.32679	1.16302	1.57151	1.20554	1.51924	1.05765
BRD7	0.318417	0.226512	0.23803	0.198473	0.244748	0.308903
BRD7P3	0.0387824	0.0135103	0.0774142	0.0238249	0.0138879	0.0191093
BRD8	1.74102	1.94212	1.55892	1.40598	1.59199	1.66398
BRD9	0.35529	0.40663	0.404134	0.227787	0.380065	0.251712
BRDT	0.0150779	0.0141174	0.165203	0.0311603	0.021618	0.0218218
BRE	1.62148	1.63376	1.50349	1.85812	1.49005	1.32013
BRE-AS1	0.126976	0.202287	0.177678	0.143276	0.204589	0.15337
BREA2	0	0	0.016322	0.0326824	0.0237912	0.0369516
BRF1	0.0322762	0.0636294	0.182195	0.250264	0.0357065	0.073075
BRF2	0.217489	0.499906	0.290998	0.2968	0.369885	0.352587
BRI3	0.916067	1.11209	1.46333	0.746478	1.23501	1.15466
BRI3BP	0.0178042	0.0346127	0.171557	0.171922	0.0818135	0.275904
BRICD5	0.0716202	0.0920305	0.144291	0.0536402	0.0740048	0.136618
BRINP1	0.0128606	0.000556397	0.151219	0.024778	0.0247178	0.0112717
BRINP2	0.000869737	0.00784496	0.105558	0.00952805	0.00363834	0.0181274
BRINP3	0.021088	0.0163423	0.0856622	0.0879573	0.0280799	0.0239597
BRIP1	0.0194505	0.0620352	0.26508	0.139433	0.0242575	0
BRIX1	2.9238	2.77457	2.75873	2.20657	2.18525	2.51027
BRK1	14.1587	10.6279	11.1256	10.4878	10.5416	10.8436
BRMS1	0.249183	0.61165	0.834383	0.451979	0.520564	0.668898
BRMS1L	0.206783	0.339142	0.249374	0.272097	0.137815	0.190907
BROX	5.22352	4.00282	3.06465	5.01195	4.13622	4.52192
BRPF1	0.176501	0.258801	0.38251	0.154413	0.228389	0.278892
BRPF3	0.178978	0.367772	0.273446	0.230814	0.313184	0.255344
BRS3	0.0714152	0.0263765	0.0494698	0.0977759	0.0178231	0.0206046
BRSK1	0.00482494	0.0150702	0.136302	0.028817	0	0.0134617
BRSK2	0.00999906	0.00357844	0.0203613	0.0014871	0	0.0128798
BRWD1	0.338048	0.720193	0.431895	0.406617	0.563269	0.471044
BRWD1-AS1	0.00498982	0	0.0233643	0.00232288	0	0
BRWD1-IT2	0.00254039	0	0.0146505	0.0057	0	0
BRWD3	0.374199	0.328055	0.173259	0.255962	0.219752	0.123525
BSCL2	1.13717	2.70581	2.91135	2.21718	3.25837	2.82506
BSDC1	0.807013	0.796851	1.02735	1.17855	0.902859	0.765523
BSG	0.714926	1.47757	3.0564	0.893392	1.81693	2.11518
BSN	0.0286481	0.0395429	0.229114	0.0560683	0.0207165	0.0169225
BSN-AS2	0.00472024	0.00428884	0.0810246	0.0201989	0.00300171	0.00598546
BSND	0	0	0.0886831	0	0	0.00429555
BSPH1	0	0.000527618	0.127986	0.045405	0.0415604	0.000779935
BSPRY	0.0363623	0.080987	0.175121	0.0479603	0.0874912	0.131906
BST1	0.291256	0.328715	0.295905	0.13488	0.175083	0.38586
BST2	6.11133	7.63526	3.85627	2.34499	3.49272	2.03057
BSX	0	0	0.0855319	0	0.0518952	0.0230136
BTAF1	0.318662	0.581722	0.350468	0.468742	0.387678	0.414895
BTBD1	0.391616	0.337999	0.232934	0.263987	0.260124	0.297878
BTBD10	0.543099	0.666481	0.605938	0.83777	0.658604	0.85413
BTBD11	0.0560427	0.0196388	0.165569	0.107919	0.0654259	0.128728
BTBD16	0.0459877	0.0142383	0.177672	0.0983775	0.105544	0.0460955
BTBD17	0	0	0	0	0	0
BTBD18	0.0888021	0.0361254	0.0428497	0.0795467	0.0657024	0.0337317
BTBD19	0.135349	0.448543	0.414458	0.260098	0.161016	0.123991
BTBD2	0.0381518	0.0533971	0.085622	0.0816373	0.0478422	0.0312237
BTBD3	0.345562	0.240027	0.161354	0.294059	0.232121	0.232571
BTBD6	0.378172	0.52362	0.588795	0.307124	0.547959	0.4326
BTBD7	0.357154	0.436036	0.482015	0.347483	0.312239	0.31479
BTBD8	0.202247	0.206378	0.226315	0.103325	0.300506	0.172459
BTBD9	0.104408	0.161843	0.170837	0.0722352	0.107461	0.100804
BTC	0.0401227	0.0448654	0.0582568	0.0209138	0.0841695	0.0511444
BTD	1.29699	1.12043	1.40731	1.5183	0.903526	1.83686
BTF3	23.0007	18.3835	20.4956	21.0636	16.3899	23.8067
BTF3L4	0.604515	0.58689	0.597085	0.764512	0.62365	0.763535
BTF3P11	0	0	0.004038	0	0.0019576	0
BTG1	0.916743	1.60665	0.830293	0.742991	1.30287	0.888658
BTG2	1.88442	3.53116	2.34641	3.0998	3.80839	3.44493
BTG3	0.714293	0.899909	0.864935	0.766168	1.1247	1.16394
BTG4	0.0344747	0.0157622	0.0770102	0.00760553	0	0.0185686
BTK	0.881539	0.392663	0.409539	0.511033	0.433594	0.287796
BTLA	0.112541	0.0959829	0.142893	0.0581376	0.0324153	0.0392526
BTN1A1	0.0152302	0.0306018	0.0746955	0	0.00626431	0.0568486
BTN2A1	0.795968	1.12608	0.66524	0.658459	0.776918	0.556239
BTN2A2	0.603225	0.58482	0.561496	0.650327	0.522097	0.452542
BTN2A3P	0.140537	0.156543	0.192266	0.197968	0.0980615	0.0717288
BTN3A1	0.944669	1.02841	0.695306	0.653675	0.57556	0.355078
BTN3A2	1.95901	1.50709	1.27181	1.17871	1.03333	0.861673
BTN3A3	1.34445	0.840891	0.59478	1.0401	0.61401	0.373967
BTNL10	0	0	0.0490583	0.00170269	0	0
BTNL2	0	0	0	0	0	0
BTNL3	0.0151428	0.00953535	0.11757	0.0589657	0.0132814	0.0284243
BTNL8	0.0535605	0.00616604	0.189581	0.0506006	0.031602	0.0275258
BTNL9	0.181621	0.178289	0.245032	0.164124	0.167238	0.256249
BTRC	0.226772	0.165534	0.284275	0.295556	0.20069	0.236717
BUB1	0.068344	0.0742638	0.183531	0.135479	0.111674	0.0537936
BUB1B	0.0917496	0.0462586	0.118503	0.0920355	0.0775049	0.0333849
BUB3	5.2131	5.29623	4.27341	4.53755	4.94777	4.57077
BUD13	0.255566	0.421265	0.470756	0.297909	0.35035	0.272489
BUD31	2.72577	4.52531	3.82975	4.21505	4.22484	4.3479
BVES	0.0511242	0.038315	0.103214	0.0340141	0.0314985	0.0630539
BVES-AS1	0.0439414	0.036285	0.131924	0.0338736	0.0234185	0.0415536
BYSL	0.183353	0.206406	0.186026	0.167985	0.0902023	0.222754
BZRAP1	0.0920548	0.0354337	0.166825	0.0226577	0.0431678	0
BZRAP1-AS1	1.36927	1.22575	0.999406	1.16208	0.815339	0
BZW1	4.68157	3.83111	3.27304	5.57994	3.98459	4.93073
BZW2	2.27333	1.95807	2.02726	2.60856	1.86083	2.21709
C10orf10	0.550131	0.504468	0.300141	0.527212	0.767686	0.673189
C10orf105	0.00968276	0.0246654	0.0115966	0.00645895	0.00425088	0.00530583
C10orf107	0.0148714	0.0391523	0.059603	0.0413261	0.0575452	0.0330461
C10orf11	0.697543	0.228462	0.396209	0.931843	0.473347	1.19027
C10orf111	0.00187329	0.0144641	0.0240686	0.00910553	0.0134761	0.00367539
C10orf113	0.0979686	0.062009	0.16322	0.13396	0.0491969	0.0999157
C10orf115	0	0	0.0258432	0	0	0.00416674
C10orf12	0.0966846	0.123017	0.0930584	0.141879	0.088406	0.0998978
C10orf120	0	0.0102987	0.069346	0.0301536	0.00962133	0
C10orf126	0.00840424	0.00955438	0.0360484	0.0159777	0.0145199	0.0151533
C10orf128	1.9645	1.21609	0.989288	0.795162	0.753618	0.531162
C10orf131	0.0862656	0.180758	0.0506032	0.015135	0.0440942	0.0284243
C10orf2	0.068594	0.0775272	0.175443	0.0827305	0.0648345	0.0850149
C10orf25	0.445335	0.398165	0.21031	0.216771	0.330801	0.295053
C10orf32	5.04454	2.65429	3.34776	3.41877	2.42394	3.22661
C10orf32-ASMT	5.04454	2.65429	3.34776	3.41877	2.42394	3.22661
C10orf35	0	0.128339	0.199841	0.040206	0.175633	0.126065
C10orf40	0	0.0153009	0.0373291	0.0134533	0	0
C10orf53	0	0	0.0140963	0	0.00683379	0
C10orf54	0.210409	0.399524	0.465578	0.379467	0.296424	0.383362
C10orf55	0.0571246	0.294076	0.249398	0.196755	0.179679	0.232941
C10orf62	0	0	0.0359558	0	0	0.00787275
C10orf67	0.0150779	0.0260495	0.0912728	0.0226199	0.0148977	0.0203353
C10orf71	0.0150779	0.0129241	0.0789342	0	0.0103391	0.000558324
C10orf71-AS1	0.000591292	0	0	0	0	0.0066184
C10orf76	0.345212	0.280948	0.302041	0.211261	0.236179	0.263487
C10orf82	0.047169	0.0345843	0.148564	0.140984	0.136676	0.107921
C10orf85	0.0138648	0.0112136	0.0521142	0.0339372	0.0503333	0.00703093
C10orf88	0.0484054	0.0407966	0.0503348	0.101122	0.0678197	0.0837539
C10orf90	0.0393534	0.0308864	0.0276523	0.0248214	0.0658104	0.0478887
C10orf91	0.000618582	0	0	0	0	0
C10orf95	0.0668965	0.102652	0.108577	0.126827	0.116802	0.169852
C10orf99	0	0	0.155634	0.0433591	0.0019489	0.0120014
C11orf1	0.519373	0.975085	1.25066	1.56159	0.947998	1.4038
C11orf16	0.00789186	0.0452516	0.137354	0.07838	0.0328943	0.035863
C11orf21	0.0285336	0.0452249	0.0103373	0.0935127	0	0.00298066
C11orf24	0.398471	0.152383	0.398488	0.149337	0.152732	0.227976
C11orf30	0.505111	0.500671	0.294265	0.409856	0.51705	0.248528
C11orf31	0.350361	0.567652	0.721638	0.500148	0.841617	0.613075
C11orf40	0.0236003	0.0229144	0.0574294	0.0246401	0.00135201	0.00757414
C11orf42	0	0.0124957	0.0561859	0.0118242	0	0.0306745
C11orf44	0	0	0.00227246	0.00110427	0	0.00743813
C11orf45	0.0375389	0.0410842	0.0251303	0.0181453	0.0608434	0.0288169
C11orf48	1.18669	1.39128	2.0104	0.995883	1.26669	1.36891
C11orf49	0.292031	0.46588	0.617227	0.353983	0.429472	0.543811
C11orf52	0.0975272	0.22131	0.492031	0.621912	0.485388	1.07126
C11orf53	0	0	0.0258432	0.00409054	0.0177927	0.0044189
C11orf54	1.02253	1.23511	0.924027	1.04049	1.2913	1.32919
C11orf57	0.478911	0.581889	0.625099	0.520644	0.488031	0.559762
C11orf58	18.3309	16.1995	18.1205	12.8151	16.1609	16.9093
C11orf63	0.385689	0.381693	0.281102	0.196396	0.300687	0.119183
C11orf65	0.065955	0.0612037	0.112693	0.0878326	0.0935616	0.062707
C11orf68	0.26816	0.542202	0.454152	0.207826	0.43238	0.359211
C11orf70	0.66828	0.489629	0.453612	0.256557	0.350013	0.328668
C11orf71	0.0471027	0.12026	0.191065	0.0653049	0.232515	0.161823
C11orf73	3.82153	3.54564	3.43088	3.23273	3.14089	3.89466
C11orf74	1.13281	1.19699	1.09834	0.565898	1.07508	0.944966
C11orf80	0.0582742	0.0871749	0.234284	0.189256	0.0935538	0.115244
C11orf84	0.0426795	0.0527539	0.0474435	0.0971351	0.0477861	0.0388094
C11orf85	0.0186341	0.0313304	0.150752	0.0223177	0.0317586	0
C11orf86	0	0	0	0	0	0
C11orf87	0.000520557	0.00312727	0.00060225	0.00219461	0.000432543	0.00613333
C11orf88	0.00563984	0.00362083	0.0647676	0.0181246	0.0154456	0.00352591
C11orf91	0.308561	0.165152	0.0281926	0.402249	0.317525	0.278691
C11orf94	0.008354	0.0176549	0	0	0.0106663	0
C11orf95	0.0784258	0.0904015	0.0537394	0.0531437	0.0785668	0.0908427
C11orf96	0.227407	0.21495	0.348125	0.370511	0.297555	0.44002
C11orf97	0.012924	0	0.0147676	0	0	0.000135354
C12orf10	0.407602	1.76109	1.50672	1.4108	1.50138	1.42312
C12orf29	1.17298	1.11814	1.02623	1.20879	1.07509	1.10792
C12orf36	0	0.000552779	0.0196065	0.0026224	0.00198473	0.010835
C12orf4	0.611016	0.589935	0.589472	0.515551	0.339863	0.502839
C12orf40	0	0.0159452	0.163356	0.0501021	0	0.0305935
C12orf42	0.0167352	0.0304041	0.19301	0.0342448	0.0011287	0.0324663
C12orf43	0.254269	0.770264	0.663458	0.464286	0.878886	0.691548
C12orf45	1.15733	2.0343	1.89616	1.11232	2.08906	1.96041
C12orf49	0.044775	0.0344725	0.0598953	0.0497231	0.0783887	0.0657016
C12orf5	0.221687	0.249501	0.20628	0.281838	0.473491	0.232004
C12orf50	0	0	0.0246836	0	0	0.0154662
C12orf54	0.0236939	0.0306018	0.141144	0.0164491	0.0475674	0.0798847
C12orf56	0.0574637	0.0358721	0.158218	0.00745566	0.00154462	0.0843254
C12orf57	9.13826	15.6491	15.94	9.47126	13.5837	15.2293
C12orf60	0.028313	0.0717443	0.0308152	0.045741	0.0206073	0.0651565
C12orf65	1.21008	2.12209	1.59494	1.16852	2.21025	0.985039
C12orf66	0.0430076	0.0488123	0.0879942	0.0383736	0.0696034	0.177254
C12orf71	0.00546066	0.00220554	0.040494	0.0147299	0.0120771	0
C12orf73	0.276532	0.716679	0.421595	0.350414	0.424168	0.416006
C12orf74	0.00733583	0.0172003	0.0276255	0.00371578	0	0
C12orf75	0.394122	0.246492	0.245788	0.167032	0.282099	0.264121
C12orf76	0.0105851	0.172165	0.298534	0.024497	0.157859	0.0603628
C12orf77	0	0	0.0959633	0.00521897	0	0.0200386
C12orf79	0.133846	0.149478	0.0747466	0.136215	0.191784	0.0836937
C12orf80	0	0.0196179	0.0166987	0.00252671	0	0.00201675
C14orf1	1.28023	1.43803	2.30787	3.75602	2.55836	2.68922
C14orf105	0.010052	0	0.0168086	0.0108783	0.00098982	0.00809809
C14orf119	2.65496	2.54896	1.81292	2.0651	2.06353	2.39903
C14orf132	0.357556	0.478919	0.536103	0.296247	0.395404	0.496755
C14orf142	0.605181	0.42397	0.605004	0.540293	0.559523	0.757233
C14orf159	1.41514	1.16789	1.58409	1.65827	1.11488	1.23459
C14orf166	3.04212	3.61954	3.93105	4.03732	3.68472	4.10214
C14orf169	0.0691434	0.0623697	0.0947725	0.0664173	0.110015	0.107677
C14orf177	0.0315424	0	0.105304	0.0312493	0	0.0409212
C14orf178	0.23032	0.250999	0.245286	0.223808	0.213598	0.17109
C14orf180	0	0	0.0230601	0	0	0
C14orf182	0.0621965	0.145677	0.0683431	0.0652697	0.123068	0.0919729
C14orf183	0.0142629	0.0116794	0.135502	0.0501091	0.0330755	0.0171555
C14orf2	9.35781	7.00813	8.69718	11.2779	8.27935	13.4923
C14orf23	0.102082	0.0306018	0.120015	0.102652	0.0187241	0.0546213
C14orf28	0.0641028	0.179871	0.0558706	0.154031	0.163827	0.109697
C14orf37	0.154344	0.193018	0.2009	0.149556	0.199292	0.149972
C14orf39	0	0	0.0152188	0	0	0.0325504
C14orf64	0.285604	0.50966	0.762046	0.362635	0.36087	0.267085
C14orf79	0.0340803	0.0540765	0.0761136	0.0223915	0.223121	0.0965647
C14orf80	0.0643198	0.0217434	0.0801058	0.0372867	0.0395484	0.046167
C14orf93	0.0651426	0.122141	0.140413	0.119501	0.17028	0.130891
C15orf26	0.0409765	0.0288017	0.159935	0.0297358	0.0465656	0.0141511
C15orf27	0.0258665	0.081281	0.238469	0.0536532	0.0187598	0.0379742
C15orf32	0	0	0.00231229	0.00178901	0.0218207	0
C15orf37	0.0106428	0.0109838	0.00391865	0.00652897	0.00559098	0.00426228
C15orf38-AP3S2	0.785803	0.589584	0.651345	0.907965	0.649052	0.890496
C15orf39	0.0574681	0.0687087	0.0826765	0.035915	0.107035	0.0536981
C15orf40	2.09303	1.95641	2.37045	2.06191	1.57031	1.65547
C15orf41	0.150573	0.40105	0.362309	0.232131	0.337442	0.219714
C15orf43	0.0319947	0.012988	0.194303	0.00878806	0.0142179	0.0193221
C15orf48	0.17813	0.463297	2.96716	2.63824	0.498231	1.72314
[truncated: 23,650 more rows]

## Sheet: Suppl_Table_3
gene	length	cell0	cell1	cell2	cell3	cell4	cell5	cell6	cell7	cell8	cell9	cell10	cell11	cell12	cell13	cell14	cell15	cell16	cell17	cell18	cell19	cell20	cell21	cell22	cell23	cell24	cell25	cell26	cell27	cell28	cell29	cell30	cell31	cell32	cell33	cell34	cell35	cell36	cell37	cell38	cell39	cell40	cell41	cell42	cell43	cell44	cell45	cell46	cell47
DDX11L1	16520	0	0	0	0	0	0	0	0	0	0	0	0	0	0	0	0	0	0	0	0	0	0	0	0	0	0	0	0	0	0	0	0	0	0	0	0	0	0	0	0	0	0	0	0	0	0	0	0
WASH7P	17690	4	0	13	0	0	60	0	0	0	0	0	2	0	25	0	3	0	0	16	23	3	0	3	0	0	0	0	56	21	0	0	30	0	0	0	0	0	0	0	0	0	0	0	0	0	0	0	42
MIR6859-3	2040	0	0	0	0	0	0	0	0	0	0	0	0	0	0	0	0	0	0	0	0	0	0	0	0	0	0	0	0	0	0	0	0	0	0	0	0	0	0	0	0	0	0	0	0	0	0	0	0
MIR6859-2	2040	0	0	0	0	0	0	0	0	0	0	0	0	0	0	0	0	0	0	0	0	0	0	0	0	0	0	0	0	0	0	0	0	0	0	0	0	0	0	0	0	0	0	0	0	0	0	0	0
MIR6859-4	2040	0	0	0	0	0	0	0	0	0	0	0	0	0	0	0	0	0	0	0	0	0	0	0	0	0	0	0	0	0	0	0	0	0	0	0	0	0	0	0	0	0	0	0	0	0	0	0	0
MIR6859-1	2040	0	0	0	0	0	0	0	0	0	0	0	0	0	0	0	0	0	0	0	0	0	0	0	0	0	0	0	0	0	0	0	0	0	0	0	0	0	0	0	0	0	0	0	0	0	0	0	0
MIR1302-11	5520	0	0	0	0	0	0	0	0	0	0	0	0	0	0	0	0	0	0	0	0	0	0	0	0	0	0	0	0	0	0	0	0	0	0	0	0	0	0	0	0	0	0	0	0	0	0	0	0
MIR1302-9	5520	0	0	0	0	0	0	0	0	0	0	0	0	0	0	0	0	0	0	0	0	0	0	0	0	0	0	0	0	0	0	0	0	0	0	0	0	0	0	0	0	0	0	0	0	0	0	0	0
MIR1302-2	5520	0	0	0	0	0	0	0	0	0	0	0	0	0	0	0	0	0	0	0	0	0	0	0	0	0	0	0	0	0	0	0	0	0	0	0	0	0	0	0	0	0	0	0	0	0	0	0	0
MIR1302-10	5520	0	0	0	0	0	0	0	0	0	0	0	0	0	0	0	0	0	0	0	0	0	0	0	0	0	0	0	0	0	0	0	0	0	0	0	0	0	0	0	0	0	0	0	0	0	0	0	0
FAM138A	22600	0	0	0	0	0	0	0	0	0	0	0	0	0	0	0	0	0	0	0	0	0	0	0	0	0	0	0	0	0	0	0	0	0	0	0	0	0	0	0	0	0	0	0	0	0	0	0	0
FAM138F	22600	0	0	0	0	0	0	0	0	0	0	0	0	0	0	0	0	0	0	0	0	0	0	0	0	0	0	0	0	0	0	0	0	0	0	0	0	0	0	0	0	0	0	0	0	0	0	0	0
OR4F5	9180	0	0	0	0	0	0	0	0	0	0	0	0	0	0	0	0	0	0	0	0	0	0	0	0	0	0	0	0	0	0	0	0	0	0	0	0	0	0	0	0	0	0	0	0	0	0	0	0
LOC729737	54740	0	0	0	0	0	1	0	0	0	0	0	0	0	0	0	0	0	0	0	89	0	0	0	0	0	0	0	0	0	0	0	0	0	2	0	0	0	1	0	0	0	0	0	0	3	0	0	0
LOC100133331	128190	0	0	0	0	0	2	0	0	0	0	0	0	0	0	0	0	0	0	0	5	0	0	1	0	0	0	0	0	0	0	0	0	0	0	0	0	0	1	0	0	0	0	0	0	3	0	0	0
LOC100132287	87400	0	0	0	0	0	0	0	0	0	0	0	0	0	0	0	0	0	0	0	0	0	0	0	0	0	0	0	0	0	0	0	0	0	0	0	0	0	0	0	0	0	0	0	0	0	0	0	0
LOC100132062	87400	0	0	0	0	0	0	0	0	0	0	0	0	0	0	0	0	0	0	0	0	0	0	0	0	0	0	0	0	0	0	0	0	0	0	0	0	0	0	0	0	0	0	0	0	0	0	0	0
OR4F3	28170	0	0	0	0	0	0	0	0	0	0	0	0	0	0	0	0	0	0	0	0	0	0	0	0	0	0	0	0	0	0	0	0	0	0	0	0	0	0	0	0	0	0	0	0	0	0	0	0
OR4F29	28170	0	0	0	0	0	0	0	0	0	0	0	0	0	0	0	0	0	0	0	0	0	0	0	0	0	0	0	0	0	0	0	0	0	0	0	0	0	0	0	0	0	0	0	0	0	0	0	0
OR4F16	28170	0	0	0	0	0	0	0	0	0	0	0	0	0	0	0	0	0	0	0	0	0	0	0	0	0	0	0	0	0	0	0	0	0	0	0	0	0	0	0	0	0	0	0	0	0	0	0	0
LOC101928626	7980	0	0	0	0	0	0	0	0	0	0	0	0	0	0	0	0	0	0	0	0	0	0	0	0	0	0	0	0	0	0	0	0	0	0	0	0	0	0	1	0	0	0	0	0	0	0	0	0
MIR6723	890	14	34	10	20	34	19	44	2	2	8	0	1	4	30	27	6	46	13	21	7	0	0	5	9	1	2	34	1	10	8	20	18	66	30	7	23	3	1	1	11	14	1	0	0	9	14	85	11
LOC100288069	13710	0	0	0	0	0	0	0	0	0	0	0	0	0	0	0	0	0	0	0	0	0	0	0	0	0	0	0	0	0	0	0	0	0	1	0	0	0	6	0	0	0	0	0	0	0	0	0	0
FAM87B	19440	0	0	0	0	0	0	0	0	0	0	0	0	0	0	0	0	0	0	0	0	0	104	0	0	0	0	0	0	0	0	0	0	0	0	0	0	0	0	0	0	0	0	0	0	0	0	0	0
LINC00115	13170	284	0	0	0	0	0	0	0	0	0	0	0	0	0	0	0	0	0	0	0	0	0	0	0	0	0	0	0	0	0	0	23	1	0	0	0	0	0	272	0	245	0	0	0	0	0	0	0
LINC01128	92330	0	0	0	0	0	0	0	0	42	1	0	0	0	0	0	100	0	0	0	0	0	0	0	0	0	481	0	0	0	0	0	0	0	0	0	0	0	0	387	0	0	0	0	0	0	235	0	0
FAM41C	17060	0	0	0	0	0	0	0	0	0	0	0	0	0	0	0	0	0	0	0	0	0	0	0	0	0	0	0	0	0	0	0	0	0	0	0	0	0	0	0	0	0	0	0	0	0	0	0	0
LOC100130417	15060	0	0	0	0	0	0	0	0	0	0	0	0	0	0	0	0	0	0	0	71	0	0	0	0	0	0	0	0	0	0	0	0	0	0	0	0	0	0	0	0	0	0	0	0	0	0	0	0
SAMD11	25540	0	0	0	0	0	0	0	0	0	0	0	0	0	0	0	0	0	0	0	0	0	0	0	0	0	0	0	0	0	0	0	0	0	1	0	0	0	0	0	0	0	0	0	0	0	0	0	0
NOC2L	28000	0	0	0	0	0	0	0	0	0	0	0	0	0	0	0	132	0	0	0	0	0	0	0	0	0	146	0	0	0	0	0	0	0	0	0	0	0	0	0	0	0	0	0	0	194	0	0	0
KLHL17	25640	0	0	0	0	0	0	0	0	0	0	0	0	0	0	0	0	0	0	0	2	0	0	0	0	0	0	0	0	0	0	0	0	0	4	0	0	0	0	0	0	0	0	0	0	0	0	0	0
PLEKHN1	24360	0	0	0	0	0	0	0	0	0	0	0	0	0	0	0	0	0	0	0	0	0	0	0	0	0	0	0	0	0	0	0	0	0	0	0	0	0	0	0	0	0	0	0	0	0	0	0	0
PERM1	34540	0	0	0	0	0	0	0	0	0	0	0	0	0	0	0	0	0	0	0	0	0	0	0	0	0	0	0	0	0	0	0	0	0	0	0	0	0	0	0	0	0	0	0	0	0	0	0	0
HES4	10400	0	0	93	215	0	0	3	0	0	0	0	2	0	0	4	32	0	987	0	0	0	0	0	137	2	411	0	0	0	0	0	0	307	716	0	0	0	0	0	1060	0	0	0	0	0	0	0	0
ISG15	6660	0	503	126	0	0	1	0	0	0	1	979	0	0	2	0	12	879	319	0	0	0	0	0	515	2	2	4	1231	0	701	1191	0	1472	1128	6	2	1494	2	282	3	0	2	2120	2	343	1	1121	2
AGRN	73940	0	0	22	0	0	0	0	0	0	0	0	0	0	0	0	0	0	0	0	0	0	0	0	0	0	0	0	1	0	0	0	0	0	0	0	165	0	0	0	0	0	0	0	0	0	0	0	0
RNF223	11220	0	0	0	0	0	0	0	0	0	0	0	0	0	0	0	0	0	0	0	0	0	0	0	0	0	0	0	0	0	0	0	0	0	0	0	0	0	0	0	0	0	0	0	0	0	0	0	0
C1orf159	21040	0	12	0	0	0	0	0	0	0	0	0	0	0	0	0	0	0	0	0	0	0	0	0	0	0	0	0	0	0	0	0	0	0	0	0	0	0	0	0	0	0	0	0	0	0	0	0	0
LINC01342	16180	0	0	0	0	0	0	0	0	0	0	0	0	0	0	0	0	0	0	0	0	0	0	0	0	0	0	0	0	0	0	0	0	0	0	0	0	0	0	0	0	0	0	0	0	0	0	0	0
MIR200B	950	0	0	0	0	0	0	0	0	0	0	0	0	0	0	0	0	0	0	0	0	0	0	0	0	0	0	0	0	0	0	0	0	0	0	0	0	0	0	0	0	0	0	0	0	0	0	0	0
MIR200A	900	0	0	0	0	0	0	0	0	0	0	0	0	0	0	0	0	0	0	0	0	0	0	0	0	0	0	0	0	0	0	0	0	0	0	0	0	0	0	0	0	0	0	0	0	0	0	0	0
MIR429	830	0	0	0	0	0	0	0	0	0	0	0	0	0	0	0	0	0	0	0	0	0	0	0	0	0	0	0	0	0	0	0	0	0	0	0	0	0	0	0	0	0	0	0	0	0	0	0	0
TTLL10	31290	0	0	0	0	0	0	0	0	0	0	0	0	0	0	0	0	0	0	0	0	0	0	0	0	0	0	0	0	0	0	0	0	0	0	0	0	0	0	0	0	0	0	0	0	0	0	0	0
TNFRSF18	12000	0	0	0	0	0	0	0	0	0	0	0	0	0	0	0	0	0	0	0	0	0	0	0	0	0	0	0	0	0	0	0	0	0	0	0	0	0	0	0	0	0	0	0	0	0	0	0	0
TNFRSF4	11040	0	0	0	0	0	0	0	0	0	0	0	0	0	0	0	0	0	0	0	0	0	0	0	0	0	0	0	0	0	0	0	0	0	0	0	0	0	0	0	0	0	0	0	0	0	0	0	0
SDF4	21380	0	0	54	0	2	1119	2	0	2	0	0	0	0	181	0	2	0	566	314	519	356	0	0	0	0	442	0	1	0	3	2	464	0	0	0	11	0	217	5	1601	436	348	0	0	0	570	4	0
B3GALT6	27920	0	0	0	0	0	15	0	0	0	0	0	0	0	0	0	0	2	0	0	0	2	0	0	0	0	0	0	2	0	0	0	0	0	0	0	0	0	0	435	0	2	0	0	0	0	0	0	0
FAM132A	10430	0	0	0	0	0	0	0	0	0	0	0	0	0	0	0	0	0	0	0	0	0	0	0	0	0	0	0	0	0	0	0	0	0	0	0	0	0	0	0	0	0	0	0	0	0	0	0	0
UBE2J2	24370	0	708	0	0	0	0	0	0	0	11	0	0	0	0	0	0	0	498	0	0	87	0	0	0	0	2	0	0	0	0	0	0	0	2	0	0	0	0	0	0	0	0	0	0	2	0	0	0
SCNN1D	30540	0	0	0	0	0	0	0	0	0	0	0	0	360	0	0	0	0	0	0	0	0	0	0	0	0	0	0	0	0	0	0	0	0	0	0	0	195	0	0	0	0	0	0	0	0	0	0	0
ACAP3	37590	0	0	0	0	0	0	0	0	0	0	0	0	0	0	0	0	0	0	0	0	0	440	0	0	0	0	0	0	0	0	0	0	0	0	0	0	0	0	0	0	0	0	0	0	0	0	0	0
MIR6726	610	0	0	0	0	0	0	0	0	0	0	0	0	0	0	0	0	0	0	0	0	0	0	0	0	0	0	0	0	0	0	0	0	0	0	0	0	0	0	0	0	0	0	0	0	0	0	0	0
PUSL1	12400	0	0	0	0	0	0	0	0	0	0	0	0	0	0	0	0	0	0	0	0	0	0	0	0	0	0	0	0	676	0	0	0	0	0	0	0	1	0	0	0	0	0	0	0	0	0	0	0
CPSF3L	26290	0	0	0	0	0	0	0	0	548	1	0	0	0	0	0	0	0	0	0	0	0	0	0	0	0	1	0	0	0	0	0	0	0	1404	0	2	0	0	0	0	0	0	0	21	0	579	0	0
MIR6727	650	0	0	0	0	0	0	0	0	1	0	0	0	0	0	0	0	0	0	0	0	0	0	0	0	0	0	0	0	0	0	0	0	0	0	0	0	0	0	0	0	0	0	0	0	0	0	0	0
CPTP	21930	0	0	0	0	0	0	0	0	0	0	0	0	0	0	0	0	0	0	0	0	0	0	0	0	0	0	0	0	0	0	0	0	0	4	0	0	0	0	0	0	0	0	0	0	0	0	0	0
TAS1R3	25590	0	0	0	0	0	0	0	0	0	0	0	0	0	0	0	0	0	0	0	0	0	0	0	0	0	0	0	0	0	0	0	0	0	0	0	0	0	0	0	0	0	0	0	0	0	0	0	0
DVL1	29240	10	0	0	0	0	0	0	0	0	0	0	0	0	0	0	0	0	0	0	0	22	0	0	0	0	542	0	0	0	0	0	0	0	4	0	0	0	0	0	0	0	0	0	0	297	0	0	0
MIR6808	590	0	0	0	0	0	0	0	0	0	0	0	0	0	0	0	0	0	0	0	0	0	0	0	0	0	0	0	0	0	0	0	0	0	0	0	0	0	0	0	0	0	0	0	0	0	0	0	0
MXRA8	31130	0	2	0	0	0	510	0	2	683	0	0	220	10	3334	0	0	2	2402	480	476	168	2	1053	0	0	432	0	0	181	0	0	0	6	0	3619	374	2	942	407	1	3	526	0	1	519	986	0	1526
AURKAIP1	11470	0	0	0	0	0	0	0	4	0	0	0	0	0	0	0	1	1872	0	0	0	2	0	0	0	0	0	0	0	250	0	0	0	0	0	2	0	0	209	54	0	0	22	0	0	0	0	0	0
CCNL2	36310	0	2	73	0	0	0	0	0	0	0	0	0	0	0	0	0	0	0	0	348	167	0	416	0	0	0	0	0	0	0	0	0	0	0	0	0	0	0	0	0	444	0	0	0	0	92	0	0
LOC148413	17480	0	0	0	0	0	0	0	0	0	0	0	0	0	0	0	0	0	2	0	0	0	0	0	0	0	0	0	0	0	0	0	0	0	0	0	0	0	0	0	0	681	0	0	0	0	0	0	0
MRPL20	7331	0	0	0	0	443	0	0	0	0	0	0	0	0	0	0	0	0	0	0	0	46	0	0	0	0	0	0	0	1	0	0	2	0	0	0	0	0	76	0	0	0	0	0	0	0	257	1	2
ANKRD65	21920	0	0	0	0	0	0	0	0	0	0	0	0	0	0	0	0	0	0	0	0	0	0	0	0	0	0	0	0	0	0	0	0	0	0	0	0	0	0	0	0	0	0	0	0	0	0	0	0
TMEM88B	4920	0	0	0	0	0	0	0	0	0	0	0	0	0	0	0	0	0	0	0	0	0	0	0	0	0	0	0	0	0	0	0	0	0	0	0	0	0	0	0	0	0	0	0	0	0	0	0	0
LOC102724312	11940	0	0	0	0	0	0	0	0	0	0	0	0	0	0	0	0	0	0	0	0	0	0	0	0	0	0	0	0	0	0	0	0	0	0	0	0	0	0	0	0	0	0	0	0	0	0	0	0
VWA1	46590	0	0	0	0	0	0	0	0	0	0	0	0	0	0	0	0	0	0	0	0	0	0	0	0	0	0	0	0	0	0	0	0	0	0	0	0	0	0	0	0	0	0	0	2	0	0	0	0
ATAD3C	38590	0	0	0	0	0	0	0	0	0	0	0	0	0	0	0	0	0	0	0	0	0	0	0	0	0	0	0	0	0	0	0	0	0	0	0	0	0	0	0	0	0	0	0	0	0	0	0	0
ATAD3B	24330	0	0	0	0	0	0	1	0	0	0	0	0	0	0	0	0	0	0	0	0	0	0	260	0	0	0	0	0	0	0	2	0	0	0	0	0	0	0	0	0	0	0	0	0	0	0	0	0
ATAD3A	28070	0	0	0	0	0	0	0	0	0	0	0	0	0	0	0	0	0	0	0	0	0	0	9	0	0	0	0	0	0	0	0	0	0	0	0	0	0	0	0	0	0	0	0	0	0	0	0	0
TMEM240	11170	0	0	0	0	0	0	0	0	0	0	0	0	0	0	0	0	0	0	0	0	0	0	0	0	0	0	0	0	0	0	0	0	0	0	0	0	0	0	0	0	0	0	0	0	0	0	0	0
SSU72	13030	0	0	109	0	0	0	0	0	0	0	0	0	417	0	54	0	0	1	1	630	33	52	354	2	1	323	2	0	0	0	113	163	0	0	395	329	0	0	134	0	286	0	0	0	0	0	0	279
C1orf233	20890	0	0	0	0	0	0	0	0	0	0	0	0	0	0	0	0	0	0	0	0	0	0	0	0	0	0	0	0	0	0	0	0	0	0	0	0	0	0	2	0	0	0	0	0	0	0	0	0
MIB2	35740	0	0	0	0	0	0	0	0	2	0	0	0	0	0	0	0	0	39	0	0	0	0	0	0	0	0	0	0	0	0	0	0	0	1	0	0	9	0	0	2	0	0	0	0	0	3	0	0
MMP23B	12400	0	102	0	0	0	0	0	0	0	0	0	0	0	0	0	0	0	0	0	0	8	0	0	0	0	0	0	0	71	0	0	0	0	0	51	0	0	34	0	0	0	0	0	0	0	0	0	0
MMP23A	18120	0	0	0	0	0	23	0	0	0	0	0	0	0	0	0	0	0	0	45	0	10	0	0	0	0	0	141	0	106	0	0	1	0	0	81	0	0	53	0	0	0	0	0	0	0	0	0	0
CDK11B	31200	0	0	7	0	0	1	0	0	0	0	0	0	0	0	0	0	0	0	0	0	4	0	0	0	0	114	7	0	0	0	0	3	0	0	0	4	0	0	0	0	1	0	0	0	0	0	0	4
SLC35E2B	64210	0	0	0	0	0	0	0	0	0	0	0	0	0	0	0	0	0	0	0	0	0	0	0	0	0	0	0	0	0	0	0	0	0	0	0	0	0	0	2	0	0	0	0	0	0	0	0	0
CDK11A	26270	0	0	0	0	0	2	0	0	0	0	0	0	0	0	0	0	0	0	0	0	0	0	0	0	0	146	0	0	0	0	0	0	0	0	0	2	0	0	0	0	0	0	0	0	0	0	0	0
SLC35E2	72970	0	0	0	0	0	0	0	0	0	0	0	0	0	0	0	0	0	0	0	0	0	0	0	0	0	0	0	0	0	0	0	0	0	0	0	0	0	0	8	0	0	0	0	0	0	0	0	0
NADK	42260	0	236	0	0	0	0	0	0	308	0	0	0	0	0	0	0	0	0	0	0	97	0	0	0	0	407	0	0	0	0	4	0	0	1	0	0	0	0	139	0	0	0	0	0	0	0	0	0
GNB1	31940	0	1	9	0	454	380	0	0	0	0	0	131	463	232	0	0	0	1	0	452	131	0	0	0	0	270	449	0	123	0	0	0	315	0	2	0	2	0	248	0	457	2	0	0	0	58	0	0
CALML6	11010	0	0	0	0	0	0	0	0	0	0	0	0	0	0	0	0	0	0	0	0	0	0	0	0	0	0	0	0	0	0	0	0	0	0	0	0	0	0	0	0	0	0	0	0	0	0	0	0
TMEM52	9580	0	0	0	0	0	0	0	0	0	0	0	0	0	0	0	0	0	0	0	0	0	0	0	0	0	0	0	0	0	0	0	0	0	0	0	0	0	0	0	0	0	0	0	0	0	0	0	0
CFAP74	54120	0	0	0	0	0	0	0	0	0	0	0	0	0	0	0	0	0	0	0	0	0	0	0	0	0	0	0	0	2	0	0	0	0	3	0	0	0	0	0	0	0	0	0	0	0	0	0	0
GABRD	19250	0	0	0	0	0	0	0	0	0	0	0	0	0	0	0	0	0	0	0	0	0	0	0	0	0	0	0	0	0	0	0	0	0	0	0	0	0	0	0	0	0	0	0	0	0	0	0	0
PRKCZ	30790	0	0	0	0	0	0	0	0	0	0	0	0	0	0	0	0	0	0	0	0	0	0	0	0	0	0	0	0	0	0	0	0	0	0	0	0	0	0	0	0	0	0	0	0	0	0	0	0
FAAP20	69920	0	0	24	0	0	2	0	0	0	0	390	0	0	0	0	0	0	0	132	0	36	0	0	0	0	0	87	0	0	0	0	156	0	0	198	0	0	117	0	0	0	0	0	0	0	0	0	0
SKI	57070	0	135	0	0	0	0	0	0	17	0	0	0	0	2	0	0	4	0	6	2	0	0	0	0	454	0	0	0	14	0	0	0	4	0	0	6	0	0	12	0	0	120	0	394	0	249	23	0
MORN1	63780	0	0	0	0	0	0	0	0	0	0	0	0	0	0	0	0	0	0	193	0	0	0	0	3	2	2	188	0	0	0	0	0	0	1	0	0	0	0	0	0	0	0	0	0	0	0	0	0
LOC100129534	22480	0	0	0	0	0	1	0	0	0	0	0	0	0	0	17	0	0	3	0	3	0	0	0	0	0	0	0	1	0	0	0	5	3	0	2	0	0	5	0	0	0	0	0	0	0	0	0	0
RER1	31040	666	0	202	0	0	33	0	0	0	0	0	0	0	0	0	0	0	0	355	104	136	1131	1	0	0	399	0	0	0	0	1	0	2	0	0	0	0	0	17	0	462	0	0	0	382	0	0	164
PEX10	20740	0	0	0	0	0	0	0	0	0	0	0	0	0	0	0	0	0	0	0	0	0	36	0	0	0	0	0	0	0	0	0	0	0	0	0	0	0	0	0	0	0	0	0	0	0	0	0	0
PLCH2	68440	0	0	0	0	0	0	0	1	0	0	0	0	0	0	0	0	0	0	0	0	0	0	0	0	0	0	0	0	0	0	1	0	0	6	0	0	0	0	0	0	0	0	0	0	0	0	0	0
PANK4	26790	0	0	0	0	0	0	0	0	0	0	0	0	0	0	0	0	0	326	0	0	0	0	144	0	0	2	0	0	0	1	0	0	0	0	0	0	0	0	0	0	0	0	0	0	0	0	0	0
HES5	13060	0	0	0	0	0	0	0	0	0	0	0	0	0	0	0	0	0	0	0	0	0	0	0	0	20	0	0	0	0	0	0	0	0	0	0	0	0	0	0	0	0	0	14	0	0	0	0	0
LOC115110	46190	0	0	0	0	0	0	0	0	0	0	0	0	0	0	0	0	0	0	0	0	0	0	0	0	0	0	0	0	0	0	1	0	0	0	0	0	0	0	0	0	0	0	0	0	0	0	0	0
TNFRSF14	35010	0	0	0	0	0	0	0	0	0	0	0	0	0	0	0	0	0	0	0	0	6	0	2	0	0	0	0	0	0	0	0	0	0	0	0	0	0	0	0	0	0	0	0	0	0	0	0	0
LOC100996583	6980	0	0	0	0	0	0	0	0	0	0	0	0	0	0	0	0	0	0	0	0	0	0	0	0	0	0	0	0	0	0	0	0	0	0	0	0	0	0	0	0	0	0	0	0	0	0	0	0
FAM213B	29810	0	0	0	0	0	75	0	0	0	0	0	0	0	0	0	26	0	0	0	0	0	0	0	0	0	0	0	0	0	0	0	0	0	0	0	0	0	12	0	0	0	0	0	0	0	0	0	0
MMEL1	29020	0	0	0	0	0	0	0	0	0	0	0	0	0	0	0	0	0	0	0	0	0	0	0	0	0	0	0	0	0	0	0	0	0	0	0	0	0	0	0	0	0	0	0	0	0	0	0	0
TTC34	17750	0	0	0	0	0	0	0	0	0	0	0	0	0	0	0	0	0	0	0	0	0	0	0	0	0	0	0	0	0	0	0	0	0	0	0	0	0	0	0	0	0	0	0	0	0	0	0	0
ACTRT2	14220	0	0	0	0	0	0	0	0	0	0	0	0	0	0	0	0	0	0	0	0	0	0	0	0	0	0	0	0	0	0	0	0	0	0	0	0	0	0	0	0	0	0	0	0	0	0	0	0
LINC00982	38480	0	0	0	0	0	0	0	0	0	0	0	0	0	0	0	0	0	0	0	0	0	0	0	0	0	0	0	0	0	0	0	0	0	0	0	0	0	0	0	0	0	0	0	0	0	0	0	0
PRDM16	87230	0	0	0	0	0	0	0	0	0	0	0	0	0	0	0	0	0	0	0	0	0	0	0	0	0	0	0	0	0	0	0	0	0	0	0	0	0	0	0	0	0	0	0	0	0	0	0	0
MIR4251	610	0	0	0	0	0	0	0	0	0	0	0	0	0	0	0	0	0	0	0	0	0	0	0	0	0	0	0	0	0	0	0	0	0	0	0	0	0	0	0	0	0	0	0	0	0	0	0	0
ARHGEF16	29040	0	0	0	0	0	0	0	0	0	0	0	0	0	0	0	0	0	0	0	0	0	0	0	0	0	0	0	0	0	0	0	0	0	0	0	0	0	0	0	0	0	0	1	0	0	0	0	0
MEGF6	74390	0	0	0	0	0	0	0	2	0	0	0	0	0	0	0	0	4	0	0	0	0	0	0	348	0	0	12	0	2	0	0	0	0	1	0	411	0	0	0	0	0	0	0	2	0	0	0	1
MIR551A	950	0	0	0	0	0	0	0	0	0	0	0	0	0	0	0	0	0	0	0	0	0	0	0	0	0	0	0	0	0	0	0	0	0	0	0	0	0	0	0	0	0	0	0	0	0	0	0	0
TPRG1L	24270	0	0	72	0	0	0	2	0	0	0	0	0	0	0	0	0	0	0	2	0	0	0	0	0	0	0	0	0	0	0	0	0	0	0	0	0	0	0	0	0	83	0	0	0	0	0	0	0
WRAP73	16990	1	0	0	268	0	0	0	0	0	0	0	0	0	0	0	0	0	0	22	0	289	0	0	0	0	0	0	0	0	0	0	0	0	0	0	0	0	0	237	0	0	0	0	0	2	0	0	0
TP73	55220	0	0	0	0	0	0	0	0	0	0	0	0	0	0	0	0	0	0	0	0	0	0	0	0	0	0	0	0	0	0	0	0	0	1	0	0	0	0	0	0	0	0	0	0	0	0	0	0
TP73-AS1	64550	0	0	0	0	0	0	0	0	2	0	0	0	1	491	0	0	2	0	0	0	0	0	0	0	0	0	0	0	0	0	0	0	0	0	0	0	0	0	0	0	0	0	0	0	0	0	0	0
CCDC27	21740	0	0	0	0	0	0	0	0	0	0	0	0	0	0	0	0	0	0	0	0	0	0	0	0	0	0	0	0	0	0	0	0	0	0	0	0	0	0	0	0	0	0	0	0	0	0	0	0
SMIM1	5730	0	0	0	0	0	0	0	0	0	0	0	0	0	0	0	0	0	0	0	0	0	0	0	0	0	0	0	0	0	0	0	0	0	0	0	0	0	0	0	0	0	0	0	0	0	0	0	0
LRRC47	26480	0	0	0	0	0	0	0	0	0	0	0	0	0	0	0	0	0	0	0	113	71	0	0	0	0	0	0	0	140	0	0	0	0	0	0	542	0	0	136	0	0	2	0	0	0	389	0	327
CEP104	64580	0	0	0	0	0	0	0	0	0	0	0	0	0	0	0	0	0	0	0	0	0	0	0	81	0	0	0	0	1	0	0	0	0	2	0	0	0	0	0	0	0	0	0	0	0	0	0	0
DFFB	32290	0	0	0	0	0	0	0	0	0	0	0	0	0	0	0	0	0	0	0	0	0	0	0	0	0	0	0	2	0	0	0	0	0	0	0	0	0	0	0	0	0	0	0	0	0	0	0	0
C1orf174	16660	0	0	161	777	0	142	0	0	0	0	0	0	0	0	0	0	0	0	0	0	0	0	0	421	0	0	18	1015	1	0	0	0	0	0	0	123	0	5	0	0	0	0	0	0	0	0	1495	125
LINC01134	19520	0	0	0	0	0	0	0	0	0	0	0	0	0	0	0	0	0	0	0	0	0	0	0	0	0	0	0	0	0	0	0	0	0	0	0	0	0	0	0	0	0	0	0	0	0	0	0	0
LINC01346	5680	0	0	0	0	0	0	0	0	0	0	0	0	0	0	0	0	0	0	0	0	0	0	0	0	0	0	0	0	0	0	0	0	0	0	0	0	0	0	0	0	0	0	0	0	0	0	0	0
LOC284661	20740	0	0	0	0	0	0	0	0	0	0	0	0	0	0	0	0	0	0	0	0	0	0	0	0	0	0	0	0	0	0	0	0	1	0	0	0	0	0	0	0	0	0	0	0	0	0	0	0
AJAP1	33170	0	0	0	0	0	0	0	0	0	0	0	0	0	0	0	0	0	0	0	0	0	0	0	0	0	0	0	0	0	0	0	0	0	0	0	0	0	0	0	0	0	0	0	0	0	0	0	0
MIR4417	730	0	0	0	0	0	0	0	0	0	0	0	0	0	0	0	0	0	0	0	0	0	0	0	0	0	0	0	0	0	0	0	0	0	0	0	0	0	0	0	0	0	0	0	0	0	0	0	0
MIR4689	700	0	0	0	0	0	0	0	0	0	0	0	0	0	0	0	0	0	0	0	0	0	0	0	0	0	0	0	0	0	0	0	0	0	0	0	0	0	0	0	0	0	0	0	0	0	0	0	0
NPHP4	55560	0	0	0	0	0	0	0	0	0	0	0	0	0	0	0	0	0	0	0	0	0	0	0	0	0	0	0	0	0	0	0	0	0	0	0	0	0	0	0	0	0	0	0	0	0	0	0	0
KCNAB2	57580	0	0	0	0	0	0	2	0	0	0	0	0	0	0	0	0	0	0	0	0	0	0	0	0	0	0	0	0	0	0	0	0	0	0	0	0	0	0	0	0	0	0	0	0	0	0	0	0
CHD5	96630	0	0	0	0	0	0	0	0	143	0	0	0	0	0	0	0	0	0	0	0	0	0	0	0	0	0	0	0	0	0	0	0	2	2	0	0	0	0	0	0	0	0	0	0	0	0	0	0
RPL22	20850	25	914	14	58	310	89	69	0	15	93	430	226	369	144	903	0	3	132	91	52	26	2	157	0	9	3	139	36	78	2733	13	114	4	101	0	7	21	285	31	180	14	2	161	18	173	73	0	38
LOC102724450	3780	0	0	0	0	0	0	0	0	0	0	0	0	0	0	0	0	0	0	0	0	0	0	0	0	0	0	0	0	0	0	0	0	0	0	0	0	0	0	0	0	0	0	0	0	0	0	0	0
RNF207	39710	0	0	0	0	0	0	0	0	0	0	0	0	0	0	0	0	0	0	0	0	0	0	0	0	0	0	0	0	0	0	0	0	0	0	0	0	0	0	0	0	0	0	0	0	0	0	0	0
ICMT	48150	0	0	0	0	0	0	0	0	0	0	0	0	0	0	0	0	0	0	0	0	233	0	0	0	0	0	0	0	0	0	0	0	0	0	0	0	0	0	0	0	931	457	0	0	0	0	0	0
LINC00337	16400	0	0	0	0	0	0	0	0	0	0	0	0	0	0	0	0	0	0	0	0	0	0	0	0	0	0	0	0	0	0	0	0	0	0	0	0	0	0	0	0	0	0	0	0	0	0	0	0
HES3	6970	0	0	0	0	0	0	0	0	0	0	0	0	0	0	0	0	0	0	0	0	0	0	0	0	0	0	0	0	0	0	0	0	0	0	0	0	0	0	0	0	0	0	0	0	0	0	0	0
GPR153	40820	0	0	0	0	0	0	0	0	0	0	0	0	0	0	0	0	0	0	0	0	411	0	2	0	0	0	566	0	594	0	2	0	0	0	0	187	0	0	241	0	0	0	0	0	0	0	0	31
ACOT7	23890	0	807	0	0	903	0	0	0	0	0	0	0	2	0	0	0	0	0	0	269	73	0	0	0	0	0	594	0	0	0	0	0	0	1	0	0	0	0	0	0	0	0	0	0	0	0	0	0
HES2	42600	12	0	0	0	0	0	0	0	0	0	0	0	0	0	0	0	1	0	0	0	0	0	0	0	0	0	0	0	0	0	0	0	0	0	0	0	0	0	0	0	0	0	0	0	0	0	0	0
ESPN	35310	0	0	0	0	0	0	0	0	0	0	0	0	0	0	0	0	0	0	0	0	0	0	0	0	0	0	0	0	0	0	0	0	0	0	0	0	0	0	0	0	0	0	0	0	0	0	0	0
MIR4252	630	0	0	0	0	0	0	0	0	0	0	0	0	0	0	0	0	0	0	0	0	0	0	0	0	0	0	0	0	0	0	0	0	0	0	0	0	0	0	0	0	0	0	0	0	0	0	0	0
TNFRSF25	19130	0	0	0	0	0	0	0	2	0	0	0	0	0	0	0	0	0	0	0	0	0	0	0	0	0	0	0	0	0	0	0	0	0	0	0	0	0	0	0	0	0	0	0	0	0	0	0	0
PLEKHG5	59960	0	0	0	0	0	0	0	0	0	0	0	0	0	0	0	0	0	0	0	0	0	0	0	0	0	0	0	0	0	0	0	0	0	0	0	0	0	0	0	0	0	0	0	212	0	0	0	0
NOL9	67120	0	0	0	0	0	0	0	0	0	0	0	0	0	0	0	21	0	0	0	0	0	0	0	40	0	0	0	0	0	0	0	0	0	0	0	0	0	0	0	0	0	0	0	0	0	0	0	0
TAS1R1	27950	0	0	0	0	0	0	0	0	0	0	0	0	0	0	0	0	0	0	0	0	0	0	0	0	0	0	0	0	0	0	0	0	0	0	0	0	0	0	0	0	0	0	0	0	0	0	0	0
ZBTB48	23500	0	0	0	0	0	0	0	0	0	0	0	0	0	0	0	0	0	0	0	0	0	0	0	0	0	0	3	0	0	0	0	0	0	0	0	0	0	0	0	0	0	0	0	0	0	0	0	0
KLHL21	45162	2	2	184	2057	2624	8	602	0	2173	0	2	2	963	2	52	0	0	30	2	0	252	0	2	4	303	8	6	2	122	9532	2825	0	4	0	704	6	0	10	0	2	269	0	0	0	2	0	1241	54
PHF13	36700	0	0	0	0	0	0	0	0	0	0	0	0	0	0	2	393	0	526	0	0	2	2	2	0	0	0	0	0	0	0	0	0	0	0	0	0	0	0	2	0	0	2	0	0	0	579	0	61
THAP3	29720	0	0	0	1	0	0	892	0	0	0	0	0	407	0	0	0	2	634	696	309	116	0	0	0	0	0	0	0	0	0	0	0	2	0	541	452	0	0	0	0	2	0	0	0	427	335	1	354
DNAJC11	32930	0	0	0	0	0	0	0	0	0	0	0	0	37	0	0	0	0	0	0	0	0	0	0	0	0	0	0	0	2	0	0	0	0	0	0	0	0	0	1	0	0	0	479	0	0	0	0	0
LOC100505887	4850	0	0	0	0	0	0	0	0	0	0	0	0	0	0	0	0	0	0	0	0	0	0	0	0	0	0	0	0	0	0	0	0	0	0	0	0	0	0	0	0	0	0	0	0	0	0	0	0
CAMTA1	92830	0	0	0	0	0	61	94	0	20	2	41	0	147	2057	407	0	0	412	25	198	29	2	0	0	0	425	0	109	225	706	0	0	0	0	0	0	0	144	64	2132	545	1	0	0	334	240	159	37
VAMP3	22050	164	0	0	0	0	0	0	0	0	2	0	3	0	0	0	0	0	887	2	0	186	0	2	0	0	811	2	1	0	0	0	440	0	4	0	3	1936	544	260	0	0	0	1176	2	0	0	0	0
PER3	63860	0	123	0	0	0	0	0	0	0	0	0	0	0	0	0	0	0	0	680	518	58	729	0	0	0	0	0	0	0	0	0	0	0	0	0	0	0	0	0	0	695	0	0	0	1	0	0	0
UTS2	7550	0	0	0	0	0	0	0	0	0	0	0	0	0	0	0	0	0	0	0	0	0	0	0	0	0	0	0	0	0	0	0	0	0	0	0	0	0	0	0	0	0	0	0	0	0	0	0	0
TNFRSF9	59930	0	0	0	0	0	0	0	0	0	0	0	0	0	0	6	0	0	0	0	0	0	0	0	0	0	0	0	0	0	0	0	0	0	0	0	0	0	0	0	0	0	0	0	0	0	0	0	0
PARK7	9610	29	806	55	0	2	0	0	2	0	0	0	131	747	412	0	0	2	0	233	0	341	4	19	205	0	0	1676	0	0	0	0	0	0	0	211	184	0	125	107	0	0	0	0	0	220	259	0	173
ERRFI1	31290	0	0	0	0	0	0	1	0	0	0	0	0	102	2202	0	0	0	0	344	0	0	0	2	0	238	3	2	0	0	2462	0	790	0	3	0	0	2	1	237	0	0	65	1093	0	2	1346	0	562
LOC102724539	4950	0	0	0	0	0	0	0	0	0	0	0	0	0	0	0	0	0	0	0	0	0	0	0	0	0	0	0	0	0	0	0	0	0	0	0	0	0	0	0	0	0	0	0	0	0	0	0	0
SLC45A1	25270	0	0	0	0	0	0	0	0	0	0	0	0	0	0	0	0	0	0	0	0	0	0	0	0	0	0	0	0	0	0	694	0	0	0	0	0	0	0	0	0	0	0	0	0	0	0	0	0
RERE	83210	0	4	187	7	0	0	0	0	0	0	0	28	16	0	0	1	0	0	1	159	44	877	201	0	0	511	33	0	597	1	0	0	0	0	0	2	0	0	157	0	164	0	0	0	70	83	0	110
LOC102724552	6940	0	0	0	454	0	0	0	0	0	0	0	0	0	0	0	0	0	0	0	0	0	0	0	0	0	0	0	0	0	0	0	0	0	0	0	0	0	0	0	0	0	0	0	0	0	0	0	0
ENO1	32534	0	0	405	0	0	152	0	3	3205	2	5	590	1153	85	1040	3	1619	1	1484	1617	931	0	478	2	2	3474	0	2	1492	978	0	5933	0	983	660	637	1022	157	1479	6	2676	2	0	7	2125	4088	1	1037
MIR6728	890	0	0	2	0	0	0	0	0	11	0	0	3	5	0	3	0	0	0	5	5	2	0	3	0	0	9	0	0	4	3	0	7	0	4	2	0	3	0	5	0	4	0	0	0	4	12	0	4
ENO1-AS1	4460	0	0	0	0	0	0	0	0	0	0	0	0	0	0	0	0	0	0	0	0	0	0	0	0	0	0	0	0	0	0	0	0	0	0	0	0	0	0	0	0	0	0	0	0	0	0	0	0
CA6	14630	0	0	0	0	0	0	0	0	0	0	0	0	0	0	0	0	0	0	0	0	0	0	0	0	0	0	0	0	0	0	0	0	0	0	0	0	0	0	0	0	0	0	0	0	0	0	0	0
SLC2A7	15390	0	0	0	0	0	0	0	0	0	0	0	0	0	0	0	0	0	0	0	0	0	0	0	0	0	0	0	0	0	0	0	0	0	0	0	0	0	0	0	0	0	0	0	0	0	0	0	0
SLC2A5	28550	0	0	0	0	0	0	0	0	0	0	0	0	0	0	0	0	0	0	0	1	0	0	0	0	0	0	0	0	0	0	0	0	0	0	0	0	0	0	0	0	0	0	0	0	0	0	0	0
GPR157	11530	0	0	0	0	0	0	0	0	4	0	0	0	0	0	0	214	0	0	0	0	0	0	0	0	0	0	0	0	0	0	0	0	0	0	0	0	0	0	0	0	0	0	0	0	0	0	0	0
MIR34A	1100	0	0	0	0	0	0	0	0	0	0	0	0	0	0	0	0	0	0	0	0	0	0	0	0	0	0	0	0	0	0	0	0	0	0	0	0	0	0	0	0	0	0	0	0	0	33	0	0
H6PD	92900	0	706	0	0	2	11	0	0	0	0	0	0	0	0	0	0	0	0	0	0	4	0	0	0	0	0	0	0	78	0	0	2	0	0	0	0	0	0	0	0	55	0	0	0	0	0	0	0
SPSB1	31172	0	0	6	0	0	132	47	2	251	0	1	63	2	2404	0	1	0	4	490	1031	1	2	12	0	0	0	0	0	0	1631	0	191	0	0	52	0	0	244	0	1	723	0	0	2	1721	327	0	2
LOC100506022	24380	0	0	0	0	0	0	0	0	0	0	0	0	0	0	0	0	0	0	0	0	0	0	0	0	0	0	0	0	0	0	0	0	0	0	0	0	0	0	0	0	0	0	0	0	93	0	0	0
SLC25A33	14610	205	0	2	2	0	0	0	0	0	446	0	0	0	0	286	0	0	293	0	0	0	0	2	0	0	0	0	0	0	0	0	2	529	0	0	0	0	0	161	0	0	0	0	0	0	0	119	0
TMEM201	65420	0	0	0	0	0	0	0	0	0	0	0	0	0	0	0	0	0	0	0	0	0	0	0	0	0	0	0	0	0	0	0	0	0	0	0	0	0	0	0	0	0	0	0	0	0	0	0	0
PIK3CD	54110	0	0	0	0	0	0	0	0	0	0	0	0	0	0	0	0	0	0	0	0	0	0	0	0	0	0	0	0	0	0	0	2	0	1	0	0	0	0	0	0	0	0	0	7	0	0	1	0
PIK3CD-AS1	18230	0	0	0	0	0	0	0	0	0	0	0	0	0	0	0	0	0	0	0	0	0	0	0	0	0	0	0	0	0	0	0	0	0	0	0	0	0	0	0	0	0	0	0	0	0	0	0	0
PIK3CD-AS2	9580	0	0	0	0	0	0	0	0	0	0	0	0	0	0	0	0	0	0	0	0	0	0	0	0	0	0	0	0	0	0	0	0	0	0	0	0	0	0	0	0	0	0	0	0	0	0	0	0
CLSTN1	52260	0	0	0	0	0	0	0	0	478	0	0	0	0	0	0	0	1	0	367	0	0	0	0	0	0	0	0	0	0	1	0	0	1	0	0	0	2	0	0	0	0	169	1	1720	0	0	266	2
CTNNBIP1	29950	0	0	0	0	0	0	0	0	0	0	0	0	0	0	0	0	0	2	0	0	0	0	995	0	0	0	0	0	0	0	0	0	0	0	0	0	0	0	0	2	0	0	0	0	0	0	0	0
LZIC	14070	0	0	0	0	0	0	0	0	0	0	0	0	0	0	0	0	0	0	0	0	0	0	0	0	0	0	0	0	0	0	0	0	0	0	58	0	0	0	0	0	0	0	0	0	0	0	0	0
NMNAT1	43950	0	0	0	0	0	0	0	0	0	0	0	0	0	0	0	0	0	0	0	1	0	0	356	0	0	0	0	0	0	0	0	0	0	0	0	0	0	0	0	0	0	0	0	0	0	0	0	0
MIR5697	780	0	0	0	0	0	0	0	0	0	0	0	0	0	0	0	0	0	0	0	0	0	0	0	0	0	0	0	0	0	0	0	0	0	0	0	0	0	0	0	0	0	0	0	0	0	0	0	0
RBP7	6550	0	0	0	0	0	0	0	0	0	0	0	0	0	0	0	0	0	0	0	0	0	0	0	0	0	0	0	0	0	0	0	0	0	0	0	0	0	0	0	0	0	0	0	0	0	0	0	0
UBE4B	58790	0	0	0	0	0	0	0	0	0	0	0	0	0	0	0	0	0	0	419	49	0	116	473	0	0	610	2	0	0	2	0	0	0	0	0	0	0	0	0	0	0	0	0	0	0	0	0	0
KIF1B	160160	0	0	1	0	0	0	71	0	683	0	1	165	352	0	1253	2	0	0	0	200	235	89	517	0	0	0	0	509	2	2	994	0	1	1	0	0	0	111	0	3	345	0	0	0	286	184	337	503
RNU6-2	11710	5	4	0	0	0	1	0	4	0	35	0	0	2	0	0	0	0	0	0	22	11	27	4	0	0	41	18	120	0	0	0	0	7	1	1	10	0	5	0	5	0	0	0	3	36	0	121	0
PGD	25452	0	0	193	0	0	450	810	0	0	0	0	0	0	0	0	0	0	0	0	0	162	2	0	274	0	0	2	0	2	0	0	0	0	2	115	0	0	0	0	0	0	0	0	0	0	0	0	0
APITD1-CORT	21510	0	0	0	0	0	0	0	0	0	0	0	0	0	0	0	0	0	0	0	0	0	0	0	0	0	0	0	0	0	0	0	0	0	0	0	0	0	0	0	0	0	0	0	0	0	0	0	0
APITD1	18980	0	0	0	0	0	0	0	0	0	0	0	0	0	0	0	0	0	0	0	0	0	0	0	0	0	0	0	0	0	0	0	0	0	0	0	0	0	0	0	0	0	0	0	0	0	0	0	0
CORT	12310	0	0	0	0	0	0	0	0	0	0	0	0	0	0	0	0	0	0	0	0	0	0	0	0	0	0	0	0	0	0	0	0	0	0	0	0	0	0	0	0	0	0	0	0	0	0	0	0
DFFA	33930	0	0	0	0	0	0	0	0	0	0	0	0	0	0	0	0	0	0	0	0	0	0	0	0	0	0	0	0	1	0	0	0	0	2	0	0	1134	0	0	0	0	0	0	0	0	0	0	0
PEX14	19260	0	0	48	194	0	0	0	0	0	0	0	0	0	0	0	0	0	0	0	0	0	0	0	0	0	0	0	0	0	0	0	0	0	0	0	2	0	0	0	0	0	0	0	0	0	0	0	0
CASZ1	85540	0	0	0	0	0	0	0	0	0	0	0	0	0	0	0	0	0	0	0	0	0	0	0	0	0	0	0	0	0	0	0	0	0	8	0	0	0	0	0	0	0	0	0	0	0	0	0	0
C1orf127	27610	0	0	0	0	0	0	0	0	0	0	0	0	0	0	0	0	0	0	0	0	0	0	0	0	0	0	0	195	0	0	0	0	0	0	0	0	0	0	0	0	0	0	0	0	0	0	0	0
TARDBP	42170	0	0	0	0	0	4	0	0	272	2	0	0	1156	530	0	0	702	0	0	0	0	1	365	0	0	0	0	0	190	0	0	0	0	0	0	639	0	4	218	0	114	0	0	14	643	76	0	0
MASP2	26110	0	0	0	0	0	0	0	0	0	0	0	0	0	1	148	0	0	0	0	0	0	0	0	1	0	0	0	0	0	0	0	0	0	0	0	0	0	0	0	0	0	0	0	0	0	0	0	0
SRM	12730	353	1	0	0	0	0	0	0	0	0	0	0	0	2	0	0	0	0	0	1	1	2228	0	0	0	0	0	0	0	0	0	0	0	0	0	0	0	0	0	2	0	11	0	0	0	0	0	0
EXOSC10	28420	0	0	0	0	0	1	0	0	0	14	0	0	0	0	0	465	0	0	38	1	66	0	2	359	0	2	0	2	2	0	71	0	0	1	2	0	1199	40	0	0	2	0	0	0	0	320	0	0
MTOR	87250	0	0	0	0	0	0	0	0	0	0	0	0	0	0	0	0	0	0	0	0	0	0	0	0	0	0	0	0	0	0	0	0	0	0	0	0	0	0	265	0	0	0	0	0	0	0	0	0
MTOR-AS1	7060	0	0	0	0	0	0	0	0	0	0	0	0	0	0	0	0	0	0	0	0	0	0	0	0	0	0	0	0	0	0	0	0	0	0	0	0	0	0	0	0	0	0	0	0	0	0	0	0
ANGPTL7	22900	0	0	0	0	0	0	0	0	0	0	0	0	0	0	0	0	0	0	0	0	0	0	0	0	0	0	0	0	0	0	0	0	0	0	0	0	0	0	0	2	0	0	0	0	0	0	0	0
UBIAD1	36540	0	0	0	0	0	0	0	0	0	0	0	0	0	0	0	0	0	0	0	0	0	0	0	0	0	0	0	0	0	0	1	0	0	0	0	0	0	0	0	0	0	0	0	0	0	0	0	0
PTCHD2	52140	0	0	0	0	0	0	0	0	0	0	0	0	0	0	0	0	0	0	0	0	0	0	0	0	0	0	0	0	0	0	0	0	0	2	0	0	0	0	0	0	0	0	0	0	0	0	0	0
LOC101929181	12840	0	0	0	0	0	0	0	0	0	0	0	0	0	0	0	0	0	0	0	0	0	0	0	0	0	0	0	0	0	0	0	0	0	0	0	0	0	0	0	0	0	0	0	0	0	0	0	0
FBXO2	17150	0	0	0	0	0	0	0	0	0	0	0	0	0	0	0	0	0	0	0	0	0	0	0	0	0	0	0	0	0	0	0	0	0	0	0	0	0	0	0	0	0	0	0	0	0	0	0	0
FBXO44	35270	0	0	138	1	0	0	0	0	0	0	0	0	2	0	0	0	0	0	0	0	0	0	0	0	0	0	0	0	0	2	0	0	0	0	0	0	0	0	0	0	0	0	0	0	0	0	0	2
FBXO6	15490	0	0	0	0	0	0	0	0	0	0	0	0	0	0	0	0	0	0	0	0	86	0	0	0	0	0	0	0	0	0	0	0	0	3	0	0	0	0	0	0	0	0	0	0	0	0	0	0
MAD2L2	13280	0	0	79	0	0	0	0	0	0	0	1	0	0	0	0	0	0	298	0	0	0	0	0	0	0	0	0	275	0	0	0	0	0	0	0	654	0	0	317	0	0	0	0	0	0	131	0	0
DRAXIN	17730	0	0	0	0	0	0	0	0	0	0	0	0	0	0	0	0	0	0	0	0	0	0	0	0	0	0	0	0	0	0	0	0	0	4	0	0	0	0	0	0	0	0	0	0	0	0	0	0
AGTRAP	12800	0	0	0	0	0	0	0	0	0	0	2	0	0	0	0	0	0	0	0	0	0	0	304	0	0	5	0	0	0	0	0	0	0	0	0	0	0	0	0	0	2	0	0	0	0	0	0	0
C1orf167	46720	0	0	0	0	0	0	0	0	0	0	0	0	0	0	0	0	0	0	0	0	0	0	0	0	0	0	0	0	0	0	0	0	0	0	0	0	0	0	0	0	0	0	0	0	0	0	0	0
LOC102724659	18680	0	0	0	0	0	0	0	0	0	0	0	0	0	0	0	0	0	0	0	0	0	0	0	0	0	0	0	0	0	0	0	0	0	0	0	0	0	0	0	0	0	0	0	0	0	0	0	0
MTHFR	71500	0	0	0	0	0	0	0	0	0	115	0	0	0	0	0	0	0	0	0	0	0	0	0	0	0	0	0	0	0	0	0	0	71	0	0	0	0	0	0	0	0	0	301	0	0	0	0	0
CLCN6	57080	0	0	0	0	0	0	0	0	0	0	0	0	0	0	0	0	0	0	0	0	0	2	0	0	0	0	0	0	0	790	0	0	3	6	0	0	0	0	0	0	0	0	0	0	0	0	0	0
NPPA-AS1	16620	0	0	0	0	0	0	0	0	0	0	0	0	0	0	0	0	0	0	0	0	0	0	0	0	0	0	0	0	0	0	0	0	0	0	0	0	0	0	0	0	0	0	0	0	0	0	0	0
NPPA	8540	0	0	0	0	0	0	0	0	0	0	0	0	0	0	0	0	0	0	0	0	0	0	0	0	0	0	0	0	0	0	0	0	0	0	0	0	0	0	0	0	0	0	0	0	0	0	0	0
NPPB	6980	0	0	0	0	0	0	0	0	0	0	0	0	0	0	0	0	0	0	0	0	0	0	0	0	0	0	0	0	0	0	0	0	0	0	0	0	0	0	0	0	0	0	0	0	0	0	0	0
KIAA2013	28230	0	0	31	0	0	0	0	0	0	0	0	0	0	304	0	232	0	0	0	0	0	0	0	442	0	0	2	0	0	0	1	0	0	0	0	0	0	1	200	0	0	46	0	0	0	0	0	0
PLOD1	30310	0	0	156	0	0	0	0	0	0	0	0	0	0	2	0	0	0	0	1	0	208	0	0	0	0	0	240	0	0	0	0	0	0	0	1	0	0	324	0	0	80	0	0	0	0	0	0	0
MFN2	46770	0	0	194	0	0	505	0	0	0	0	0	0	0	0	0	0	0	0	0	0	62	0	2	0	0	0	0	0	0	0	0	0	1	2	0	0	0	0	0	0	0	0	0	0	637	0	0	0
MIIP	18010	0	0	0	0	0	0	0	0	0	0	0	0	0	0	0	0	0	0	0	0	0	0	0	0	0	0	0	0	0	0	0	0	0	2	0	0	0	0	0	0	0	0	0	0	0	0	0	0
MIR6729	650	0	0	0	0	0	0	0	0	0	0	0	0	0	0	0	0	0	0	0	0	0	0	0	0	0	0	0	0	0	0	0	0	0	0	0	0	0	0	0	0	0	0	0	0	0	0	0	0
TNFRSF8	36860	0	0	0	0	0	0	0	0	0	0	0	0	0	0	0	0	0	0	0	0	0	0	0	0	0	0	0	0	0	0	0	0	0	4	0	0	0	0	0	0	0	0	0	0	0	0	0	0
MIR7846	960	0	0	0	0	0	0	0	0	0	0	0	0	0	0	0	0	0	0	0	0	0	0	0	0	0	0	0	0	0	0	0	0	0	0	0	0	0	0	0	0	0	0	0	0	0	0	0	0
TNFRSF1B	36750	212	0	217	1	2	0	0	0	0	0	0	178	0	0	0	0	0	1	0	710	0	1	0	0	2	587	0	0	138	0	0	1314	2	3	0	2	0	0	2	0	0	0	0	0	0	285	0	0
MIR4632	610	0	0	0	0	0	0	0	0	0	0	0	0	0	0	0	0	0	0	0	0	0	0	0	0	0	0	0	0	0	0	0	0	0	0	0	0	0	0	0	0	0	0	0	0	0	0	0	0
VPS13D	163450	0	0	0	0	0	0	0	0	0	0	0	0	0	32	0	0	2	0	0	0	0	0	0	913	12	0	0	0	0	893	0	14	2186	0	547	0	1730	0	105	0	0	2	0	0	0	0	0	611
SNORA59B	3040	0	0	0	0	0	0	0	0	0	0	0	0	0	0	0	0	0	0	0	0	0	0	0	0	0	0	0	0	0	0	0	0	0	0	0	0	0	0	0	0	0	0	0	0	0	0	0	0
SNORA59A	3040	0	0	0	0	0	0	0	0	0	0	0	0	0	0	0	0	0	0	0	0	0	0	0	0	0	0	0	0	0	0	0	0	0	0	0	0	0	0	0	0	0	0	0	0	0	0	0	0
DHRS3	17230	0	0	0	806	0	2	0	0	565	0	0	1	2	0	0	0	0	0	0	405	310	0	2	0	0	742	0	0	2	0	0	565	2	1	1	0	1848	847	562	0	2	0	1	2	926	0	0	0
MIR6730	880	0	0	0	0	0	0	0	0	0	0	0	0	0	0	0	0	0	0	0	0	11	0	0	0	0	0	0	0	0	0	0	0	0	0	0	0	0	0	0	0	0	0	0	0	0	0	0	0
AADACL4	15750	0	0	0	0	0	0	0	0	0	0	0	0	0	0	0	0	0	0	0	0	0	0	0	0	0	0	0	0	0	0	0	0	0	0	0	0	0	0	0	0	0	0	0	0	0	0	0	0
AADACL3	40490	0	0	0	0	0	0	0	0	0	0	0	0	0	0	0	0	0	0	0	0	0	0	0	0	0	0	0	0	0	0	0	0	0	0	0	0	0	0	0	0	0	0	0	0	0	0	0	0
C1orf158	10480	0	0	0	0	0	0	0	0	0	0	0	0	0	0	0	0	0	0	0	0	0	0	0	0	0	0	0	0	0	0	0	0	0	0	0	0	0	0	0	0	0	0	0	0	0	0	0	0
PRAMEF12	17780	0	0	0	0	0	0	0	0	0	0	0	0	0	0	0	0	0	0	0	0	0	0	0	0	0	0	0	0	0	0	0	0	0	0	0	0	0	0	0	0	0	0	0	0	0	0	0	0
PRAMEF1	24360	0	0	0	0	0	0	0	0	0	0	0	0	0	0	0	0	0	0	0	0	0	0	0	0	0	0	0	0	0	0	0	0	0	0	0	0	0	0	0	0	0	0	0	0	0	0	0	0
PRAMEF11	16890	0	0	0	0	0	0	0	0	0	0	0	0	0	0	0	0	0	0	0	0	0	0	0	0	0	0	0	0	0	0	0	0	0	0	0	0	0	0	0	0	0	0	0	0	0	0	0	0
HNRNPCL4	9280	0	0	0	0	0	0	0	0	0	0	0	0	0	0	0	0	0	0	0	0	0	0	0	0	0	0	0	0	0	0	0	0	0	0	0	0	0	0	0	0	0	0	0	0	0	0	0	0
HNRNPCL3	10060	0	0	0	0	0	0	0	0	0	0	0	0	0	0	0	0	0	0	0	0	0	0	0	0	0	0	0	0	0	0	0	0	0	0	0	0	0	0	0	0	0	0	0	0	0	0	0	0
HNRNPCL1	11700	0	0	0	0	0	0	0	0	0	0	0	0	0	0	0	0	0	0	0	0	0	0	0	0	0	0	0	0	0	0	0	0	0	0	0	0	0	0	0	0	0	0	0	0	0	0	0	0
PRAMEF2	16420	0	0	0	0	0	0	0	0	0	0	0	0	0	0	0	0	0	0	0	0	0	0	0	0	0	0	0	0	0	0	0	0	0	0	0	0	0	0	0	0	0	0	0	0	0	0	0	0
PRAMEF4	18400	0	0	0	0	0	0	0	0	0	0	0	0	0	0	0	0	0	0	0	0	0	0	0	0	0	0	0	0	0	0	0	0	0	3	0	0	0	0	0	0	0	0	0	0	0	0	0	0
PRAMEF8	46740	0	0	0	0	0	0	0	0	0	0	0	0	0	0	0	0	0	0	0	0	0	0	0	0	0	0	0	0	0	0	0	0	0	0	0	0	0	0	0	0	0	0	0	0	0	0	0	0
PRAMEF7	46740	0	0	0	0	0	0	0	0	0	0	0	0	0	0	0	0	0	0	0	0	0	0	0	0	0	0	0	0	0	0	0	0	0	0	0	0	0	0	0	0	0	0	0	0	0	0	0	0
PRAMEF6	34400	0	0	0	0	0	0	0	0	0	0	0	0	0	0	0	0	0	0	0	0	0	0	0	0	0	0	0	0	0	0	0	0	0	0	0	0	0	0	0	0	0	0	0	0	0	0	0	0
PRAMEF9	14360	0	0	0	0	0	0	0	0	0	0	0	0	0	0	0	0	0	0	0	0	0	0	0	0	0	0	0	0	0	0	0	0	0	0	0	0	0	0	0	0	0	0	0	0	0	0	0	0
LOC101929983	57460	0	0	0	0	0	0	0	0	0	0	0	0	0	0	0	0	0	0	0	0	0	0	0	0	0	0	0	0	0	0	0	0	0	0	0	0	0	0	0	0	0	0	0	0	0	0	0	0
LOC391003	42440	0	0	0	0	0	0	0	0	0	0	0	0	0	0	0	0	0	0	0	0	0	0	0	0	0	0	0	0	0	0	0	0	0	0	0	0	0	0	0	0	0	0	0	0	0	0	0	0
PRAMEF22	28920	0	0	0	0	0	0	0	0	0	0	0	0	0	0	0	0	0	0	0	0	0	0	0	0	0	0	0	0	0	0	0	0	0	0	0	0	0	0	0	0	0	0	0	0	0	0	0	0
PRAMEF25	19390	0	0	0	0	0	0	0	0	0	0	0	0	0	0	0	0	0	0	0	0	0	0	0	0	0	0	0	0	0	0	0	0	0	0	0	0	0	0	0	0	0	0	0	0	0	0	0	0
PRAMEF26	17850	0	0	0	0	0	0	0	0	0	0	0	0	0	0	0	0	0	0	0	0	0	0	0	0	0	0	0	0	0	0	0	0	0	0	0	0	0	0	0	0	0	0	0	0	0	0	0	0
PRAMEF5	37100	0	0	0	0	0	0	0	0	0	0	0	0	0	0	0	0	0	0	0	0	0	0	0	0	0	0	0	0	0	0	0	0	0	0	0	0	0	0	0	0	0	0	0	0	0	0	0	0
LOC649324	44290	0	0	0	0	0	0	0	0	0	0	0	0	0	0	0	0	0	0	0	0	0	0	0	0	0	0	0	0	0	0	0	0	0	0	0	0	0	0	0	0	0	0	0	0	0	0	0	0
LOC645354	44290	0	0	0	0	0	0	0	0	0	0	0	0	0	0	0	0	0	0	0	0	0	0	0	0	0	0	0	0	0	0	0	0	0	0	0	0	0	0	0	0	0	0	0	0	0	0	0	0
HNRNPCL2	11560	0	0	0	0	0	0	2	0	1	0	0	1	0	1	1	0	0	0	0	2	2	0	0	1	0	0	1	0	0	1	2	0	0	0	0	0	0	0	0	2	2	0	0	0	2	1	0	0
PRAMEF10	30500	0	0	0	0	0	0	0	0	0	0	0	0	0	0	0	0	0	0	0	0	0	0	0	0	0	0	0	0	0	0	0	0	0	0	0	0	0	0	0	0	0	0	0	0	0	0	0	0
LOC645382	30360	0	0	0	0	0	0	0	0	0	0	0	0	0	0	0	0	0	0	0	0	0	0	0	0	0	0	0	0	0	0	0	0	0	0	0	0	0	0	0	0	0	0	0	0	0	0	0	0
PRAMEF15	37240	0	0	0	0	0	0	0	0	0	0	0	0	0	0	0	0	0	0	0	0	0	0	0	0	0	0	0	0	0	0	0	0	0	0	0	0	0	0	0	0	0	0	0	0	0	0	0	0
LOC400736	43280	0	0	0	0	0	0	0	0	0	0	0	0	0	0	0	0	0	0	0	0	0	0	0	0	0	0	0	0	0	0	0	0	0	0	0	0	0	0	0	0	0	0	0	0	0	0	0	0
PRAMEF14	43280	0	0	0	0	0	0	0	0	0	0	0	0	0	0	0	0	0	0	0	0	0	0	0	0	0	0	0	0	0	0	0	0	0	0	0	0	0	0	0	0	0	0	0	0	0	0	0	0
PRAMEF19	42460	0	0	0	0	0	0	0	0	0	0	0	0	0	0	0	0	0	0	0	0	0	0	0	0	0	0	0	0	0	0	0	0	0	0	0	0	0	0	0	0	0	0	0	0	0	0	0	0
PRAMEF16	15860	0	0	0	0	0	0	0	0	0	0	0	0	0	0	0	0	0	0	0	0	0	0	0	0	0	0	0	0	0	0	0	0	0	0	0	0	0	0	0	0	0	0	0	0	0	0	0	0
PRAMEF17	31580	0	0	0	0	0	0	0	0	0	0	0	0	0	0	0	0	0	0	0	0	0	0	0	0	0	0	0	0	0	0	0	0	0	0	0	0	0	0	0	0	0	0	0	0	0	0	0	0
PRAMEF20	31940	0	0	0	0	0	0	0	0	0	0	0	0	0	0	0	0	0	0	0	0	0	0	0	0	0	0	0	0	0	0	0	0	0	0	0	0	0	0	0	0	0	0	0	0	8	0	0	0
LRRC38	19080	0	0	0	0	0	0	0	0	0	0	0	0	0	0	0	0	0	0	0	0	0	0	0	0	0	0	0	0	0	0	0	0	0	2	0	0	0	0	0	0	0	0	0	0	0	0	0	0
PDPN	29800	0	0	133	0	0	2	0	0	0	3	0	0	0	214	0	196	0	786	1458	1	84	0	0	0	0	880	379	203	2	0	0	1564	0	0	0	2029	2	0	231	3	2675	1	2	2	2105	279	1	0
PRDM2	95830	0	0	159	0	0	0	0	0	0	0	0	0	212	0	0	0	0	0	0	0	0	0	0	0	0	0	0	1210	150	0	0	0	0	0	0	0	0	0	118	0	28	0	0	0	0	161	60	0
KAZN	93680	0	0	5	0	0	0	0	0	0	0	1	0	0	0	0	0	0	0	0	1	0	0	0	0	0	0	0	0	0	0	445	28	0	0	0	0	0	0	259	10	0	0	2	0	350	0	0	0
TMEM51-AS1	69790	0	0	0	0	0	0	0	0	0	0	0	0	0	0	0	0	0	0	0	0	0	0	0	0	0	0	0	0	0	0	0	0	0	0	0	0	0	0	0	0	0	0	0	0	0	0	0	0
TMEM51	22380	0	0	0	531	0	0	0	0	0	0	0	0	0	0	0	0	0	0	401	0	0	0	0	0	0	0	0	0	0	0	81	0	0	0	0	0	0	0	383	0	0	0	0	0	0	0	0	0
C1orf195	7190	0	0	0	0	0	0	0	0	0	0	0	0	0	0	0	0	0	0	0	0	0	0	0	0	0	0	0	0	0	0	0	0	0	0	0	0	0	0	0	0	0	0	0	0	0	0	0	0
FHAD1	50900	0	0	0	0	0	0	0	0	0	0	0	0	0	0	0	0	0	0	0	0	0	0	0	0	0	0	0	0	0	0	0	0	0	0	0	0	0	0	0	0	0	0	0	0	0	0	0	0
EFHD2	24190	0	0	0	42	0	0	0	0	0	0	0	0	0	0	0	0	0	9	2	0	0	0	0	227	0	2	0	0	44	0	0	0	0	0	369	82	0	0	111	0	0	255	0	115	2	136	0	0
CTRC	8990	0	0	0	0	0	0	0	0	0	0	0	0	0	2	0	0	0	0	0	0	0	0	0	0	0	0	0	0	0	0	0	0	0	0	0	0	0	0	0	0	0	0	0	0	0	0	0	0
CELA2A	9200	0	0	0	0	0	0	0	0	0	0	0	0	0	0	0	0	0	0	0	0	0	0	0	0	0	0	0	0	0	0	0	0	0	0	0	0	0	0	0	0	0	0	0	0	0	0	0	0
CELA2B	9230	0	0	0	0	0	0	0	0	0	0	0	0	0	0	0	0	0	0	0	0	0	0	0	0	0	0	0	0	0	0	0	0	0	0	0	0	0	0	0	0	0	0	0	0	0	0	0	0
CASP9	33040	0	0	0	0	0	0	0	0	0	1184	0	0	0	0	0	0	0	0	0	0	0	0	0	0	0	0	2	0	0	0	0	0	0	0	929	0	2	0	0	0	0	0	0	0	0	0	0	0
DNAJC16	62990	0	0	0	0	0	0	0	0	0	0	0	0	0	0	0	0	0	0	0	0	0	0	83	0	0	0	0	0	0	0	0	0	0	0	0	0	0	0	0	0	0	0	0	0	0	0	0	0
AGMAT	31540	0	0	0	0	0	0	0	0	0	0	0	0	0	0	0	0	0	0	0	0	0	0	0	0	0	0	0	0	0	0	0	0	0	0	0	0	0	0	0	0	0	0	1	0	0	0	0	0
DDI2	26800	0	0	0	0	0	0	0	0	0	0	0	0	0	0	0	0	0	0	0	0	0	0	0	0	1	75	0	0	0	271	0	0	0	0	0	0	0	0	0	0	0	0	0	0	0	125	0	0
RSC1A1	18540	691	0	0	0	0	0	1	0	0	0	0	0	0	0	0	0	0	0	0	0	0	0	0	0	0	218	0	0	107	0	0	0	1	0	0	0	0	0	116	0	0	0	0	0	67	97	0	0
PLEKHM2	41220	0	0	2	0	0	0	0	0	2	0	0	0	0	0	0	0	0	0	369	226	2	0	775	198	0	0	2	0	0	0	0	1	0	0	0	0	0	0	0	0	121	0	0	0	0	456	0	2
SLC25A34	30730	0	2	0	0	0	0	0	0	0	0	0	0	0	0	0	0	0	0	0	0	0	0	0	194	1	0	0	0	0	0	0	0	0	0	0	0	0	0	0	0	0	0	0	0	0	0	0	0
TMEM82	12650	0	0	0	0	0	0	0	0	0	0	0	0	0	0	0	0	0	0	0	0	0	0	0	0	0	0	0	2	0	0	0	0	0	0	0	0	0	0	0	0	0	0	0	0	0	0	0	0
FBLIM1	37730	0	12	0	0	0	0	0	3	0	884	6	2	0	0	0	56	2	0	0	0	0	0	0	0	0	0	0	407	0	0	0	0	2596	0	0	0	2	0	0	0	0	0	0	0	0	0	0	0
UQCRHL	5380	331	2	1	2	0	169	0	0	0	0	0	116	502	629	426	1	302	0	0	112	74	0	0	143	0	60	0	0	94	297	32	152	0	0	0	132	0	0	351	0	0	0	271	2	329	364	0	78
FLJ37453	27320	0	0	0	0	0	0	0	0	0	1058	0	0	0	0	0	0	0	0	0	0	0	0	0	161	0	0	0	0	0	0	0	0	0	2	0	0	0	0	203	0	0	0	0	0	0	0	0	0
SPEN	122270	0	5	0	0	0	0	0	0	346	0	0	143	43	1	0	176	939	2	2	2	181	0	430	2	706	15	2	0	0	0	1626	0	0	0	0	0	0	216	298	0	429	0	452	0	257	34	50	316
MIR5096	2060	0	0	0	0	0	0	0	0	0	0	0	0	0	0	0	0	0	0	0	0	0	0	0	0	0	0	0	0	0	0	0	0	0	0	0	0	0	0	0	0	0	0	0	0	0	0	0	0
ZBTB17	27940	0	0	0	960	0	2	0	0	0	0	0	0	0	0	0	0	0	0	0	0	0	0	0	1052	0	0	0	0	0	0	0	0	0	0	0	0	0	0	2	0	0	0	2	0	1	0	0	0
C1orf64	9270	0	0	0	0	0	0	0	0	0	0	0	0	0	0	0	0	0	0	0	0	0	0	0	0	0	0	0	0	0	0	0	0	0	0	0	0	0	0	0	0	0	0	0	0	0	0	0	0
HSPB7	28920	0	35	0	0	0	0	0	0	0	0	0	0	0	0	0	0	0	0	0	0	0	0	0	0	0	3	0	0	24	0	0	0	11	0	0	0	2	0	0	0	0	2	775	0	0	0	618	0
CLCNKA	25360	0	0	0	0	0	0	0	0	0	0	0	0	0	0	0	0	0	0	0	0	27	0	0	0	0	0	0	0	0	0	0	0	0	3	0	0	0	0	0	0	0	0	0	0	0	0	0	0
CLCNKB	29840	0	0	0	0	0	0	0	0	0	0	0	0	0	0	0	0	0	0	0	0	0	0	0	0	0	0	0	0	0	0	0	0	0	0	0	0	0	0	0	0	0	0	0	0	0	0	0	0
FAM131C	17010	0	0	0	0	0	0	0	0	0	0	0	0	0	0	0	0	0	0	0	0	0	0	0	0	0	0	0	0	0	0	0	0	0	0	0	0	0	0	0	0	0	0	0	0	0	0	0	0
EPHA2	39640	0	2	0	0	0	0	2999	0	766	2	0	0	0	0	0	0	0	0	0	0	1	0	0	0	0	0	0	0	0	0	0	0	0	2	0	0	0	0	0	0	5	0	0	0	0	0	75	173
ARHGEF19	30290	0	0	0	0	0	0	0	0	0	0	0	0	0	0	0	0	0	0	0	0	0	0	0	1	0	0	1	1269	0	2	0	0	0	0	0	0	0	0	0	0	0	0	0	0	0	0	0	0
RSG1	15600	0	0	0	0	0	0	0	0	0	0	0	0	0	0	0	0	0	0	0	0	0	0	0	0	0	0	0	0	0	0	0	0	0	0	0	0	0	0	0	0	0	0	0	0	0	0	0	0
FBXO42	62380	0	0	299	2	0	0	0	0	0	0	0	0	0	0	0	620	0	0	630	0	2	0	664	0	0	0	0	0	0	0	0	0	0	0	0	0	0	0	0	0	2	0	0	0	0	412	0	0
SZRD1	37660	0	0	4	0	0	654	0	2	0	869	0	0	0	2	0	0	0	0	0	0	0	0	0	0	0	33	0	0	0	0	0	0	0	0	0	1	2090	0	447	1104	505	2	0	2	2	0	0	0
SPATA21	20150	0	0	0	0	0	0	0	0	0	0	0	0	0	0	0	0	0	0	0	0	0	0	0	0	0	67	0	0	0	0	0	0	0	0	0	0	0	0	0	0	0	0	0	0	0	0	0	0
NECAP2	20810	0	0	0	0	0	0	0	0	0	2	0	0	0	0	0	0	0	0	0	0	0	0	2	196	0	0	0	0	389	4	0	970	2	0	0	0	2	0	215	0	0	0	0	0	818	0	0	25
CROCCP3	53680	0	0	0	0	0	0	0	0	0	0	0	0	0	0	0	0	0	0	0	0	0	0	0	0	0	0	0	0	6	0	0	0	0	0	0	0	0	0	0	0	0	0	0	0	0	0	0	0
FAM231B	13120	0	0	0	0	0	0	0	0	0	0	0	0	0	0	0	0	0	0	0	0	0	0	0	0	0	0	0	0	0	0	0	0	0	0	0	0	0	0	0	0	0	0	0	0	0	0	0	0
MIR3675	2210	0	0	0	0	0	0	0	0	0	0	0	0	0	0	0	0	0	0	0	0	0	0	0	0	0	0	0	0	0	0	0	0	0	0	0	0	0	0	0	0	0	0	0	0	0	0	0	0
NBPF1	59470	13	17	27	0	0	1	0	0	2	0	0	4	50	74	0	1	0	0	19	0	66	511	0	7	0	2	0	0	91	0	0	359	0	2	0	135	0	0	9	0	0	0	0	5	1	17	0	267
CROCCP2	17650	0	0	6	0	0	0	0	0	0	0	0	0	317	0	0	0	0	0	0	0	0	0	0	0	0	0	0	0	387	2	0	0	2	0	0	0	0	0	0	0	0	0	6	0	0	0	0	0
MST1P2	26360	1	0	0	0	0	0	0	0	0	0	0	0	0	0	0	0	0	0	0	0	0	0	0	0	5	0	0	0	0	0	0	0	0	2	0	0	0	0	0	0	0	0	0	0	0	0	0	0
FAM231A	10200	0	0	0	0	0	0	0	0	0	0	0	0	0	0	0	0	0	0	0	0	0	0	0	0	0	0	0	0	0	0	0	0	0	0	0	0	0	0	0	0	0	0	0	0	0	0	0	0
FAM231C	13100	0	0	0	0	0	0	0	0	0	0	0	0	0	0	0	0	0	0	0	0	0	0	0	0	0	0	0	0	0	0	0	0	0	0	0	0	0	0	0	0	0	0	0	0	0	0	0	0
ESPNP	20150	0	0	0	0	0	0	0	0	0	0	0	0	0	0	0	0	0	0	0	0	0	0	0	0	0	0	0	0	0	0	0	0	0	1	0	0	0	0	0	0	0	0	0	0	0	0	0	0
MST1L	46680	0	0	0	0	0	0	0	0	0	0	0	0	0	0	0	0	0	0	0	0	0	0	0	0	0	0	0	0	0	0	0	0	2	2	0	0	0	0	0	0	0	0	0	0	0	0	0	0
CROCC	66560	0	0	18	0	0	0	0	0	0	0	0	0	0	0	0	0	0	0	0	0	0	0	0	0	0	0	0	0	4	0	0	0	0	3	0	0	0	0	0	0	0	26	0	0	0	0	0	0
MFAP2	11740	0	0	0	0	0	714	0	0	0	0	0	0	0	0	2	0	0	0	114	1	44	421	182	155	0	0	77	0	8	1	0	0	0	0	0	0	0	59	10	0	0	0	0	0	1	0	0	0
ATP13A2	40400	0	0	0	0	0	0	0	0	0	0	0	0	0	0	0	0	0	0	0	0	0	0	0	0	0	0	0	0	0	0	0	0	0	4	0	2	0	0	0	0	0	0	413	0	0	0	0	0
SDHB	11450	0	0	0	0	0	701	0	0	0	0	0	0	566	0	0	185	0	0	0	0	0	2	476	0	0	0	0	0	530	3	0	0	0	1	0	0	0	139	0	0	0	0	0	2	0	398	0	211
PADI2	43630	0	0	0	0	0	0	0	0	0	0	0	0	0	0	0	0	0	0	0	0	0	0	0	0	0	0	0	0	0	0	0	0	0	0	0	0	0	0	0	0	0	0	0	0	0	0	0	0
PADI1	38470	0	0	21	0	0	0	0	0	0	0	0	0	0	0	0	0	0	0	0	0	0	0	0	0	0	0	0	0	0	0	0	0	0	3	0	0	0	0	0	0	0	0	0	0	0	0	0	14
PADI3	31880	0	0	0	0	0	0	0	0	0	0	0	0	0	0	0	0	0	0	0	0	0	0	0	0	0	0	0	0	0	0	0	0	0	0	0	0	0	0	0	0	0	0	0	0	0	0	0	0
MIR3972	870	0	0	0	0	0	0	0	0	0	0	0	0	0	0	0	0	0	0	0	0	0	0	0	0	0	0	0	0	0	0	0	0	0	2	0	0	0	0	0	0	0	0	0	0	0	0	0	0
PADI4	22650	0	0	0	0	0	0	0	0	0	0	0	0	0	0	0	0	0	0	0	0	0	0	0	0	0	0	0	0	0	0	0	0	0	0	0	0	0	0	0	0	0	0	0	0	0	0	0	0
PADI6	23960	0	0	0	0	0	0	0	0	0	0	0	0	0	0	0	0	0	0	0	0	0	0	0	0	0	0	0	0	0	1	0	0	0	0	0	0	0	0	0	0	0	0	0	0	0	0	0	0
RCC2	41630	0	0	133	0	0	71	0	0	0	0	0	0	0	0	0	0	0	0	0	0	38	5	0	2	0	0	56	0	0	0	0	0	0	1	0	0	0	0	0	0	174	0	1	0	30	0	0	55
ARHGEF10L	44940	0	0	0	0	0	0	0	0	0	0	0	0	0	0	0	0	2	0	0	90	14	0	0	0	0	0	0	0	0	0	0	0	0	4	0	20	0	0	0	0	0	0	0	0	0	0	3	667
ACTL8	18610	0	0	0	0	0	0	0	0	0	0	0	0	0	0	0	0	0	0	0	0	0	0	0	0	0	0	0	0	0	0	0	0	0	0	0	0	0	0	0	0	0	0	0	0	0	0	0	0
LOC101927876	24700	0	0	0	0	0	0	0	0	0	0	0	0	0	0	0	0	0	0	0	0	0	0	0	0	0	0	0	0	0	0	0	0	0	0	0	0	0	0	0	0	0	0	0	0	0	0	0	0
IGSF21	19440	0	0	0	0	0	0	0	0	0	0	0	0	0	0	0	0	0	0	0	0	0	0	0	0	0	0	0	0	0	0	0	0	0	0	0	0	0	0	0	0	0	0	0	0	0	0	0	0
KLHDC7A	50570	0	0	0	0	0	0	0	0	0	0	0	0	0	0	0	0	0	0	0	0	0	0	0	0	0	0	0	0	0	0	0	0	0	0	0	0	0	0	0	0	0	0	0	0	0	0	0	0
PAX7	63130	0	0	0	0	0	0	0	0	0	0	0	0	0	0	0	0	0	0	0	0	16	0	0	0	0	0	0	0	0	0	0	0	0	0	0	0	0	0	0	0	0	0	0	0	0	0	0	0
TAS1R2	25210	0	0	0	0	0	0	0	0	0	0	0	0	0	0	0	0	0	0	0	0	0	0	0	0	0	0	0	0	0	0	0	0	0	0	0	0	0	0	0	0	0	0	0	0	0	0	0	0
ALDH4A1	35810	0	0	0	0	0	0	0	0	0	0	0	0	0	0	0	0	0	0	0	0	0	0	0	0	0	0	0	0	0	0	0	0	0	0	0	0	0	0	0	0	0	0	0	0	0	0	0	0
MIR4695	740	0	0	0	0	0	0	0	0	0	0	0	0	0	0	0	0	0	0	0	0	0	0	0	0	0	0	0	0	0	0	0	0	0	0	0	0	0	0	0	0	0	0	0	0	0	0	0	0
MIR1290	780	0	0	0	0	0	0	0	0	0	0	0	0	0	0	0	0	0	0	0	0	0	0	0	0	0	0	0	0	0	0	0	0	0	0	0	0	0	0	0	0	0	0	0	0	0	0	0	0
IFFO2	58350	0	0	0	0	0	0	0	0	0	0	0	0	0	0	0	0	0	0	0	0	0	0	0	0	0	0	0	2	0	0	0	0	0	0	0	0	0	0	43	0	0	182	0	0	0	0	0	0
UBR4	158820	0	0	20	0	0	0	0	13	0	0	0	0	0	0	0	0	0	0	153	0	0	0	0	304	42	419	682	0	209	0	0	1037	0	0	238	0	638	0	499	0	0	0	0	2	0	222	0	174
EMC1	66710	473	0	0	0	0	0	0	0	0	0	0	56	0	0	0	0	0	0	0	0	8	0	0	0	0	0	0	0	0	0	0	0	0	0	0	0	0	0	0	0	0	0	0	0	0	0	0	0
MRTO4	22730	0	0	0	0	0	332	0	0	0	0	0	0	0	0	0	0	0	0	0	0	0	0	0	0	0	0	0	0	27	1	0	0	0	0	0	0	0	0	0	0	0	0	0	0	0	0	0	0
AKR7L	23140	13	0	1	0	0	0	0	0	0	0	162	0	0	0	0	0	0	0	0	0	0	0	0	0	0	2	0	0	0	0	0	0	0	0	0	4	0	0	3	0	0	0	0	0	0	0	0	0
AKR7A3	12410	0	0	0	0	0	0	0	0	0	0	0	0	0	0	0	0	0	0	0	0	0	0	0	0	0	0	0	0	0	0	0	0	4	0	0	0	0	0	1	0	0	0	0	0	0	0	0	0
LOC100506730	24900	0	0	0	0	0	0	156	0	0	0	0	0	0	0	0	0	0	0	0	0	0	0	0	0	0	0	0	0	0	0	0	0	0	0	0	0	0	0	0	0	0	0	0	0	0	0	0	0
AKR7A2	26190	1420	0	122	2	0	0	114	0	0	0	0	0	0	2	0	0	0	0	0	0	141	0	0	0	0	390	0	0	0	0	0	0	0	2	0	448	0	0	329	0	562	0	0	0	0	0	0	1
PQLC2	34610	0	0	0	0	0	0	0	0	0	0	0	0	0	0	0	0	0	0	0	0	0	0	0	0	0	0	0	0	0	0	0	0	0	0	0	0	0	0	0	0	0	0	0	0	0	0	0	0
CAPZB	29070	0	196	70	0	425	265	0	0	668	0	0	1	132	0	486	1	0	0	74	461	37	0	304	0	0	566	2	1232	972	2	0	491	0	0	0	265	0	75	133	71	0	268	0	0	529	516	0	260
MINOS1	42310	0	81	60	94	134	54	0	0	133	0	0	0	0	92	40	0	112	0	102	69	30	112	147	73	2	0	240	158	0	0	0	70	0	0	0	0	0	79	72	0	0	0	0	0	268	1	0	43
MINOS1-NBL1	22100	0	0	0	0	0	0	0	0	0	0	0	0	0	0	0	0	0	0	0	0	0	0	0	0	0	0	0	0	0	0	0	0	0	0	0	0	0	0	0	0	0	0	0	0	0	0	0	0
RPS14P3	8380	1288	1009	175	487	1058	1986	166	60	1451	1652	574	247	778	1474	763	537	915	686	442	1159	546	627	1378	554	330	1225	1269	855	757	1466	173	923	726	631	838	221	219	696	454	573	770	613	1009	948	1131	1608	1729	554
NBL1	32810	0	29	0	0	0	0	0	0	0	0	0	0	0	0	0	0	0	0	5	30	0	0	0	0	0	0	0	0	0	0	0	0	0	0	0	4	0	0	0	0	1	6	0	0	10	0	0	0
HTR6	33880	0	0	0	0	0	0	0	134	0	0	0	0	0	0	0	0	0	0	0	0	0	0	0	0	0	0	0	0	0	0	0	0	0	0	0	0	0	0	0	0	0	0	0	0	0	0	0	0
TMCO4	29740	0	0	0	0	0	0	0	0	0	0	0	0	0	0	0	0	0	0	0	0	0	0	0	0	0	0	0	0	0	0	0	0	0	0	0	0	0	0	0	0	0	0	0	0	0	0	0	790
RNF186	12500	0	0	0	0	0	0	0	0	0	0	0	0	0	0	0	0	0	0	0	0	0	0	0	0	0	0	0	0	0	0	0	0	0	0	0	0	0	0	0	0	0	0	0	0	0	0	0	0
OTUD3	65140	0	0	0	0	0	0	0	0	0	0	0	0	0	0	0	0	0	0	74	0	0	0	0	0	0	0	0	0	0	0	0	0	0	0	0	0	0	0	122	0	0	0	0	0	0	0	0	0
PLA2G2E	4870	0	0	0	0	0	0	0	0	0	0	0	0	0	0	0	0	0	0	0	0	0	0	0	0	0	0	0	0	0	0	0	0	0	0	0	0	0	0	0	0	0	0	0	0	0	0	0	0
PLA2G2A	10320	0	0	0	0	646	0	0	0	0	0	0	0	0	3840	0	0	0	0	0	0	0	0	0	0	0	0	2	0	0	2	0	0	0	4	0	0	0	0	0	0	251	2	0	0	0	0	0	0
PLA2G5	18940	0	0	0	0	0	0	0	0	0	0	0	0	0	0	0	0	0	0	0	0	0	0	0	0	0	0	0	0	0	0	0	0	0	0	0	0	0	0	0	0	0	0	0	0	0	0	0	0
PLA2G2D	19700	0	0	0	0	0	0	0	0	0	0	0	0	0	0	0	0	0	0	0	0	0	0	0	0	0	0	0	0	0	0	0	0	0	0	0	0	0	0	0	0	0	0	0	0	0	0	0	0
PLA2G2F	27190	0	0	0	0	0	0	0	0	0	0	0	0	0	0	0	0	0	0	0	0	0	0	0	0	0	0	0	0	0	0	0	0	0	2	0	0	0	0	0	0	0	0	0	0	0	0	0	0
PLA2G2C	4530	0	0	0	0	0	0	0	0	0	0	0	0	0	0	0	0	0	0	0	0	0	0	0	0	0	0	0	0	0	0	0	0	0	0	0	0	0	0	0	0	0	0	0	0	0	0	0	0
UBXN10-AS1	5090	0	0	0	0	0	0	0	0	0	0	0	0	0	0	0	0	0	0	0	0	0	0	0	0	0	0	0	0	0	0	0	0	0	0	0	0	0	0	0	0	0	0	0	0	0	0	0	0
UBXN10	55780	0	0	0	0	0	0	0	0	0	0	0	0	0	0	0	0	0	0	0	0	0	0	0	0	0	0	0	0	0	0	0	0	0	0	0	0	0	0	0	0	0	0	0	0	0	0	0	0
VWA5B1	44750	0	0	0	0	0	0	0	0	0	0	0	0	0	0	0	0	0	0	0	0	0	0	0	0	0	0	0	0	0	0	0	0	0	0	0	0	0	0	0	0	0	0	0	0	0	0	0	0
LINC01141	37830	0	0	0	0	0	0	0	0	0	0	0	0	0	0	0	0	0	0	0	0	0	0	0	0	0	0	0	0	0	0	0	0	0	0	0	0	0	0	0	0	0	0	0	0	0	0	0	0
CAMK2N1	23510	0	0	0	0	0	0	0	0	0	0	0	0	0	21	0	0	0	0	0	0	0	0	0	0	0	0	0	0	16	0	0	0	0	0	0	0	0	0	0	0	0	2	0	0	0	0	0	0
MUL1	24580	0	0	0	0	0	0	0	0	0	0	0	0	0	0	0	2	0	0	0	0	167	0	0	0	0	0	0	0	745	2	0	2	0	0	0	0	0	0	544	0	0	0	0	0	0	170	0	0
FAM43B	25820	0	0	0	0	0	0	0	0	0	0	0	0	0	0	0	0	0	0	0	0	0	0	2	0	0	0	0	0	0	0	0	0	0	0	0	0	0	0	0	0	0	0	0	0	0	0	0	0
CDA	9590	0	0	0	0	0	0	0	0	0	0	0	0	0	0	0	0	0	0	0	0	54	0	0	0	0	0	0	0	0	0	0	0	0	0	0	0	0	0	0	0	0	0	0	0	570	0	0	0
PINK1	26600	0	0	0	0	0	0	0	0	0	0	0	145	0	0	0	0	0	0	0	28	0	0	0	0	0	0	0	0	0	0	0	0	0	3	5	286	0	0	0	0	107	0	0	1	280	1	0	0
MIR6084	1100	0	0	0	0	0	0	0	0	0	0	0	0	0	0	0	0	0	0	0	0	0	0	0	0	0	0	0	0	0	0	0	0	0	0	0	0	0	0	0	0	0	0	0	0	0	0	0	0
PINK1-AS	44430	0	0	0	0	0	0	0	0	0	0	0	0	0	0	0	0	0	0	0	1	0	0	0	0	0	0	0	0	0	0	0	0	0	0	0	93	0	0	0	0	0	0	0	0	0	0	0	0
DDOST	21260	0	0	0	0	0	0	0	0	0	0	0	0	0	0	0	134	2	0	374	899	133	0	0	0	20	2	0	0	286	0	0	0	0	0	412	0	0	0	1	0	774	0	0	0	559	773	1097	506
KIF17	40980	0	0	0	0	0	0	0	0	0	0	0	0	0	0	0	0	0	0	0	0	0	0	0	0	0	0	0	0	0	0	0	0	0	0	0	0	0	0	0	0	0	0	0	0	0	0	0	0
SH2D5	38340	0	0	0	0	0	0	0	0	0	0	0	0	0	0	0	0	0	0	0	0	0	0	0	0	0	0	1	0	0	0	0	0	0	2	0	0	0	0	0	0	0	0	0	0	0	0	88	0
HP1BP3	39210	0	0	0	0	1	0	0	0	25	0	0	0	1	0	0	0	0	812	263	0	0	0	0	133	0	0	0	1124	0	0	165	523	3	0	0	0	1	2	324	372	0	0	0	121	0	0	4	158
EIF4G3	69700	0	0	40	0	103	0	0	0	41	0	0	0	0	0	0	0	0	0	312	6	37	0	1	24	0	0	0	0	0	0	0	418	46	0	0	18	0	0	0	0	0	0	0	0	24	5	0	0
MIR1256	1190	0	0	0	0	0	0	0	0	0	0	0	0	0	0	0	0	0	0	0	0	0	0	0	0	0	0	0	0	0	0	0	0	0	0	0	0	0	0	0	0	0	0	0	0	0	0	0	0
ECE1	57370	0	0	2	2	0	4	0	0	0	0	0	0	0	0	0	2	0	2	178	450	0	84	0	734	0	0	0	0	2	0	433	952	0	3	2	0	0	178	276	0	31	451	0	0	0	0	0	1615
LOC100506801	25740	0	506	0	0	0	0	0	0	0	0	0	0	0	0	0	0	0	0	0	0	0	0	0	0	0	0	0	0	0	0	0	0	0	0	0	0	0	0	0	0	0	0	0	0	0	0	0	0
NBPF3	44180	0	0	0	0	0	0	0	0	0	0	0	0	0	0	0	0	0	0	0	0	126	1	0	0	0	0	0	0	0	0	0	4	0	1	1	20	0	0	0	0	0	0	0	0	0	0	0	17
ALPL	25960	0	0	0	0	0	0	0	0	0	0	0	0	0	0	0	0	0	0	0	0	0	0	0	0	0	0	0	0	0	0	0	0	0	0	0	0	0	0	0	0	0	0	0	0	0	0	0	0
RAP1GAP	35960	0	0	0	0	0	0	0	0	0	0	0	0	0	0	0	0	0	0	0	0	0	0	0	0	0	0	0	0	0	0	0	0	0	0	0	0	0	0	0	0	0	0	0	0	0	0	0	0
USP48	51880	0	0	0	0	0	0	0	2	0	0	0	0	0	0	0	385	0	0	0	333	0	0	0	45	0	1	0	0	0	0	0	100	0	0	0	0	0	2	0	0	0	0	0	194	0	0	0	111
LDLRAD2	40120	0	0	0	0	0	0	0	0	0	0	0	3	0	0	0	0	0	0	0	0	0	0	0	1	0	0	0	0	0	0	0	0	0	0	0	0	0	0	0	0	0	0	0	0	0	0	0	0
HSPG2	143434	0	0	0	0	0	344	0	0	0	0	0	41	0	4	0	43	0	47	0	0	0	0	2	250	0	2	0	0	311	0	478	0	0	1008	8	174	2	0	2	0	197	0	0	0	0	0	0	2
CELA3B	10030	0	0	0	0	0	0	0	0	0	0	0	0	0	0	0	0	0	0	0	0	0	0	0	0	0	0	0	0	0	0	0	0	0	0	0	0	0	0	0	0	0	0	0	0	0	0	0	0
CELA3A	9070	0	0	0	0	0	0	0	0	0	0	0	0	0	0	0	0	0	0	0	0	0	0	0	0	0	0	0	0	0	0	0	0	0	0	0	0	0	0	0	0	0	0	0	0	0	0	0	0
LOC101928043	6980	0	0	0	0	0	0	0	0	0	0	0	0	0	0	0	0	0	0	0	0	0	0	0	0	0	0	0	0	0	0	0	0	0	0	0	0	0	0	0	0	0	0	0	0	0	0	0	0
LINC00339	13880	0	0	0	0	0	0	0	0	0	0	0	0	0	748	0	0	0	0	0	0	191	0	0	0	0	0	0	0	0	0	0	0	0	0	0	0	0	0	0	0	0	0	0	0	0	0	0	0
CDC42	31552	0	167	257	0	0	70	133	0	219	0	0	63	198	0	0	29	2	0	352	201	196	40	920	364	2	886	2	2	242	748	183	294	19	77	262	158	420	285	125	0	426	0	318	33	602	327	0	811
WNT4	39050	0	0	0	0	0	0	0	0	0	0	0	0	0	0	0	0	0	0	0	0	0	0	0	0	0	0	0	0	0	0	0	0	0	2	0	0	0	0	0	0	0	0	0	0	0	0	0	0
MIR4418	620	0	0	0	0	0	0	0	0	0	0	0	0	0	0	0	0	0	0	0	0	0	0	0	0	0	0	0	0	0	0	0	0	0	0	0	0	0	0	0	0	0	0	0	0	0	0	0	0
ZBTB40	89920	0	0	0	0	0	0	0	0	0	0	0	0	0	0	0	0	0	655	0	0	0	0	0	0	0	0	0	0	430	0	0	0	0	0	0	0	0	0	0	0	0	0	0	0	0	0	0	0
EPHA8	54090	0	0	0	0	0	0	0	0	0	0	0	0	0	0	0	0	0	0	0	0	0	0	0	0	0	0	0	0	0	0	0	0	0	0	0	0	0	0	0	0	0	0	0	0	0	0	0	0
MIR6127	1090	0	0	0	0	0	0	0	0	0	0	0	0	0	0	0	0	0	0	0	0	0	0	0	0	0	0	0	0	0	0	0	0	0	0	0	0	0	0	0	0	0	0	0	0	0	0	0	0
C1QA	10980	0	0	0	0	0	0	0	0	0	0	0	0	0	0	0	0	0	0	0	0	0	0	0	0	0	0	0	0	0	0	0	0	0	0	0	0	0	0	0	0	0	0	0	0	0	0	0	0
C1QC	11910	0	0	0	0	0	0	0	0	0	0	0	0	0	0	0	0	0	0	0	0	0	0	0	0	0	0	0	0	0	0	0	0	0	0	0	0	0	0	0	0	0	0	0	0	0	0	0	0
C1QB	10440	0	0	0	0	0	0	0	0	0	0	0	0	0	0	0	0	0	0	0	0	0	0	0	0	0	0	0	0	0	0	0	0	0	0	0	0	0	0	0	0	0	0	0	0	0	0	0	0
EPHB2	110390	0	0	0	0	0	0	0	0	0	0	0	0	0	0	0	0	0	0	0	0	0	0	0	0	0	0	0	0	354	0	0	64	0	0	0	0	0	0	0	0	0	0	0	0	0	0	17	0
MIR4684	820	0	0	0	0	0	0	0	0	0	0	0	0	0	0	0	0	0	0	0	0	0	0	0	0	0	0	0	0	0	0	0	0	0	0	0	0	0	0	0	0	0	0	0	0	0	0	0	0
MIR4253	680	0	0	0	0	0	0	0	0	0	0	0	0	0	0	0	0	0	0	0	0	0	0	0	0	0	0	0	0	0	0	0	0	0	0	0	0	0	0	0	0	0	0	0	0	0	0	0	0
LACTBL1	17330	0	0	0	0	0	0	0	0	0	0	0	0	0	0	0	0	0	0	0	0	0	0	0	0	0	0	0	0	0	0	0	0	0	0	0	0	0	0	0	0	0	0	0	0	0	0	0	0
C1orf234	5100	0	0	0	0	0	0	0	0	0	0	0	0	0	0	0	0	0	0	0	0	0	0	0	0	0	0	0	0	0	0	0	0	0	0	0	0	0	0	0	0	0	0	0	0	0	0	0	0
KDM1A	31070	0	375	0	0	0	0	21	0	0	0	0	0	89	0	0	106	0	0	394	0	0	0	0	0	0	0	0	0	0	0	0	0	0	0	0	0	0	0	65	0	0	0	0	0	0	0	0	0
MIR3115	680	0	0	0	0	0	0	0	0	0	0	0	0	0	0	0	0	0	0	0	0	0	0	0	0	0	0	0	0	0	0	0	0	0	0	0	0	0	0	0	0	0	0	0	0	0	0	0	0
MIR4419A	770	0	0	0	0	0	0	0	0	0	0	0	0	0	0	0	0	0	0	0	0	0	0	0	0	0	0	0	0	0	0	0	0	0	0	0	0	0	0	0	0	0	0	0	0	0	0	0	0
LUZP1	84870	0	74	320	4	0	0	1317	0	214	2	0	0	308	2	0	0	1111	1085	0	70	0	0	2	429	12	697	513	595	209	4	981	0	0	472	0	23	0	0	168	0	0	0	0	0	121	0	619	207
HTR1D	28350	0	0	0	0	0	0	0	0	0	0	0	0	0	0	0	0	0	0	0	0	0	0	0	0	0	0	0	0	0	0	0	0	0	0	0	0	0	0	0	0	0	0	0	0	0	0	0	0
LINC01355	35110	0	0	0	0	0	0	0	0	0	0	0	0	0	0	0	0	0	0	0	0	0	0	0	0	0	0	0	0	0	0	0	0	0	0	0	0	0	0	0	0	0	159	0	0	0	0	0	0
HNRNPR	78400	47	1	0	0	1078	369	0	0	39	0	0	254	2	2	925	1	0	0	0	0	2	0	820	0	0	2	0	0	734	1	0	370	1	0	446	0	345	2	0	0	430	0	918	0	13	169	0	309
ZNF436	48140	0	0	0	0	0	0	0	104	0	0	0	0	0	0	0	737	0	189	0	2	0	0	0	0	0	0	0	0	0	0	0	0	0	2	0	0	0	0	0	0	0	0	0	27	0	1	0	0
ZNF436-AS1	28670	0	0	0	0	0	0	0	0	0	0	0	0	0	0	0	0	0	0	0	0	0	0	0	0	0	2	0	0	0	0	0	0	0	0	0	0	0	0	0	0	307	0	0	0	0	0	0	0
TCEA3	17500	6	331	0	0	0	0	0	0	0	2	0	0	0	0	0	0	1	0	138	0	0	0	0	0	0	0	0	0	0	0	0	0	0	0	0	0	0	0	0	0	0	0	0	0	251	0	0	0
ASAP3	41520	0	0	0	0	0	0	0	0	0	0	0	0	0	0	0	0	0	0	0	0	0	0	0	0	0	0	0	0	0	0	0	0	0	0	0	0	0	0	357	0	0	0	0	0	387	0	0	0
E2F2	51937	0	0	0	0	0	0	0	0	0	0	0	0	0	0	0	0	0	0	0	0	0	0	0	0	0	0	0	0	0	0	0	0	0	0	0	0	0	0	0	0	0	0	0	0	0	0	0	0
LOC101928163	12120	0	0	0	0	0	0	0	0	0	0	0	0	0	0	0	0	0	0	0	0	0	0	0	0	0	0	0	0	0	0	0	0	0	2	0	0	0	0	0	0	0	0	0	0	0	0	0	0
ID3	12390	1437	2	0	0	0	508	425	0	2	338	0	140	0	2	429	2808	0	2	2	127	269	448	2	3	1715	4	2	2219	4	1096	255	0	2	3809	4	0	0	141	0	0	0	1	5991	685	339	0	1924	1518
MDS2	10270	0	0	0	0	0	0	0	0	0	0	0	0	0	0	0	0	0	0	0	0	0	0	0	0	0	0	0	0	0	0	0	0	0	0	0	0	0	0	0	0	0	0	0	0	0	0	0	0
RPL11	6340	977	1877	409	1060	737	1881	1078	28	502	769	2282	554	1764	1008	848	529	564	779	1080	806	631	683	941	957	394	238	1422	1560	1461	2959	358	1618	571	4	182	1070	304	728	707	1245	945	532	1818	1151	1140	1048	920	1405
TCEB3	49430	0	0	77	0	0	0	0	2	0	0	0	0	0	0	0	459	0	0	374	2	0	0	0	0	0	0	0	1123	0	0	0	0	0	0	0	0	0	0	233	0	0	0	0	1	0	365	0	0
TCEB3-AS1	10840	0	0	0	0	0	0	0	0	0	0	0	0	0	0	0	0	0	0	0	0	0	0	0	0	0	0	0	0	0	0	0	0	0	0	0	0	0	0	0	0	0	0	0	0	0	0	0	0
PITHD1	16220	0	0	4	0	0	180	0	0	0	0	0	2	1448	1014	0	0	0	2	0	0	6	2	213	0	0	172	0	372	0	1643	2	0	0	0	0	123	0	0	0	0	0	0	0	0	136	0	0	54
LYPLA2	16240	0	0	0	0	0	0	0	0	0	0	0	0	0	0	0	0	0	0	0	0	0	0	0	0	2	396	0	0	0	0	0	0	0	0	0	237	0	0	0	0	2	0	0	0	0	0	0	0
GALE	18580	0	0	0	0	0	0	0	0	0	0	0	0	0	0	0	0	0	0	0	0	0	0	0	0	0	0	0	0	0	0	0	0	0	0	0	0	0	0	0	0	0	0	0	0	0	0	0	0
HMGCL	16080	0	0	142	124	0	0	0	0	0	0	0	0	0	0	0	0	0	0	0	413	0	0	0	477	0	0	0	0	0	0	0	0	0	0	6	0	0	0	0	0	0	0	0	0	0	0	0	0
FUCA1	21170	0	0	0	0	0	0	0	0	0	0	0	0	0	0	0	0	0	0	0	0	0	0	0	0	0	0	0	877	0	0	0	0	0	0	0	0	0	0	0	0	0	0	0	0	0	0	0	0
CNR2	17750	0	0	0	0	0	0	0	0	0	0	0	0	0	0	0	0	0	0	0	0	0	0	0	0	0	0	0	0	0	0	0	0	0	0	0	0	0	0	0	0	0	0	0	0	0	0	0	0
MIR378F	780	0	0	0	0	0	0	0	0	0	0	0	0	0	0	0	0	0	0	0	0	0	0	0	0	0	0	0	0	0	0	0	0	0	0	0	0	0	0	0	0	0	0	0	0	0	0	0	0
PNRC2	24140	0	182	26	0	710	436	684	1	0	0	2	73	0	493	2	81	0	0	66	181	2	786	0	158	2	0	0	548	527	2	1	346	0	0	424	479	0	218	388	961	1194	274	321	0	776	116	0	0
SRSF10	164330	0	0	82	198	0	2	622	12	0	0	0	0	0	0	0	174	0	149	87	77	193	0	1	521	0	0	0	0	0	0	0	253	0	26	0	0	0	24	0	1	662	0	19	228	0	198	0	0
MYOM3	58000	20	0	0	0	0	0	0	0	0	0	0	0	0	0	0	0	0	0	0	0	0	0	0	0	0	0	0	0	0	0	0	0	0	0	0	0	0	0	0	0	0	0	0	0	0	0	0	0
IL22RA1	29620	0	0	0	0	0	0	0	0	0	0	0	0	0	0	0	0	0	0	0	0	0	0	0	0	0	0	0	0	0	0	0	0	0	1	0	0	0	0	0	0	0	0	0	0	0	0	0	0
IFNLR1	45630	0	0	0	0	0	0	0	0	0	0	0	0	0	0	0	0	0	0	0	0	0	0	0	0	0	0	0	0	0	0	0	0	0	0	0	0	0	0	0	0	0	0	0	0	0	0	0	0
LOC284632	18460	0	0	0	0	0	0	0	0	0	0	0	0	0	0	0	0	0	0	0	0	0	0	0	0	0	0	0	0	0	0	0	0	0	0	0	0	0	0	0	0	0	0	0	0	0	0	0	0
GRHL3	34220	0	0	0	0	0	0	0	0	0	0	0	0	0	0	0	0	0	0	0	0	0	0	0	0	0	0	0	0	0	0	0	0	0	0	0	0	0	0	0	0	0	0	0	0	0	0	0	0
STPG1	30470	0	0	0	0	0	0	0	0	0	0	0	0	0	0	0	0	0	0	0	0	0	0	0	0	0	0	0	0	0	0	0	0	0	0	0	0	0	0	0	0	0	0	0	0	0	0	0	0
NIPAL3	54260	0	0	0	0	0	0	0	0	0	0	0	0	0	0	0	0	0	0	0	0	0	0	0	0	0	0	0	0	0	0	0	0	0	0	0	0	2	0	0	0	0	0	0	0	0	0	0	0
RCAN3AS	4290	0	0	0	0	0	0	0	0	0	0	0	0	0	0	0	0	0	0	0	0	0	0	0	0	0	0	0	0	0	0	0	0	0	0	0	0	0	0	0	0	0	0	0	0	0	0	0	0
RCAN3	30300	0	0	0	0	0	0	0	0	0	0	0	0	0	0	0	0	0	0	0	0	0	0	0	0	0	0	0	0	0	0	0	0	0	0	0	0	0	0	0	0	0	20	0	0	0	0	0	0
LOC100506985	9730	0	0	0	0	0	0	0	0	0	0	0	0	0	0	0	0	0	0	0	0	0	0	0	0	0	0	0	0	0	0	0	0	0	0	0	0	0	0	0	0	0	0	0	0	0	0	0	0
NCMAP	39900	0	0	0	0	0	0	0	0	0	0	0	0	0	0	0	0	0	0	0	0	0	0	0	0	0	0	0	0	0	0	0	0	0	0	0	0	0	0	0	0	1	0	0	0	0	0	0	0
SRRM1	41500	1	73	39	0	0	704	184	0	744	0	0	0	26	0	295	0	0	81	10	2	9	0	2	0	0	0	33	0	0	0	0	10	0	43	139	238	60	0	0	0	0	0	79	0	0	18	88	160
CLIC4	44340	2	11	183	0	1658	106	1	22	1020	2	4	470	0	4	337	0	1467	1646	310	619	219	1656	1104	497	0	4	3	569	634	158	2	69	2292	4	112	42	1785	272	560	4	1913	656	149	4	1229	416	1146	1405
RUNX3	47670	0	110	4	0	1059	0	0	0	0	0	0	0	8	5	0	0	0	0	0	0	0	0	0	0	0	0	0	0	0	2	342	0	0	0	0	0	2	0	0	0	0	0	0	0	0	0	0	0
MIR6731	720	0	0	0	0	0	0	0	0	0	0	0	0	0	0	0	0	0	0	0	0	0	0	0	0	0	0	0	0	0	0	0	0	0	0	0	0	0	0	0	0	0	0	0	0	0	0	0	0
MIR4425	840	0	0	0	0	0	0	0	0	0	0	0	0	0	0	0	0	0	0	0	0	0	0	0	0	0	0	0	0	0	0	0	0	0	0	0	0	0	0	0	0	0	0	0	0	0	0	0	0
SYF2	17770	24	0	13	3	2	173	0	0	0	0	0	0	0	0	0	0	243	1	0	118	75	1	919	0	0	85	48	19	0	0	0	0	0	0	426	0	817	12	0	0	0	0	0	2	0	76	414	0
RSRP1	14650	0	0	155	399	0	436	0	0	536	2	0	284	1066	0	2	2	0	997	2	171	257	4	566	1109	1	2	0	1	360	0	684	1	2828	1040	0	2	2	2	259	0	894	0	65	0	372	325	1	1483
RHD	30070	0	0	0	0	0	0	0	0	0	0	0	0	0	0	0	0	0	0	0	0	0	0	0	166	0	0	0	0	0	0	2	0	0	0	0	0	0	0	0	0	0	0	0	0	0	0	0	0
TMEM50A	23020	0	2	65	0	0	551	0	2	0	0	0	320	0	16	403	0	516	648	378	382	172	0	307	452	0	0	117	0	178	314	477	209	387	0	2	259	0	1	344	10	421	0	2	0	736	841	0	127
RHCE	16180	0	0	0	0	0	0	0	0	0	0	0	0	0	0	0	0	0	0	0	0	0	0	0	0	0	0	0	0	0	0	2	0	0	0	0	0	0	0	0	0	1	0	0	0	0	0	0	0
TMEM57	39770	0	273	1	2	0	0	0	0	0	0	0	0	351	0	0	0	0	238	402	0	0	0	0	0	0	0	0	0	121	0	0	0	0	0	0	0	0	0	0	0	18	0	0	0	0	0	0	0
LDLRAP1	29350	0	0	42	0	0	0	0	0	0	0	0	0	0	0	0	0	0	0	0	0	0	0	0	0	0	0	23	0	0	0	0	0	0	0	0	0	0	0	0	0	0	0	0	0	0	0	0	0
MAN1C1	46410	0	0	0	0	0	0	0	0	3	0	0	0	0	0	0	0	0	0	0	0	0	0	0	0	0	0	0	0	0	0	0	0	0	0	0	0	0	0	0	0	0	0	0	0	0	0	0	0
SEPN1	43320	0	0	0	0	0	74	0	0	0	0	0	0	0	0	0	0	0	0	0	0	0	0	0	0	0	0	0	0	0	0	0	0	0	2	60	0	0	0	0	0	0	0	0	0	0	0	0	0
MTFR1L	24030	0	0	0	0	0	0	0	0	0	0	0	0	2	0	0	0	0	0	0	0	271	0	1	0	0	0	0	0	0	0	0	0	0	0	0	0	2	0	2	0	273	0	0	0	397	180	2	2
LOC646471	36530	0	0	0	0	0	0	0	0	0	0	0	0	0	0	0	0	0	0	0	0	0	0	0	0	0	0	0	0	0	0	0	0	0	0	0	0	0	0	0	0	106	0	0	0	0	89	0	0
AUNIP	24080	0	0	0	0	0	0	0	0	0	0	0	0	0	0	0	0	0	0	0	0	0	0	0	0	0	0	0	0	0	0	0	0	0	0	0	0	0	0	0	0	0	0	0	0	0	0	0	0
PAQR7	30230	279	0	0	0	0	0	0	0	0	2	0	0	0	358	0	0	0	0	161	0	0	0	0	0	0	0	0	0	0	0	0	0	0	0	0	0	0	50	0	0	82	0	0	0	0	0	0	0
STMN1	36024	0	0	2	0	602	1428	2194	0	336	0	1	0	3	643	1088	297	2951	6	2	2	329	2	4	54	0	0	0	823	0	0	0	0	0	1364	2	2	0	288	0	1034	2	327	1560	0	393	0	0	961
MIR3917	930	0	0	0	0	0	0	0	0	0	0	0	0	0	0	0	0	0	0	0	0	0	0	0	0	0	0	0	0	0	0	0	0	0	0	0	0	0	0	0	0	0	0	0	0	0	0	0	0
PAFAH2	35810	0	0	0	0	0	0	0	0	0	0	0	0	0	0	0	0	0	0	0	0	0	0	0	0	0	0	0	0	0	0	0	0	0	0	0	0	0	0	0	0	0	0	0	0	0	0	0	0
EXTL1	40140	0	0	0	0	0	0	0	0	0	0	0	0	0	0	0	0	0	0	0	0	0	0	0	0	0	0	0	0	0	0	0	0	0	0	0	0	0	0	0	0	0	0	0	0	0	0	0	0
SLC30A2	24990	0	0	0	0	0	0	0	0	0	0	0	0	0	0	0	0	0	0	0	0	0	0	0	0	0	0	0	0	0	0	0	0	0	0	0	0	0	0	0	0	0	0	0	0	0	0	0	0
TRIM63	17700	0	0	0	0	0	0	0	0	0	0	0	0	0	0	0	0	0	0	0	0	0	0	0	0	0	0	0	0	0	0	0	0	0	0	0	0	0	0	0	0	0	0	0	0	0	0	0	0
PDIK1L	46000	0	0	0	0	0	0	0	0	0	0	0	0	0	0	0	0	0	0	0	0	0	0	0	0	0	250	0	0	0	0	0	0	0	1	0	0	0	0	0	0	0	0	0	0	0	0	0	0
FAM110D	15240	0	0	0	0	0	0	0	0	0	0	0	0	0	0	0	0	0	0	0	0	0	0	0	0	0	0	0	0	0	0	0	0	0	0	0	0	0	0	0	0	0	0	0	0	0	0	0	0
ZNF593	6490	0	0	0	0	0	19	0	0	0	0	0	0	0	0	0	372	0	0	0	0	0	0	0	0	0	0	0	0	0	0	0	0	0	0	0	168	0	0	195	0	0	0	0	0	0	0	0	243
CNKSR1	25580	0	0	0	0	0	0	0	0	0	0	0	0	0	0	0	0	0	0	0	0	0	0	0	0	0	0	0	0	0	0	0	0	0	0	0	0	0	0	0	0	0	0	0	0	0	0	0	0
CATSPER4	14190	0	0	0	0	0	0	0	0	0	0	0	0	0	0	0	0	0	0	0	0	0	0	0	0	0	0	0	0	0	0	0	0	0	0	0	0	0	0	0	0	0	0	0	0	0	0	0	0
LOC101928303	10780	0	0	0	0	0	0	0	0	0	0	0	0	0	0	0	0	0	0	0	0	0	0	0	0	0	0	0	0	0	0	0	0	0	0	0	0	0	0	0	0	0	0	0	0	0	0	0	0
CEP85	42960	0	0	0	0	0	622	0	0	0	0	0	0	0	2	0	0	0	0	0	318	0	0	0	205	0	796	117	0	0	0	0	0	0	0	0	0	0	0	0	0	0	0	0	0	0	0	0	0
SH3BGRL3	11152	6	2086	340	154	2041	1569	5	0	301	0	1109	874	0	0	0	701	1	2	921	1329	1247	1872	1897	2106	4	2515	12	2	2045	3	6	1403	4	0	1020	475	6	1794	1020	1546	1416	1985	2	2	1373	3397	6	1484
UBXN11	20720	0	0	0	0	0	0	0	0	0	0	0	0	0	0	0	0	0	0	0	0	0	0	0	0	0	0	0	0	0	0	0	0	0	1	27	0	0	0	0	0	0	0	0	0	0	0	0	0
CD52	5050	0	0	0	0	0	0	0	0	0	0	0	0	0	0	0	0	0	0	0	0	0	0	0	0	0	0	0	0	0	0	0	0	0	0	0	0	0	0	0	0	0	0	0	0	0	0	0	0
AIM1L	52450	0	0	0	0	0	0	0	0	0	0	0	0	0	0	0	0	0	0	0	0	0	0	0	0	0	0	0	0	0	0	0	0	0	0	0	0	0	0	0	0	0	0	0	0	0	0	0	0
ZNF683	17320	0	0	0	0	0	0	0	0	0	0	0	0	0	0	0	0	0	0	0	0	0	0	0	0	0	0	0	0	0	0	0	0	0	0	0	0	0	0	0	0	0	0	0	0	0	0	0	0
LIN28A	40140	0	0	0	0	0	0	0	0	0	0	0	0	0	0	0	0	0	0	0	0	0	0	0	0	0	0	0	0	0	0	0	0	0	0	0	0	0	0	0	0	0	0	0	0	0	0	0	0
DHDDS	33280	0	0	0	0	0	0	0	0	0	0	0	0	0	0	0	0	0	0	0	0	0	0	0	0	0	0	0	0	0	0	0	404	0	0	0	0	0	0	0	0	0	0	0	1	0	0	0	0
LOC101928324	7830	0	0	0	0	0	0	0	0	0	0	0	0	0	0	0	0	0	0	0	0	0	0	0	0	0	0	0	0	0	0	0	0	0	0	0	0	0	0	0	0	0	0	0	0	0	0	0	0
HMGN2	19690	799	0	5	0	830	1324	2	0	0	56	0	51	2	2	517	380	0	192	169	108	145	2	0	89	0	2	221	2	80	2	0	97	0	0	205	513	0	356	110	533	2	0	383	263	374	74	0	234
RPS6KA1	33830	0	0	0	0	0	0	0	0	0	0	0	0	0	0	0	0	0	0	0	0	0	0	0	0	0	0	0	0	0	0	0	0	0	0	0	0	0	0	0	0	0	0	0	0	0	0	0	0
MIR1976	520	0	0	0	0	0	0	0	0	0	0	0	0	0	0	0	0	0	0	0	0	0	0	0	0	0	0	0	0	0	0	0	0	0	0	0	0	0	0	0	0	0	0	0	0	0	0	0	0
ARID1A	85852	0	0	0	0	0	192	0	0	0	68	2	0	16	0	0	0	0	0	0	0	295	0	2	0	0	0	0	2	0	4	6	0	0	0	0	0	0	0	0	0	0	0	0	0	0	0	0	855
PIGV	29550	0	0	0	0	0	0	0	0	0	0	0	0	0	0	0	0	0	0	0	0	272	2	0	0	0	0	0	0	0	0	0	0	0	2	0	743	0	0	0	0	0	0	0	0	0	0	0	0
ZDHHC18	31390	0	0	0	0	0	0	0	0	0	0	0	0	0	0	0	0	0	0	0	0	0	0	0	0	0	0	0	0	0	0	0	500	295	0	0	0	0	0	0	0	0	0	601	0	0	0	0	0
SFN	13150	0	0	0	0	0	0	0	0	0	0	0	0	0	0	0	0	0	0	0	0	0	0	0	0	0	0	0	0	0	0	0	0	0	0	0	0	0	0	0	0	0	0	0	0	0	0	0	0
GPN2	15100	0	0	0	0	0	0	0	0	0	0	0	0	0	0	0	0	0	0	527	455	0	0	0	0	0	0	0	0	0	0	0	0	0	0	0	0	0	0	0	0	0	2	0	0	0	0	0	0
GPATCH3	21290	0	0	0	0	0	0	0	0	0	0	0	0	0	0	0	0	0	4	0	0	194	0	3	0	0	0	0	0	0	0	1	0	0	0	0	0	0	0	0	0	0	0	0	0	0	0	0	0
NR0B2	12710	0	0	0	0	0	0	0	0	0	0	0	0	0	0	0	0	0	0	0	0	0	0	0	0	0	0	0	0	0	0	0	0	0	0	0	0	0	0	0	0	0	0	0	0	0	0	0	0
NUDC	18130	0	0	56	2	0	0	0	0	372	0	0	149	39	787	55	289	0	295	226	196	115	3	346	664	0	0	0	0	238	0	1	347	0	2	0	115	341	311	390	0	173	1	0	2	235	225	0	279
KDF1	18030	0	0	0	0	0	0	0	0	0	0	0	0	0	0	0	0	0	0	0	0	0	0	0	0	0	0	0	0	0	0	0	0	0	0	0	0	0	0	0	0	0	0	0	0	0	0	0	0
TRNP1	19490	0	0	0	0	0	0	0	0	0	0	0	0	0	0	0	0	0	0	0	0	0	0	0	0	0	0	0	0	0	0	0	0	0	0	0	0	0	0	0	0	0	0	0	0	0	0	0	0
FAM46B	23740	0	0	0	0	0	0	0	0	0	0	491	0	0	0	0	0	0	0	0	0	0	0	0	0	0	0	0	0	0	0	0	0	0	1406	0	0	0	0	0	0	0	0	0	0	0	0	710	0
SLC9A1	47420	0	0	104	0	0	0	0	2	0	0	0	0	0	2	0	690	2	0	64	0	1	0	2	394	110	0	8	4	0	0	205	178	0	6	0	694	0	1	341	0	0	3	48	0	0	0	0	292
WDTC1	48190	0	0	0	0	0	0	0	0	0	0	0	0	0	0	0	0	0	0	0	0	0	0	0	0	2	0	0	0	0	0	0	0	0	0	0	0	0	0	65	0	241	0	0	2	0	0	0	0
TMEM222	18550	0	0	0	0	0	15	2	0	308	0	0	0	0	0	0	0	0	0	0	0	163	0	0	0	0	0	0	0	0	0	0	0	0	0	0	178	0	0	0	0	0	0	0	0	0	0	0	0
ACTG1P20	26520	0	38	0	80	0	966	67	0	54	43	0	31	96	31	0	87	67	55	99	32	54	2	174	2	11	63	1	296	15	0	151	893	57	235	209	0	159	58	15	84	45	72	278	0	50	188	0	98
SYTL1	19660	0	0	0	0	0	0	0	0	0	0	0	0	0	0	0	0	0	0	0	0	0	0	0	0	0	0	0	0	0	0	0	0	0	0	0	0	0	0	0	0	0	0	0	0	0	0	0	0
MAP3K6	43480	0	0	0	0	0	0	0	0	0	0	0	0	0	0	0	0	0	0	0	0	0	0	0	0	0	0	0	0	0	0	0	0	0	2	0	0	0	0	0	0	0	0	0	0	0	0	0	0
FCN3	10320	0	0	0	0	0	0	0	0	0	0	0	0	0	0	0	0	0	0	0	0	0	0	0	0	0	0	0	0	0	0	0	0	0	0	0	0	0	0	0	0	0	0	0	0	0	0	0	0
CD164L2	15630	0	0	0	0	0	0	0	0	0	0	0	0	0	0	0	0	0	0	0	0	0	0	0	0	0	0	0	0	0	0	0	0	0	0	0	0	0	0	0	0	0	0	0	0	0	0	0	0
GPR3	21140	0	0	0	0	0	0	0	0	0	0	0	0	0	0	0	0	0	0	0	0	0	0	0	0	0	0	0	0	0	0	0	0	0	0	0	0	0	0	0	0	0	0	0	0	0	0	0	0
WASF2	56950	0	0	80	0	0	174	0	0	0	203	0	0	0	112	2	418	2	233	0	0	249	0	2	0	0	75	0	0	2	0	0	2	0	0	0	0	0	93	0	0	0	0	0	0	49	264	384	123
AHDC1	63580	0	0	0	0	0	0	0	0	0	0	0	0	0	125	0	0	4	0	0	34	0	0	156	0	0	7	0	0	0	0	34	0	0	71	2	39	0	3	0	2	37	0	0	0	0	9	0	0
FGR	27730	0	0	0	0	0	0	0	0	0	0	0	0	0	0	0	0	0	0	0	0	0	0	0	0	0	0	0	0	0	0	0	0	0	0	0	0	0	0	0	0	0	0	0	0	0	0	0	0
IFI6	8600	0	3364	94	273	0	0	0	0	274	2	0	95	0	0	6	0	0	4	282	17	368	20	0	2	0	0	50	0	959	0	0	0	0	447	0	161	59	15	1326	0	2	3	0	1	18	22	0	194
FAM76A	34590	0	0	0	0	0	2	0	0	0	0	0	0	0	0	0	0	0	0	0	0	2	0	0	0	0	0	0	0	0	0	0	0	0	0	0	0	0	0	0	0	0	26	0	0	0	0	0	55
STX12	30790	0	0	0	0	0	0	0	0	0	0	0	0	0	0	0	0	0	0	1055	0	53	0	752	0	1	360	0	0	0	2	0	0	0	0	0	0	0	0	0	0	693	1	0	0	0	0	0	0
PPP1R8	28520	0	0	125	0	0	0	0	0	2	2	0	0	0	0	0	0	0	2	0	0	0	519	0	0	0	1	0	0	0	0	0	0	0	0	0	0	0	0	0	2235	913	2	0	0	1	0	0	494
SCARNA1	1660	0	0	0	0	0	0	0	0	0	0	0	0	0	0	0	0	0	0	0	0	0	0	0	0	0	0	0	0	0	0	0	0	0	0	0	0	0	0	0	0	0	0	0	0	0	0	0	0
THEMIS2	27240	0	0	54	0	0	0	0	0	0	0	0	0	0	0	0	0	0	0	0	0	0	0	0	0	0	0	0	0	0	0	0	0	0	0	0	0	0	0	0	0	0	0	1	0	0	0	0	0
RPA2	19560	0	0	0	0	0	0	0	0	0	0	0	0	0	0	0	378	2	0	0	0	1	0	0	0	0	522	651	0	0	0	0	0	0	0	0	0	0	0	0	0	0	62	0	0	0	0	0	0
SMPDL3B	23850	0	0	0	0	0	0	0	0	0	0	0	0	0	0	0	0	0	0	0	0	0	0	0	0	0	0	0	0	0	0	0	0	0	0	0	0	0	0	0	0	0	0	0	0	0	0	0	0
XKR8	26920	0	0	0	0	0	0	0	0	0	0	0	0	0	0	0	0	0	0	0	0	0	0	0	0	0	0	0	0	0	0	0	0	0	0	0	0	0	0	0	0	0	0	0	0	0	0	0	0
EYA3	62730	0	0	0	0	0	0	1	0	0	0	0	0	0	0	0	0	0	0	0	2	2	0	497	0	124	0	0	0	0	0	0	0	0	0	0	0	0	0	0	0	0	0	0	0	0	0	0	0
PTAFR	45330	0	0	0	0	0	0	0	0	0	0	0	0	0	0	0	0	0	0	0	0	0	0	0	0	0	0	0	0	0	0	0	0	0	0	0	0	0	0	0	0	0	0	0	0	0	0	0	0
DNAJC8	17640	0	611	97	0	0	18	584	0	0	4	0	0	0	0	0	0	858	0	278	0	0	1106	33	474	0	0	2	0	0	0	253	0	0	0	0	0	0	0	384	0	0	0	0	0	1	1	0	317
ATPIF1	19252	313	417	85	0	1	510	0	2	0	0	0	0	188	0	0	0	291	0	0	1	63	1225	0	0	0	2	0	0	231	0	0	0	0	276	0	412	310	104	0	0	132	0	0	1	98	0	0	0
SESN2	35282	0	0	0	0	0	0	0	0	880	2	0	375	0	0	0	2	0	0	2069	2	54	0	0	105	0	0	0	0	0	0	0	2	4	0	0	0	0	0	0	0	2	2	0	0	0	1102	537	2661
MED18	18690	0	0	0	0	0	0	0	0	0	0	0	0	0	0	0	0	0	0	74	0	0	0	0	0	0	0	0	0	0	0	0	0	0	0	0	0	0	0	0	0	0	0	0	0	0	0	0	526
PHACTR4	64920	0	0	0	0	0	0	0	0	0	0	0	174	0	0	0	0	0	0	0	409	0	0	0	0	0	0	0	734	119	2	0	0	0	156	0	0	0	0	0	0	0	0	0	0	0	0	0	0
SNHG3	23460	0	0	53	260	0	0	0	0	0	0	0	2	0	1	195	0	0	333	222	88	0	0	0	0	0	333	0	0	0	0	0	255	0	0	0	0	0	0	0	0	0	0	0	0	0	35	0	232
RCC1	30270	0	0	101	0	0	0	0	0	0	0	0	0	0	0	0	0	0	0	0	234	12	0	16	0	0	0	0	0	0	0	2	0	0	0	0	0	0	0	6	0	0	0	0	0	0	0	0	0
SNORA73B	1580	0	0	0	0	0	0	0	0	0	0	0	0	0	0	0	0	0	0	0	0	0	0	0	0	0	0	0	0	0	0	0	0	0	0	0	0	0	0	0	0	0	0	0	0	0	0	0	0
TRNAU1AP	20150	0	0	8	0	0	0	0	0	0	0	0	0	0	0	0	0	0	0	0	0	0	0	0	0	0	0	0	0	85	0	0	0	0	0	0	0	0	0	0	0	0	0	0	0	0	0	657	0
SNHG12	7390	0	0	81	0	0	0	0	0	453	0	0	186	978	2	48	1	400	4	406	605	0	0	0	0	0	0	0	0	11	142	0	231	624	0	1	12	0	0	0	2	606	0	0	0	115	854	0	0
SNORD99	800	0	0	0	0	0	0	0	0	0	0	0	0	1	0	0	0	0	0	0	0	0	0	0	0	0	0	0	0	0	246	0	0	190	0	0	24	0	0	0	0	0	0	0	0	0	29	0	0
SNORA61	1300	0	0	0	0	0	0	0	0	0	0	0	0	0	0	73	0	0	0	0	0	0	0	0	0	0	0	0	0	0	0	0	92	175	0	0	0	0	0	0	0	0	0	0	0	0	0	0	0
SNORA44	1320	0	1	0	0	0	0	0	0	54	0	0	0	0	0	0	1	0	0	36	0	0	0	0	0	0	0	0	0	0	0	0	0	0	0	1	0	0	0	0	0	0	0	0	0	0	0	0	0
SNORA16A	1340	0	0	0	0	0	0	0	0	17	0	0	0	0	0	0	0	0	0	0	0	0	0	0	0	0	0	0	0	0	0	0	0	0	0	0	0	0	0	0	0	0	0	0	0	0	0	0	4
RAB42	13330	0	0	0	0	0	0	0	0	0	0	0	0	0	0	0	0	0	0	0	0	0	0	0	0	0	0	0	0	0	0	0	0	0	0	0	0	0	0	0	0	0	0	0	0	0	0	0	0
TAF12	14500	0	0	0	0	0	0	0	0	0	2	0	0	0	0	0	0	0	0	1	0	83	0	304	0	0	0	0	0	0	0	0	269	0	0	0	0	0	0	100	0	284	0	0	0	0	0	0	0
RNU11	1350	0	0	0	0	0	0	0	4	0	0	0	0	0	0	0	0	0	0	0	0	0	0	0	0	0	0	0	0	0	0	0	0	0	0	0	0	0	0	0	0	0	0	0	0	0	0	0	0
GMEB1	26940	0	0	0	0	0	0	0	0	0	0	0	0	0	0	0	0	0	0	0	0	0	0	0	0	0	0	0	0	0	0	0	0	0	0	0	0	0	0	0	0	0	0	0	0	0	0	0	0
YTHDF2	30632	0	0	0	0	0	576	0	0	2	0	0	300	231	0	0	3	557	0	1063	0	287	5	0	0	3	0	0	2	0	0	1038	0	1058	1404	1	0	2	0	502	0	0	2	0	1281	0	668	453	880
OPRD1	17740	0	0	0	0	0	0	0	0	0	0	0	0	0	0	0	0	0	0	0	0	0	0	0	0	0	0	0	0	0	0	0	0	0	0	0	0	0	0	0	0	0	0	0	0	0	0	0	0
EPB41	62920	0	0	0	0	0	0	0	0	80	0	0	0	0	0	0	0	0	0	0	0	0	0	0	0	0	2	0	0	0	4	0	0	0	0	0	0	0	0	0	0	0	0	0	0	0	151	0	0
TMEM200B	26160	0	0	0	0	0	0	0	0	0	0	0	256	0	0	0	0	0	0	0	0	0	0	0	0	0	0	0	0	336	0	0	0	0	0	0	0	0	0	0	0	0	0	0	0	0	20	0	0
SRSF4	25301	2636	3	1	0	3	482	0	2	183	0	0	0	485	0	0	0	0	86	0	487	519	0	687	566	0	2	0	0	431	0	0	713	6	2	0	0	0	2	1174	2	1223	6	0	4	4	0	4	1351
MECR	26660	0	0	0	0	0	0	0	0	0	0	0	0	0	0	0	0	0	0	0	1	0	0	0	0	0	0	0	0	0	0	0	0	0	2	0	0	0	0	0	0	0	0	0	0	0	0	1	0
PTPRU	56400	0	0	0	0	0	0	0	0	0	0	0	0	0	0	0	0	0	0	0	0	0	0	0	0	0	0	0	0	0	0	0	0	0	0	489	0	0	0	0	0	0	0	0	0	0	0	0	0
LOC101928460	21480	0	0	0	0	0	0	0	0	0	0	0	0	0	0	0	0	0	0	0	0	0	0	0	0	0	0	0	0	0	0	0	0	0	0	0	0	0	0	0	0	0	0	0	0	0	0	0	0
LOC101929406	15190	0	0	0	0	0	0	0	0	0	0	0	0	0	0	0	0	0	0	0	0	0	0	0	0	0	0	2	0	2	0	0	0	0	0	0	0	0	0	0	0	0	0	0	0	0	0	0	0
MATN1	38300	0	0	0	0	0	0	0	0	0	0	0	0	0	0	0	0	0	0	0	0	0	0	0	0	0	0	0	0	0	0	0	0	0	2	0	0	0	0	0	0	0	0	0	0	0	0	0	0
MATN1-AS1	20500	0	0	0	0	0	0	0	0	0	0	0	0	0	0	0	0	0	0	0	0	0	0	0	0	0	0	0	0	0	0	0	0	2	0	0	0	0	0	0	0	0	0	0	0	0	0	0	0
LAPTM5	22400	0	0	0	0	0	0	2	0	0	0	0	0	0	0	0	0	0	0	0	0	0	0	0	0	0	0	0	0	0	0	0	0	0	0	0	0	0	0	0	0	0	0	0	0	0	0	0	0
MIR4420	770	0	0	0	0	0	0	0	0	0	0	0	0	0	0	0	0	0	0	0	0	0	0	0	0	0	0	0	0	0	0	0	0	0	0	0	0	0	0	0	0	0	0	0	0	0	0	0	0
SDC3	51210	0	0	0	0	0	0	0	0	2	0	0	0	0	0	0	0	0	0	0	0	0	0	0	0	0	0	99	0	0	0	0	0	0	0	0	0	0	0	0	0	0	0	0	0	0	0	0	0
PUM1	53850	0	0	140	0	0	0	6	0	2	0	0	0	454	0	2	17	2	0	6	0	88	0	161	0	2	0	0	0	0	0	0	0	361	2	0	551	0	0	177	0	795	0	0	2	0	48	0	593
SNORD103A	1760	0	0	0	0	0	0	0	0	0	0	0	0	0	0	0	0	0	0	0	0	0	0	0	0	0	0	0	0	0	0	0	0	0	0	0	0	0	0	0	0	0	0	0	0	0	0	0	0
SNORD103B	1760	0	0	0	0	0	0	0	0	0	0	0	0	0	0	0	0	0	0	0	0	0	0	0	0	0	0	0	0	0	0	0	0	0	0	0	0	0	0	0	0	0	0	0	0	0	0	0	0
SNORD85	750	0	0	0	0	0	0	0	0	0	0	0	0	0	0	0	0	0	0	0	0	0	0	0	0	0	0	0	0	0	0	0	0	0	0	0	0	0	0	0	0	0	0	0	0	0	0	0	0
NKAIN1	29220	0	0	0	0	0	0	0	0	0	0	0	0	0	0	0	0	0	0	0	0	0	0	0	0	0	0	0	0	0	0	0	0	0	0	0	0	0	0	0	0	0	0	0	0	0	0	0	0
SNRNP40	16240	0	0	0	0	0	0	0	0	0	0	0	0	0	0	0	0	0	0	0	0	113	0	0	1	0	0	0	0	118	0	65	0	0	0	0	0	0	0	0	0	0	0	0	0	0	0	2	338
ZCCHC17	19210	0	0	0	0	0	0	0	0	2	983	1565	0	0	0	0	0	0	0	2	3	0	2	0	0	0	0	51	0	0	0	0	0	0	0	0	115	0	2	307	0	434	0	0	0	1	316	0	0
FABP3	10970	0	0	0	0	0	0	0	0	0	0	0	0	0	0	0	0	0	0	0	0	0	0	277	0	0	0	0	0	0	0	0	0	0	0	0	0	0	0	0	0	0	572	0	0	0	0	0	193
SERINC2	35490	0	0	0	0	0	0	0	0	0	0	0	0	0	0	0	0	0	0	0	0	0	0	0	0	0	0	0	0	0	0	0	0	0	0	0	0	0	0	0	0	0	0	0	0	0	0	0	0
LINC01225	11680	0	0	0	0	2	0	0	0	0	0	0	0	0	0	0	0	0	0	0	0	0	0	0	0	0	0	0	0	0	0	0	0	0	0	0	0	0	0	0	0	0	0	0	0	0	0	0	0
LINC01226	27410	0	0	0	0	0	0	0	0	0	0	0	0	0	0	0	0	0	0	0	0	0	0	0	0	0	0	0	0	0	0	0	0	0	0	0	0	0	0	0	0	0	0	0	0	0	0	0	0
TINAGL1	22810	0	0	0	0	0	0	0	0	0	10	6	0	0	0	0	0	0	2	0	2	0	0	0	0	0	0	0	0	0	0	0	1	0	1794	1	0	1	2	0	0	0	0	323	0	0	0	0	0
HCRTR1	20010	0	0	0	0	0	0	0	0	0	0	0	0	0	0	0	0	0	0	0	0	0	0	0	0	0	0	0	0	0	0	0	0	0	2	0	0	0	0	0	0	0	0	0	0	0	0	0	0
PEF1	22170	2	0	0	0	0	0	0	0	0	0	0	0	0	0	0	0	0	0	0	0	0	0	0	925	0	1	0	2	2	0	0	0	1	0	927	0	0	0	0	0	0	0	0	0	0	0	0	0
COL16A1	55840	0	0	53	0	0	436	0	0	0	0	0	2	0	0	0	0	2	51	173	0	0	0	0	318	0	0	0	1616	2	0	0	0	0	1	481	413	0	0	50	0	0	0	0	0	0	0	0	0
ADGRB2	54400	0	0	0	0	0	0	0	0	0	0	0	0	0	0	0	0	0	0	0	0	0	0	0	0	0	0	0	0	0	0	0	0	0	0	0	0	0	0	0	0	0	0	0	0	0	0	0	0
MIR4254	760	0	0	0	0	0	0	0	0	0	0	0	0	0	0	0	0	0	0	0	0	0	0	0	0	0	0	0	0	0	0	0	0	0	0	0	0	0	0	0	0	0	0	0	0	0	0	0	0
SPOCD1	39620	0	0	0	0	0	0	0	0	0	0	0	0	0	0	0	0	0	0	0	0	0	0	0	0	0	0	0	0	0	0	0	0	0	1	0	0	0	0	0	0	0	0	0	0	0	0	0	0
PTP4A2	39290	0	0	28	0	0	432	0	2	0	0	0	321	75	433	0	0	190	2	420	2	243	2	535	0	0	0	12	2	48	1583	245	322	293	563	25	50	0	0	95	0	4	0	374	4	0	155	2	331
KHDRBS1	37310	413	0	0	0	0	0	21	0	282	0	0	0	0	0	2	196	0	0	0	179	0	0	1	0	0	0	0	0	804	0	0	0	0	0	6	0	0	0	0	0	199	0	0	455	0	263	0	0
TMEM39B	18180	0	0	0	0	0	0	0	0	222	0	0	0	0	0	0	0	0	653	0	0	0	1536	0	32	0	0	0	0	0	0	0	643	387	0	0	298	0	265	0	0	0	0	0	0	0	0	0	0
MIR5585	590	0	0	0	0	0	0	0	0	0	0	0	0	0	0	0	0	0	0	0	0	0	0	0	0	0	0	0	0	0	0	0	0	0	0	0	0	0	0	0	0	0	0	0	0	0	0	0	0
KPNA6	73720	1	39	0	0	0	0	0	2	16	0	0	0	0	0	0	0	0	574	0	0	579	0	0	980	0	0	0	0	4	0	970	2	0	2	250	6	0	0	802	3	232	0	0	2	0	0	0	0
TXLNA	47960	0	110	0	0	0	0	32	0	0	0	0	111	124	0	55	141	0	0	0	0	0	0	0	0	39	424	0	508	754	0	3	728	1408	0	0	0	2	0	835	2	114	0	0	16	0	0	0	0
CCDC28B	16650	306	0	0	0	0	0	0	0	0	0	0	0	257	0	0	0	0	0	0	411	0	0	0	0	0	0	0	0	0	0	0	0	0	0	0	0	0	0	0	0	0	0	0	0	182	197	0	0
IQCC	22930	0	0	0	0	0	756	0	0	0	0	0	0	0	0	0	0	0	0	0	0	0	0	0	0	0	0	0	0	0	0	0	0	0	0	0	0	0	0	0	0	0	0	0	0	0	0	0	0
DCDC2B	13490	0	0	0	0	0	0	0	0	0	0	0	0	0	0	0	0	0	0	0	0	0	0	0	0	0	0	0	0	0	0	0	0	0	0	0	0	0	0	0	0	0	0	0	0	0	0	0	0
TMEM234	10820	0	0	0	0	0	0	0	0	0	0	0	0	0	0	0	0	0	0	0	0	0	0	0	0	0	0	0	0	0	0	0	0	0	0	0	0	0	0	0	0	0	0	0	0	0	0	0	0
EIF3I	14580	0	0	95	349	1	306	0	2	0	0	2	300	0	0	7	0	796	0	373	0	0	2	0	3	0	0	41	711	0	3	634	0	2	0	0	0	0	245	293	1	270	739	2	0	925	0	2	328
MTMR9LP	23240	0	0	0	0	0	0	0	0	0	0	0	0	0	0	0	0	0	0	0	0	0	0	0	0	0	0	0	0	0	0	0	0	2	0	0	0	0	0	605	0	0	0	0	0	0	0	0	557
FAM167B	9560	0	0	0	0	0	0	0	0	0	0	0	0	0	0	0	0	0	0	0	0	0	0	0	0	0	0	0	0	0	0	0	0	0	0	0	0	0	0	0	0	0	0	0	0	0	0	0	0
LCK	22350	0	0	0	0	0	0	0	0	0	0	0	0	0	0	0	0	0	0	0	0	0	0	0	0	0	0	0	0	0	0	0	0	0	0	0	0	0	0	0	0	0	0	0	0	0	0	0	0
HDAC1	20910	416	0	0	0	0	1	0	0	0	0	0	0	0	39	0	2	0	0	39	0	0	0	0	0	0	0	15	0	0	0	0	0	0	0	0	0	0	0	131	0	0	0	0	0	0	0	0	0
MARCKSL1	15620	0	0	0	0	0	660	0	0	0	0	0	0	0	0	0	144	0	0	0	0	0	0	0	7	0	0	0	0	0	0	0	0	0	1	0	343	0	0	0	0	0	0	766	0	0	0	0	0
FAM229A	6990	0	0	0	0	0	0	0	0	0	0	0	0	0	0	0	0	0	0	0	0	0	0	0	0	0	0	0	0	0	0	0	12	0	0	0	0	0	0	28	0	0	0	0	0	0	0	0	0
TSSK3	13150	0	0	0	0	0	0	0	0	0	0	0	0	0	0	0	0	0	0	0	0	0	0	0	0	0	0	0	0	0	0	0	0	0	0	0	0	0	0	0	0	0	0	0	0	0	0	0	0
BSDC1	52810	648	0	0	0	0	0	0	0	0	0	0	0	2	0	0	0	0	0	0	464	0	0	0	0	0	1	2	0	610	0	0	0	0	6	0	0	1514	446	0	0	832	0	0	0	842	0	0	2
ZBTB8B	40180	0	0	0	0	0	0	0	0	0	0	0	0	0	0	0	0	0	0	0	0	0	0	0	0	0	0	0	0	0	0	0	0	0	0	0	0	0	0	0	0	0	0	0	0	0	0	0	0
ZBTB8A	73680	0	2	4	489	0	0	0	0	0	0	0	0	0	0	0	0	0	0	0	0	0	2	2	0	0	0	0	0	0	0	0	0	0	0	0	0	0	0	0	0	0	0	0	0	0	0	0	0
ZBTB8OS	12800	0	0	0	0	0	0	0	7	0	0	1	0	0	0	0	129	1	0	2	0	0	84	0	0	0	0	0	0	91	0	0	0	0	0	4	42	2	0	0	0	0	0	0	0	0	0	0	0
RBBP4	80180	0	0	11	0	0	0	0	0	0	0	0	0	0	0	0	140	0	721	0	222	0	0	0	313	1	236	85	2	0	0	0	0	0	0	0	141	0	0	155	2	265	0	0	0	0	120	0	0
SYNC	34930	0	0	0	0	0	0	0	0	0	0	0	0	0	0	0	0	0	0	0	0	0	0	0	0	0	0	0	0	0	0	0	0	0	2	0	0	0	0	0	0	0	0	0	0	0	0	0	0
KIAA1522	56060	2	0	0	312	0	12	0	0	0	0	0	0	0	0	0	0	0	0	696	0	0	0	0	0	0	0	0	0	2	0	0	0	0	0	0	0	0	0	0	0	0	0	0	0	0	0	0	1
YARS	31171	1736	0	2	0	0	0	0	0	631	0	0	2	0	269	0	0	0	0	0	295	0	0	0	0	0	570	0	0	2	67	4	0	1780	0	0	355	1532	0	283	472	339	0	0	4	67	404	0	570
S100PBP	44350	0	0	0	0	0	0	0	0	0	0	0	0	0	0	0	0	0	0	0	12	0	0	0	0	0	0	0	0	0	0	0	0	0	0	0	139	0	0	0	0	0	0	0	0	0	270	0	0
FNDC5	31950	0	0	0	0	0	0	0	0	0	0	0	0	0	0	0	0	0	0	0	0	0	0	0	0	0	0	0	0	0	0	0	0	0	0	0	0	0	0	0	0	0	0	0	0	0	0	0	0
HPCA	14060	0	0	0	0	0	0	0	0	0	0	0	0	0	0	0	0	0	0	0	0	0	0	7	0	0	0	0	0	0	0	0	0	0	0	0	0	0	0	0	0	0	0	0	0	0	0	0	0
TMEM54	9930	0	0	0	0	0	0	0	0	0	0	0	0	0	0	0	0	0	0	126	0	0	0	83	0	0	0	0	0	0	0	0	0	0	1	0	0	0	50	0	0	0	591	0	953	1	0	0	324
RNF19B	27370	0	0	0	0	8	0	0	0	0	0	0	0	0	0	0	0	0	2	0	176	0	0	9	336	2	649	0	2	0	0	0	0	0	0	0	2	0	0	0	0	53	0	0	0	39	0	0	2
AK2	57712	0	0	10	0	0	0	379	0	2	88	0	5	0	0	0	346	0	139	0	239	0	1	0	0	0	0	2	0	764	0	0	0	983	0	0	213	0	0	87	0	38	0	0	0	90	91	0	0
AZIN2	256910	0	0	0	0	0	0	0	0	0	0	0	0	2	0	0	0	0	0	0	0	203	0	331	0	0	0	0	0	414	0	0	0	0	0	0	0	1087	0	345	0	0	499	2	2	0	0	0	0
TRIM62	38410	0	0	0	0	0	0	0	0	0	0	0	0	0	0	0	0	0	0	0	0	0	0	0	328	0	0	0	0	0	0	2	0	0	0	0	0	0	0	0	0	0	0	0	0	0	0	0	0
ZNF362	31060	0	0	0	0	0	0	0	0	0	0	0	0	0	0	0	0	0	0	0	0	0	0	0	0	0	0	0	0	0	0	0	0	0	0	0	0	0	0	0	0	0	0	0	0	0	0	0	0
A3GALT2	10230	0	0	0	0	0	0	0	0	0	0	0	0	0	0	0	0	0	0	0	0	0	0	0	0	0	0	0	0	0	0	0	0	0	0	0	0	0	0	0	0	0	0	0	0	0	0	0	0
PHC2	41750	0	0	0	0	0	0	0	0	0	0	0	0	0	0	0	0	0	0	0	0	0	0	299	0	0	0	0	0	0	0	0	871	0	0	0	0	0	0	139	0	0	0	0	0	0	0	0	0
MIR3605	1000	0	0	0	0	0	0	0	0	0	0	0	0	0	0	0	0	0	0	0	0	0	0	0	0	0	0	0	0	0	0	0	0	0	0	0	0	0	0	0	0	0	0	0	0	0	0	0	0
LOC101929464	4900	0	0	0	0	0	0	0	0	0	0	0	0	0	0	0	0	0	0	0	0	0	0	0	0	0	0	0	0	0	0	0	0	0	0	0	0	0	0	0	0	0	0	0	0	0	0	0	0
ZSCAN20	42180	0	0	0	0	0	0	0	0	0	0	0	0	0	0	0	0	0	0	0	0	0	0	0	0	0	0	0	0	0	0	0	0	0	0	0	0	0	0	0	0	0	0	0	0	0	0	0	0
CSMD2	139200	0	0	0	0	0	0	0	0	0	0	0	0	0	0	0	0	0	0	0	0	0	0	0	0	0	0	0	0	0	0	0	0	0	0	0	0	0	0	0	0	0	0	0	0	0	0	0	0
HMGB4	23430	0	0	0	0	0	0	0	0	0	0	0	0	0	0	0	0	0	0	0	0	0	0	0	0	0	0	0	0	0	0	0	0	0	0	0	0	0	0	0	0	0	0	0	0	0	0	0	0
CSMD2-AS1	13640	0	0	0	0	0	0	0	0	0	0	0	0	0	0	0	0	0	0	0	0	0	0	0	0	0	0	0	0	0	0	0	0	0	1	0	0	0	0	0	0	0	0	0	0	0	0	0	0
C1orf94	32930	0	0	0	0	0	0	0	0	0	0	0	0	0	0	0	0	0	0	0	0	0	0	0	0	0	0	0	0	0	0	0	0	0	0	0	0	0	0	0	0	0	0	0	0	0	0	0	0
MIR552	960	0	0	0	0	0	0	0	0	0	0	0	0	0	0	0	0	0	0	0	0	0	0	0	0	0	0	0	0	0	0	0	0	0	0	0	0	0	0	0	0	0	0	0	0	0	0	0	0
GJB5	13550	0	0	0	0	0	0	0	0	0	0	0	0	0	0	0	0	0	0	0	0	0	0	0	0	0	0	0	0	0	0	0	0	0	0	0	0	0	0	0	0	0	0	0	0	0	0	0	0
GJB4	28400	0	0	0	0	0	0	0	0	0	0	0	0	0	0	0	0	0	0	0	0	0	0	0	0	0	0	0	0	0	0	0	0	0	0	0	0	0	0	0	0	0	0	0	0	0	0	0	0
GJB3	23520	0	0	0	0	0	0	0	0	0	0	0	0	0	0	0	0	0	0	0	0	0	0	0	0	0	0	0	0	0	0	0	0	0	0	0	0	0	0	0	0	0	0	0	0	0	0	0	0
GJA4	16220	0	0	0	0	0	4	0	2	2	1205	4	0	2	0	0	3	4316	0	2	0	0	6	0	0	2	0	0	0	0	0	846	0	1553	1	0	0	0	0	0	0	0	0	0	0	0	0	1318	0
SMIM12	63730	0	0	0	0	0	0	0	0	0	0	0	0	0	0	0	0	2	0	0	216	0	0	539	592	0	0	0	0	0	0	0	0	0	0	0	601	0	0	250	0	398	0	0	0	0	1088	0	0
DLGAP3	38560	0	0	0	0	0	0	0	0	0	0	0	0	0	0	0	0	0	0	0	0	0	0	0	0	0	0	0	0	0	0	0	0	0	0	0	0	0	0	0	0	0	0	0	0	0	0	0	0
LOC653160	18870	0	0	0	0	0	0	0	0	0	0	0	0	0	0	0	0	0	0	0	0	0	0	0	0	0	0	0	0	0	0	0	0	0	0	0	0	0	0	0	0	0	0	0	0	0	0	0	0
ZMYM6NB	9250	1005	0	0	0	0	0	0	0	1	664	0	0	0	0	0	291	0	0	520	0	96	1884	0	0	0	0	371	563	0	0	0	0	0	577	0	1	0	0	167	0	328	0	2	0	334	317	2	825
ZMYM6	51440	0	0	0	0	0	0	0	0	0	0	0	0	0	0	0	0	5	0	0	0	0	0	0	0	0	0	0	0	0	0	0	0	0	0	0	0	0	0	0	0	0	0	0	577	0	0	0	0
ZMYM1	46700	0	0	0	0	0	0	0	0	0	0	0	0	0	0	0	0	0	0	0	0	0	0	0	0	0	0	0	0	0	0	0	159	0	0	0	0	0	0	0	0	0	10	0	0	0	0	0	0
SFPQ	30730	0	321	16	0	435	42	0	0	29	0	0	0	307	0	0	38	0	42	228	148	55	1	0	0	54	0	0	0	0	154	82	0	232	0	0	0	0	37	0	0	0	0	0	555	0	0	0	267
ZMYM4	69940	0	0	27	0	0	0	0	0	0	0	0	0	0	0	0	0	0	0	0	62	1	0	615	0	0	0	0	0	0	0	0	0	0	0	2	1	0	0	212	0	0	0	0	0	0	0	0	0
KIAA0319L	48120	0	0	0	0	0	0	0	0	0	4	0	0	0	0	0	0	0	0	0	0	0	0	0	0	0	0	0	0	0	0	0	0	0	0	0	0	0	0	0	0	0	0	0	0	0	0	0	2
NCDN	37050	0	0	0	0	0	0	0	0	0	0	0	0	0	0	0	0	16	0	123	0	0	0	0	0	0	0	0	0	0	0	0	0	0	0	0	0	0	0	0	2	2	2	0	0	0	0	0	0
TFAP2E	21870	0	0	0	0	0	0	0	0	0	0	0	0	0	0	0	0	0	54	0	0	0	0	0	0	0	0	0	0	0	2	0	0	0	2	0	0	0	0	0	0	0	0	0	0	0	0	0	0
PSMB2	48450	0	0	218	0	0	442	0	2	0	2	0	0	2	0	0	0	0	363	0	442	152	0	0	537	2	0	39	0	0	4	0	0	0	0	593	238	0	99	0	0	0	0	2	0	0	106	0	182
C1orf216	29340	0	0	0	0	0	0	0	0	0	0	0	0	2	0	0	0	1	0	0	0	0	0	0	0	0	0	0	0	0	0	0	0	0	0	0	0	2	0	2	2	0	0	2	0	0	0	0	0
CLSPN	84840	0	0	0	0	0	0	0	0	0	0	0	0	0	0	0	0	0	0	0	0	50	0	0	0	0	0	0	2	0	0	0	0	0	0	0	0	0	0	0	0	0	0	0	0	0	0	0	0
AGO4	70600	0	0	0	0	0	0	0	0	0	0	0	0	0	0	0	0	0	0	0	0	0	0	0	0	0	0	0	0	0	0	0	0	0	0	0	0	0	0	0	0	0	0	0	0	0	0	0	0
AGO1	74780	0	0	0	0	0	0	0	0	0	0	0	0	0	0	0	0	0	0	0	0	0	0	0	0	0	0	0	0	0	0	0	0	0	0	0	0	0	0	2	0	0	0	0	0	0	0	0	0
AGO3	36450	0	0	0	0	0	0	0	0	0	0	0	0	0	0	0	0	0	0	0	0	0	0	1	0	0	0	0	0	0	0	5	465	2	0	2	0	1718	0	0	0	0	0	0	2	881	588	0	0
TEKT2	15090	0	0	0	0	0	0	0	0	0	0	0	0	0	0	0	0	0	0	0	0	0	0	0	0	0	0	0	0	0	0	0	0	0	0	0	8	0	0	0	0	0	0	0	0	0	0	0	0
ADPRHL2	16910	0	0	0	0	0	0	0	2	1	2	0	2	0	1178	2	0	0	8	0	596	0	1	0	0	0	0	0	0	0	0	0	0	0	0	0	0	0	0	515	0	825	0	0	0	0	1	2	1375
COL8A2	45340	0	0	0	0	0	0	0	0	0	0	0	0	0	0	0	0	0	0	0	0	153	0	0	0	0	0	0	464	528	0	0	0	0	0	0	4	0	0	0	0	0	0	0	0	2	0	0	0
TRAPPC3	17530	0	0	0	0	0	0	0	0	0	0	0	0	0	0	0	0	0	0	1059	1	127	0	951	0	0	442	0	0	0	0	0	428	0	2	0	0	0	0	198	0	0	0	0	2	205	0	0	0
MAP7D1	35710	2	0	0	0	0	0	282	0	0	0	0	31	0	0	0	0	0	0	0	0	0	0	210	0	0	429	0	0	53	0	0	0	0	235	0	0	0	0	0	0	0	0	272	0	94	0	0	135
THRAP3	44310	187	923	41	0	96	62	1	2	523	0	0	499	0	12	127	0	0	72	136	20	91	0	12	0	0	477	271	0	2	0	0	1	161	1298	173	265	0	323	189	0	2	8	0	206	187	392	0	425
SH3D21	25790	0	0	0	0	0	0	0	0	0	0	0	0	0	0	0	0	0	0	0	0	0	0	0	0	0	0	0	0	0	0	0	0	0	0	0	0	0	0	0	0	0	0	0	0	0	0	0	0
EVA1B	12450	0	412	0	0	0	0	0	0	0	0	746	0	2	0	0	0	0	0	0	0	0	0	0	0	0	0	0	0	0	0	0	557	0	0	0	0	0	0	0	0	2	0	0	0	0	2	0	190
STK40	39090	0	0	0	0	0	0	0	0	0	0	0	282	538	0	2	0	0	0	428	2	108	0	829	0	0	0	0	0	0	0	0	0	9	0	0	0	0	0	0	0	0	0	0	2	0	0	2	440
LSM10	9272	0	0	0	27	0	0	0	0	0	0	0	0	0	0	0	0	0	0	0	0	0	0	3	0	0	0	771	0	0	0	0	2	0	0	0	326	0	0	129	1	0	2	0	0	0	0	0	2
OSCP1	16650	0	0	0	0	0	0	0	0	0	0	0	0	0	0	0	0	0	0	0	0	0	0	0	104	0	0	0	0	0	0	0	0	0	2	0	0	0	0	0	0	0	0	0	0	0	0	0	0
MRPS15	9650	0	9	71	0	0	0	0	0	0	0	0	0	0	0	103	0	0	0	0	176	0	1	123	0	0	0	0	0	0	0	0	0	0	0	0	0	0	139	172	0	0	0	0	0	0	143	0	203
CSF3R	34904	0	0	0	0	0	0	0	0	0	1	0	0	0	0	0	0	0	0	0	0	0	0	0	0	0	0	0	0	0	0	0	0	0	0	0	0	0	0	0	0	0	234	0	0	0	0	0	0
GRIK3	92190	0	0	0	0	0	0	0	0	0	0	0	0	0	0	0	0	0	0	0	0	0	0	0	0	0	0	0	0	0	0	0	0	0	2	0	0	0	0	0	0	0	0	1	0	0	0	0	0
MIR4255	720	0	0	0	0	0	0	0	0	0	0	0	0	0	0	0	0	0	0	0	0	0	0	0	0	0	0	0	0	0	0	0	0	0	0	0	0	0	0	0	0	0	0	0	0	0	0	0	0
LINC01137	14270	0	0	144	0	0	0	0	0	0	0	0	0	0	0	0	0	0	0	0	0	0	0	0	0	0	0	0	0	0	0	0	0	0	0	0	0	0	0	0	0	0	0	0	0	0	0	0	0
ZC3H12A	27160	2	0	0	3	0	0	4023	32	457	0	0	0	0	2	984	1252	2	210	1	0	370	1	136	1260	0	0	0	0	2	2209	2	26	0	683	0	427	0	748	0	0	775	546	1491	1	0	577	0	0
MIR6732	600	0	0	0	0	0	0	0	0	0	0	0	0	0	0	0	0	0	0	0	0	0	0	0	0	0	0	0	0	0	0	0	0	0	0	0	0	0	0	0	0	0	0	0	0	0	0	0	0
MEAF6	49650	0	0	128	0	0	149	0	0	2	0	0	0	0	4	0	0	0	451	194	212	0	1	0	0	0	0	14	252	0	0	162	0	0	0	0	0	0	0	98	0	0	0	0	0	0	0	0	0
MIR5581	600	0	0	0	0	0	0	0	0	0	0	0	0	0	0	0	0	0	0	0	0	0	0	0	0	0	0	0	0	0	0	0	0	0	0	0	0	0	0	0	0	0	0	0	0	0	0	0	0
SNIP1	46050	0	0	0	0	0	0	0	0	0	0	0	0	603	0	0	0	0	0	0	0	0	0	0	0	0	0	0	0	0	0	0	0	0	0	0	0	1037	1	0	0	0	0	0	0	2	0	0	468
DNALI1	26490	0	0	0	0	0	0	0	0	0	0	0	0	0	0	0	0	0	0	0	0	0	0	0	0	0	0	0	0	0	0	0	0	710	0	0	0	0	0	0	0	0	0	0	0	0	0	0	0
GNL2	24020	0	0	190	0	0	0	0	2	0	0	0	234	0	0	0	0	0	0	0	0	0	0	0	0	0	0	456	0	1	0	0	1	2	0	95	1	1291	0	61	39	0	0	0	0	515	336	0	444
RSPO1	30894	0	0	0	0	0	2	0	0	0	1	0	0	0	0	1	0	0	0	0	0	0	1	0	0	0	0	1	0	0	0	0	0	3	0	0	0	0	0	0	0	0	0	0	0	0	0	0	0
C1orf109	25510	1	0	2	945	0	0	0	0	0	2	0	0	0	0	0	0	0	0	0	0	46	0	0	0	1	652	0	0	0	0	0	0	0	0	0	0	0	0	110	0	0	0	0	0	864	0	0	0
CDCA8	24860	0	0	0	0	0	0	0	0	0	0	0	0	0	0	0	0	0	0	0	0	0	0	0	0	0	0	0	0	0	0	0	0	0	0	0	0	0	0	0	0	0	0	0	0	0	0	0	0
EPHA10	66430	0	0	0	0	0	0	0	0	0	0	0	0	0	0	0	0	0	0	0	0	0	0	0	0	0	0	0	0	0	0	0	0	0	1	0	0	0	0	0	0	0	0	0	0	0	0	0	0
MANEAL	31070	0	0	0	0	0	0	0	0	0	0	0	0	0	0	0	0	0	0	0	0	0	0	0	0	0	0	0	0	0	0	0	0	0	0	0	0	0	0	0	0	0	0	0	0	0	0	0	0
YRDC	18360	0	0	0	0	0	0	0	0	0	0	0	0	0	0	0	0	0	0	0	0	0	0	7	0	0	0	0	0	0	0	0	0	0	0	0	0	0	0	0	0	0	0	0	0	0	0	0	104
C1orf122	13180	0	0	0	0	0	0	0	0	0	0	0	0	0	0	316	0	0	0	0	0	0	0	0	0	0	0	0	0	0	0	0	0	0	0	0	0	0	0	79	0	0	0	0	0	190	0	448	1
MTF1	79720	0	124	186	0	0	0	0	0	0	0	0	212	0	0	992	0	1	2	0	0	12	0	0	0	0	0	4	0	0	0	0	0	0	0	0	69	0	0	277	0	0	0	0	0	156	0	1770	2
INPP5B	45730	0	0	171	0	0	0	0	0	0	0	2	0	0	0	2	0	0	0	0	0	0	0	0	0	0	0	0	0	0	0	0	48	0	0	0	0	0	0	113	0	1	136	0	0	12	0	0	0
SF3A3	28360	0	0	0	0	0	0	0	0	0	0	0	0	57	4	0	0	2	0	0	85	0	108	0	0	0	0	0	0	0	1	0	0	0	0	265	1	0	0	0	0	0	0	972	0	0	0	0	4
FHL3	16570	153	0	24	0	0	0	0	0	0	0	0	0	0	0	0	0	0	125	0	0	0	0	243	0	0	0	0	0	0	0	0	0	0	0	2	0	0	0	0	0	0	0	0	0	0	381	2	0
UTP11L	20500	0	0	0	0	0	24	0	11	0	2	0	0	0	0	0	1	0	854	0	0	8	3	561	0	0	0	0	0	0	0	287	162	0	0	0	0	0	0	197	0	32	0	24	0	0	0	0	332
POU3F1	29280	0	0	0	0	0	0	0	0	0	0	0	0	0	0	0	0	0	0	0	0	0	0	0	0	0	0	0	0	0	0	0	0	0	0	0	0	0	0	0	0	0	0	0	0	0	0	0	0
MIR3659	990	0	0	0	0	0	0	0	0	0	0	0	0	0	0	0	0	0	0	0	0	0	0	0	0	0	0	0	0	0	0	0	0	0	0	0	0	0	0	0	0	0	0	0	0	0	0	0	0
LINC01343	22830	0	0	0	0	0	0	0	0	0	0	0	0	0	0	0	0	0	0	0	0	0	0	0	0	0	0	0	0	0	0	0	0	0	2	0	0	0	0	0	0	0	0	0	0	0	0	0	0
RRAGC	27330	2	11	21	0	0	0	0	0	59	0	0	0	0	0	0	0	0	0	4	168	0	0	0	0	0	0	714	0	2	0	0	343	0	2	0	0	0	0	0	0	0	0	0	0	2	0	0	183
GJA9-MYCBP	52710	0	0	0	0	0	0	0	0	0	0	0	0	0	0	0	0	0	0	0	0	0	0	0	0	0	0	0	0	0	0	0	0	0	0	0	0	0	0	0	0	0	0	0	0	0	0	0	0
MYCBP	25650	0	0	0	0	0	0	0	0	0	0	0	0	0	0	0	0	0	0	0	0	0	0	0	0	0	0	0	0	0	0	0	0	0	0	0	0	0	0	0	0	0	0	0	0	0	0	0	0
GJA9	23220	0	0	0	0	0	0	0	0	0	0	0	0	0	0	0	0	0	0	0	0	0	0	0	0	0	0	0	0	0	0	0	0	0	0	0	0	0	0	0	0	0	0	0	0	0	0	0	0
RHBDL2	20030	0	328	1	0	0	0	0	0	0	0	0	0	0	0	0	0	0	0	0	0	0	62	0	0	0	0	0	0	0	0	0	0	0	0	0	0	0	0	0	0	0	0	0	0	0	0	0	0
AKIRIN1	27260	0	1	0	831	0	179	0	0	0	0	0	0	0	0	0	0	0	0	304	0	138	0	0	0	0	0	0	0	0	2	0	0	0	0	0	391	0	0	0	0	0	0	0	0	0	0	0	753
NDUFS5	5710	0	243	0	0	216	194	346	0	126	0	0	0	366	493	1	101	0	0	0	80	2	422	0	0	0	0	0	0	0	2	0	119	0	0	0	0	2	0	115	0	0	0	294	0	134	0	0	152
MACF1	176890	0	0	157	0	0	0	0	0	1178	0	0	0	529	0	2	1	0	0	991	0	0	0	284	0	0	2	1	0	0	0	0	1051	0	3	410	175	0	0	16	1	621	0	2	0	0	0	118	0
KIAA0754	69790	0	0	0	0	0	0	0	0	0	0	0	0	0	0	0	0	0	0	0	0	0	0	0	0	0	0	0	0	0	0	0	0	0	0	0	0	0	27	0	0	0	0	0	0	2	0	0	0
BMP8A	56260	0	0	0	0	0	0	0	0	0	0	0	0	0	0	0	0	0	0	0	0	0	0	2	0	0	0	0	0	2	0	0	0	0	0	0	0	0	0	0	0	0	0	0	0	0	0	0	0
PPIEL	26370	0	0	0	0	0	0	0	0	0	0	0	0	0	0	0	0	0	0	0	0	0	0	0	0	170	0	0	0	0	0	0	0	0	0	0	0	0	0	0	0	0	0	0	0	0	0	0	0
PABPC4	32040	69	0	6	0	0	22	0	0	1	0	0	0	8	29	553	0	0	5	0	0	2	0	0	0	0	3	0	0	51	0	0	216	6	0	0	4	2	0	0	0	0	0	0	0	209	200	3	0
LOC101929516	6410	0	0	0	0	0	0	0	0	0	0	0	0	0	0	0	0	0	0	0	0	0	0	0	0	0	0	0	0	0	0	0	0	0	0	0	0	0	0	0	0	0	0	0	0	0	0	0	0
SNORA55	1370	0	0	0	0	0	0	0	0	0	0	0	0	0	0	0	0	0	0	0	0	0	0	0	0	0	0	0	0	0	0	0	0	0	0	0	0	0	0	0	0	0	0	0	0	0	0	0	0
HEYL	41140	0	0	0	0	0	0	0	0	0	0	0	0	0	0	0	0	0	0	0	0	2	0	0	0	0	0	0	0	0	2	0	391	0	1538	0	0	2400	0	0	0	0	0	0	0	0	0	0	0
NT5C1A	11070	0	0	0	0	0	0	0	0	0	0	0	0	0	0	0	0	0	0	0	0	0	0	0	0	0	0	0	0	0	0	0	0	0	0	0	0	0	0	0	0	0	0	0	0	0	0	0	0
HPCAL4	49830	0	0	0	0	0	0	0	0	0	0	0	0	0	0	0	0	0	0	0	0	0	0	0	0	0	0	0	0	0	0	0	0	0	0	0	0	0	0	0	0	0	0	0	0	0	0	0	0
PPIE	47370	0	0	0	195	0	100	0	0	0	0	0	0	0	0	0	0	0	0	0	0	61	0	0	0	2	0	0	0	0	0	0	0	410	4	0	0	0	0	0	0	0	0	0	0	0	88	0	0
BMP8B	37730	0	0	0	0	0	0	0	0	0	0	0	0	0	0	0	0	0	0	0	0	0	0	0	0	0	0	0	0	0	0	0	0	0	0	0	0	2	0	0	0	0	0	0	0	0	0	0	0
OXCT2	18240	0	0	0	0	0	0	0	0	0	0	0	0	0	0	0	0	0	0	0	0	0	0	0	0	0	0	0	0	0	0	0	0	0	0	0	0	0	0	0	0	0	0	0	0	0	0	0	0
TRIT1	21280	0	0	0	0	0	0	0	0	0	0	0	0	0	0	0	0	0	0	0	0	0	0	0	0	0	0	0	0	0	0	0	0	0	0	0	444	1	2	0	0	0	0	0	0	0	0	0	0
MYCL	49510	0	0	0	0	0	0	0	0	0	0	0	0	0	0	0	0	0	0	0	0	0	0	0	0	0	0	0	0	0	0	0	0	0	2	0	0	0	0	0	0	0	0	0	0	0	0	0	0
MFSD2A	22130	64	0	0	0	0	0	0	0	0	0	0	268	2	0	0	0	0	0	0	1	612	1	0	0	0	0	0	0	312	0	0	0	0	0	0	0	0	0	0	0	0	0	0	0	0	444	0	116
CAP1	27730	2	746	97	1	0	304	0	0	0	0	0	39	0	0	0	3	0	1	349	232	172	1114	552	0	0	0	110	0	239	1	0	0	0	1035	591	2	1253	0	225	0	176	0	484	1	0	288	575	300
PPT1	25040	0	605	0	1	0	2	0	0	2	0	0	0	2	0	336	0	0	0	2	526	400	0	0	0	0	0	0	0	0	0	0	0	0	2	0	552	0	0	0	0	722	0	1	0	0	0	1543	0
RLF	62502	0	76	12	0	4	22	0	0	0	0	0	286	5	1031	0	0	0	0	96	0	216	0	0	0	0	0	0	0	0	0	0	848	179	0	0	0	2	2	0	0	0	34	76	0	188	337	0	2
TMCO2	7410	0	0	0	0	0	0	0	0	0	0	0	0	0	0	0	0	0	0	0	0	0	0	0	0	0	0	0	0	0	0	0	0	0	0	0	0	0	0	0	0	0	0	0	0	0	0	0	0
ZMPSTE24	31650	0	0	0	0	0	0	0	0	0	0	0	0	0	0	0	0	0	0	0	181	76	0	0	0	0	0	624	2	0	0	0	0	0	0	175	0	2	0	310	0	0	0	0	0	0	0	0	0
COL9A2	28310	0	0	0	0	0	0	0	0	0	0	0	0	0	0	0	0	0	0	0	0	0	0	0	0	0	0	0	0	0	0	0	0	0	0	0	0	0	0	0	0	0	0	0	0	0	0	0	0
SMAP2	32570	0	0	22	4	0	0	0	0	0	208	0	0	0	0	0	0	0	0	0	0	0	0	0	0	0	0	0	0	0	0	8	0	0	671	1	0	0	0	0	0	2	0	0	0	0	0	231	2
ZFP69B	20310	0	0	0	0	0	0	0	0	0	0	0	0	0	0	0	0	0	0	0	0	0	0	0	0	0	0	0	0	0	0	0	0	0	0	0	0	0	0	0	0	0	0	0	0	0	0	0	0
ZFP69	21590	0	0	0	0	0	0	0	0	0	0	0	0	0	0	0	0	0	0	0	0	0	0	0	0	0	0	0	0	0	0	0	0	0	0	0	0	0	0	0	0	0	0	0	0	0	0	0	0
EXO5	22030	0	0	0	0	0	0	0	0	0	0	0	0	0	0	0	0	0	0	0	0	521	0	0	0	0	0	0	0	0	0	0	0	0	0	0	0	0	0	0	0	0	0	0	0	0	0	0	0
ZNF684	20970	0	0	0	0	0	0	0	0	0	0	0	56	0	0	0	0	0	0	0	0	0	0	0	0	0	0	0	0	0	0	0	0	0	0	0	0	0	0	0	0	0	0	0	0	0	0	0	0
RIMS3	72290	0	0	0	0	0	0	0	0	0	0	0	0	0	0	0	0	0	0	0	0	0	0	0	0	0	0	0	0	0	0	0	0	0	0	0	0	0	0	0	0	0	0	0	0	0	0	0	0
NFYC-AS1	31820	0	0	0	0	0	0	0	0	0	0	0	0	0	0	0	0	0	0	0	0	0	0	0	0	0	0	0	0	0	0	0	0	0	0	0	0	0	0	0	0	0	0	0	0	0	0	0	0
NFYC	34280	0	0	0	0	0	0	0	0	0	0	0	0	0	0	0	0	2	0	0	0	100	0	0	2	0	0	0	0	0	0	0	0	0	0	0	0	0	0	0	0	498	0	0	0	0	282	0	0
MIR30E	920	0	0	0	0	0	0	0	0	0	0	0	0	0	0	0	0	0	0	0	0	0	0	0	0	0	0	0	0	0	0	0	0	0	0	0	0	0	0	0	0	0	0	0	0	0	0	0	0
MIR30C1	890	0	0	0	0	0	0	0	0	0	0	0	0	0	0	0	0	0	0	0	0	0	0	0	0	0	0	0	0	0	0	0	0	0	0	0	0	0	0	0	0	0	0	0	0	0	0	0	0
KCNQ4	40990	0	0	0	0	0	0	0	0	0	0	0	0	0	0	0	0	0	0	0	0	0	0	0	0	0	0	0	0	0	0	2	0	0	0	0	0	0	0	0	0	0	0	0	0	0	0	0	0
CITED4	12910	0	0	0	0	0	0	0	0	0	0	0	0	0	0	0	0	0	0	0	0	0	0	0	0	0	0	0	0	0	0	0	0	0	0	0	0	0	0	0	0	0	0	0	0	0	0	0	0
CTPS1	34620	0	0	0	0	0	0	0	0	0	0	0	0	0	2	0	0	0	0	0	0	161	0	0	0	0	0	0	0	0	0	0	0	0	1	0	0	0	0	0	0	0	0	0	0	0	0	0	0
SLFNL1-AS1	48000	0	0	0	0	0	0	0	0	0	0	0	0	0	0	0	0	0	0	0	0	0	0	0	0	0	0	0	0	0	0	0	0	0	0	0	0	0	0	0	0	0	0	0	0	0	0	0	0
SLFNL1	21550	0	0	0	0	0	0	0	0	0	0	0	0	0	0	0	0	0	0	0	0	0	0	0	0	0	0	0	0	0	0	0	0	0	0	0	0	0	0	0	0	0	0	0	0	0	0	0	0
SCMH1	38010	0	0	0	0	0	0	0	0	0	0	0	0	0	0	0	0	0	0	0	0	0	0	0	0	0	0	0	0	0	0	0	0	0	0	0	0	0	0	0	0	0	0	0	0	0	0	0	2
FOXO6	23900	0	0	0	0	0	0	0	0	0	0	0	0	0	0	0	0	0	0	0	0	0	0	0	0	0	0	0	0	0	0	0	0	2	0	0	0	0	0	0	0	0	0	0	0	0	0	0	0
EDN2	12530	0	0	0	0	0	0	0	0	0	0	0	0	0	0	0	0	0	0	0	0	0	0	0	0	0	0	0	0	0	0	0	0	0	0	0	0	0	0	0	0	0	0	0	0	0	0	0	0
HIVEP3	141150	0	1421	0	0	0	0	0	0	0	0	0	0	5	0	0	0	0	0	0	0	0	0	0	0	0	0	0	0	0	0	0	2	3	1	0	0	2	0	0	0	0	0	0	0	0	0	0	0
GUCA2B	5970	0	0	0	0	0	0	0	0	0	0	0	0	0	0	0	0	0	0	0	0	0	0	0	0	0	0	0	0	0	0	0	0	0	0	0	0	0	0	0	0	0	0	0	0	0	0	0	0
GUCA2A	5750	0	0	0	0	0	0	0	0	0	0	0	0	0	0	0	0	0	0	0	0	0	0	0	0	0	0	0	0	0	0	0	0	0	0	0	0	0	0	0	0	0	0	0	0	0	0	0	0
FOXJ3	57780	0	2	0	0	0	0	0	0	525	0	0	0	358	0	0	0	2	1	0	495	2	0	0	0	0	0	0	0	0	0	0	0	178	0	0	0	0	0	0	0	141	0	0	0	0	0	0	0
RIMKLA	105690	0	0	0	0	0	0	0	0	0	0	0	0	0	0	0	0	2	0	0	0	0	0	0	2	0	0	0	0	0	0	0	0	0	0	0	0	0	0	0	0	0	0	0	0	0	0	0	0
ZMYND12	17740	0	0	0	0	0	0	0	0	0	0	0	0	0	0	0	0	0	0	0	0	0	0	0	0	0	0	0	0	0	0	0	0	0	0	0	0	0	0	0	0	0	0	0	0	0	0	0	0
PPCS	31120	0	0	0	0	0	0	0	0	0	0	0	0	0	0	0	0	0	0	0	0	46	0	0	1	0	0	844	0	0	0	0	0	0	0	0	0	0	164	0	0	0	0	0	0	0	0	0	0
CCDC30	30980	2	0	0	0	0	0	0	0	0	0	0	0	0	0	0	0	0	0	0	0	0	0	0	0	0	0	0	0	0	0	0	2	0	0	0	0	0	0	0	0	0	0	0	0	0	0	0	0
PPIH	8000	0	0	0	0	0	0	0	0	0	0	0	0	0	0	0	0	0	1	0	106	0	0	0	0	0	0	0	0	0	0	0	0	0	0	0	0	0	0	43	0	0	0	0	32	0	0	0	70
YBX1	15460	17	185	2	9	2	127	0	0	31	0	93	29	69	174	211	27	0	173	50	141	122	2	13	126	54	148	2	331	113	8	0	175	111	181	2	32	0	24	117	254	177	19	0	82	125	0	28	148
CLDN19	36020	0	0	0	0	0	0	0	0	0	0	0	0	0	0	0	0	0	0	0	0	0	0	0	0	0	0	0	0	0	0	0	0	0	0	0	0	0	0	0	0	0	0	0	0	0	0	0	0
P3H1	31050	0	0	0	0	0	1	0	0	2	0	0	0	0	0	0	98	0	0	0	0	22	0	0	0	0	0	0	0	4	22	0	0	0	0	899	0	0	0	0	2	165	0	0	0	400	0	0	2
C1orf50	10150	0	0	0	0	0	0	0	8	0	0	0	0	0	0	0	0	0	0	251	0	0	0	0	0	90	0	0	0	0	0	0	0	0	0	2	102	0	58	0	0	0	224	0	0	0	0	0	58
LOC100129924	9830	0	0	0	0	0	0	0	0	0	0	0	0	0	0	0	0	0	0	0	0	0	0	0	0	0	0	0	0	0	0	0	0	0	0	0	0	0	0	0	0	0	0	0	0	0	0	0	0
SVBP	7980	0	0	0	0	0	107	0	0	0	0	0	0	0	0	0	0	0	0	0	140	0	0	0	0	0	0	0	0	0	0	0	0	0	0	0	0	0	0	0	0	0	0	0	0	0	0	0	0
ERMAP	35000	0	0	0	0	0	0	0	0	98	0	0	0	0	0	0	0	0	0	0	0	0	0	0	0	0	0	0	0	0	0	0	0	0	0	0	0	0	0	0	0	0	0	0	0	0	0	0	0
ZNF691	19120	0	0	0	0	0	0	0	0	0	0	0	0	0	0	0	0	0	0	0	0	0	0	0	0	0	0	0	0	0	0	0	0	0	0	0	0	0	0	0	0	0	0	0	0	0	0	0	0
LOC339539	23650	0	0	0	0	0	0	0	0	0	0	0	0	0	0	1	0	0	0	0	0	0	0	0	0	0	0	0	0	0	0	0	0	0	0	0	0	0	0	0	0	0	0	0	0	0	0	0	0
SLC2A1	36700	0	0	0	0	0	0	0	0	0	2	0	2	0	0	0	0	0	18	588	600	0	0	0	2	288	0	0	0	144	0	2	16	0	1995	2	1	0	0	0	0	174	0	0	0	0	571	0	0
SLC2A1-AS1	11240	0	0	0	0	0	0	0	0	0	0	0	0	0	0	0	0	0	0	0	0	0	0	0	0	0	0	0	0	0	0	0	0	0	0	0	0	0	1	0	0	0	0	0	0	0	0	0	0
FAM183A	5170	0	0	0	0	0	0	0	0	0	0	0	0	0	0	0	0	0	0	0	0	0	0	0	0	0	0	0	0	0	0	0	0	0	0	0	0	0	0	0	0	0	0	0	0	0	0	0	0
EBNA1BP2	16420	0	0	0	0	0	0	0	0	0	0	0	0	0	0	0	0	1054	1	0	0	0	0	0	0	2	0	0	0	303	0	0	0	0	0	0	0	0	0	122	0	0	2	0	0	0	0	0	0
MIR6733	610	0	0	0	0	0	0	0	0	0	0	0	0	0	0	0	0	0	0	0	0	0	0	0	0	0	0	0	0	0	0	0	0	0	0	0	0	0	0	0	0	0	0	0	0	0	0	0	0
CFAP57	51270	0	0	0	0	0	0	0	0	0	0	0	0	0	0	0	0	0	0	0	0	0	0	0	0	0	0	0	0	0	0	0	0	0	0	0	0	0	0	0	0	0	0	0	0	0	0	0	0
TMEM125	17860	0	0	0	0	0	0	0	0	0	0	0	0	0	0	0	0	0	0	0	0	0	0	0	0	0	0	0	0	0	0	0	0	0	0	0	0	0	0	0	0	0	0	0	0	0	0	0	0
C1orf210	15130	0	0	0	0	0	0	0	0	0	0	0	0	0	0	0	0	0	0	0	0	0	0	0	0	0	0	0	0	0	0	0	0	0	0	0	0	0	0	0	0	0	0	0	0	0	0	0	0
TIE1	39820	0	0	0	0	0	0	0	0	0	0	0	0	0	0	0	0	0	0	0	0	0	0	0	0	0	0	0	0	0	0	0	0	0	0	0	0	0	0	0	0	0	0	0	0	0	0	0	0
MPL	36450	0	0	0	0	0	0	0	0	0	0	0	0	0	0	0	0	0	0	0	0	0	0	0	0	0	0	0	0	0	0	0	0	0	0	0	77	0	0	0	0	0	0	0	0	0	0	0	0
CDC20	16740	0	0	0	0	0	0	0	0	0	0	0	0	0	0	0	0	0	0	0	0	2	0	0	0	0	0	0	0	0	0	0	0	0	0	0	0	0	0	0	0	0	0	0	0	0	0	0	0
ELOVL1	17860	0	0	0	0	2	0	0	0	0	0	0	0	545	0	0	0	0	563	460	1844	0	4	0	0	2	198	0	4	542	0	355	0	0	0	0	139	4	0	303	0	239	0	2	2	2	0	0	0
MIR6734	680	0	0	0	0	0	0	0	0	0	0	0	0	0	0	0	0	0	0	0	0	0	0	0	0	0	0	0	0	0	0	0	0	0	0	0	0	0	0	0	0	0	0	0	0	0	0	0	0
MED8	20500	0	0	92	0	0	2	0	0	0	0	0	0	0	0	0	0	0	0	0	0	0	0	0	641	2	2	0	0	516	0	0	0	0	0	0	622	1	0	0	0	0	0	0	0	163	0	1	0
SZT2	139790	0	0	0	0	0	0	0	0	0	0	0	0	0	0	0	0	0	0	0	0	0	0	0	9	0	0	0	0	0	0	0	0	0	2	0	17	0	0	0	0	0	0	0	0	0	0	2	0
MIR6735	730	0	0	0	0	0	0	0	0	0	0	0	0	0	0	0	0	0	0	0	0	0	0	0	0	0	0	0	0	0	0	0	0	0	0	0	0	0	0	0	0	0	0	0	0	0	0	0	0
HYI	13670	0	0	0	0	0	0	0	0	0	0	0	0	0	0	0	0	0	0	0	0	0	0	0	0	0	0	0	0	0	0	0	0	0	0	0	0	0	0	0	0	0	0	0	0	0	0	0	0
PTPRF	77330	0	0	0	0	0	0	0	0	0	0	0	0	0	0	0	0	0	0	0	0	0	2	0	0	0	0	0	0	0	2	0	0	0	0	0	0	0	0	0	2	0	0	0	0	1	0	0	0
KDM4A	45090	0	0	0	0	0	0	0	0	0	0	0	0	0	1149	0	148	0	0	0	0	14	0	0	0	0	0	0	0	0	0	0	0	0	0	0	0	0	0	0	0	0	0	0	0	2	0	0	0
KDM4A-AS1	15600	0	0	0	0	0	0	0	0	0	0	0	0	0	0	0	54	0	0	0	0	187	0	0	0	0	0	0	0	0	0	0	0	0	0	0	0	0	0	0	0	0	0	0	0	0	0	0	0
ST3GAL3	28750	0	0	0	0	0	0	0	3	2	0	0	0	0	0	0	0	0	0	0	0	0	0	0	0	0	0	0	0	0	0	0	0	0	0	0	0	0	0	0	0	0	0	10	0	0	0	0	0
LOC101929592	4560	0	0	0	0	0	0	0	0	0	0	0	0	0	0	0	0	0	0	0	0	0	0	0	0	0	0	0	0	0	0	0	0	0	0	0	0	0	0	0	0	0	0	0	0	0	0	0	0
MIR6079	620	0	0	0	0	0	0	0	0	0	0	0	0	0	0	0	0	0	0	0	0	0	0	0	0	0	0	0	0	0	0	0	0	0	0	0	0	0	0	0	0	0	0	0	0	0	0	0	0
ARTN	19440	0	0	0	0	0	0	0	0	0	0	0	0	0	0	0	0	0	0	0	0	0	0	0	0	0	0	0	0	0	0	2	0	0	0	0	0	0	0	0	0	0	0	0	0	0	0	0	0
IPO13	40270	0	0	0	0	0	0	0	2	0	0	0	0	0	0	0	0	0	0	0	0	0	0	0	0	0	0	0	0	0	0	0	0	0	2	0	0	0	0	537	0	0	0	0	0	0	0	0	0
DPH2	24970	0	0	0	0	0	0	0	0	0	0	0	454	0	0	0	0	0	0	0	607	0	0	2	0	0	0	0	0	0	0	0	0	0	0	0	0	0	0	0	0	0	0	0	0	0	0	0	0
ATP6V0B	20682	0	0	191	883	0	0	0	2	265	0	0	440	1283	1	829	0	2421	455	336	598	94	847	3	508	1	346	0	2	654	2	404	771	3	753	4	0	2353	0	702	2	1954	4	38	0	1961	84	688	5640
B4GALT2	24250	0	0	0	0	0	1	0	0	0	0	0	0	0	0	0	0	0	0	0	0	0	0	0	0	0	0	0	0	0	0	0	0	0	0	0	0	0	0	0	0	0	0	0	0	0	0	0	0
CCDC24	14610	0	0	0	0	0	0	0	0	0	0	0	0	0	0	0	0	0	0	0	0	0	0	0	0	0	0	0	0	0	0	0	0	0	0	0	0	0	0	0	0	0	0	0	0	0	0	0	0
SLC6A9	36920	0	0	0	0	0	0	0	0	0	0	0	0	0	0	0	0	0	0	0	0	0	0	0	0	0	0	0	0	0	0	0	0	0	2	0	0	0	0	0	0	2	0	0	0	0	0	0	0
KLF17	31280	0	0	0	0	0	0	0	0	0	0	0	0	0	0	0	0	0	0	0	0	0	0	0	0	0	0	0	0	0	0	0	0	0	0	0	0	0	0	0	0	0	0	0	0	0	0	0	0
DMAP1	17660	0	0	0	0	0	370	0	0	0	0	0	0	0	0	2	0	0	0	0	450	0	0	0	0	0	0	0	0	0	0	0	0	0	0	381	0	0	0	0	0	0	0	0	0	2	0	0	0
ERI3	17550	0	0	77	0	0	0	0	0	0	0	0	0	0	0	0	249	0	0	230	0	0	0	0	0	0	0	0	0	203	0	0	0	0	0	0	0	0	0	0	0	0	0	0	2	0	0	0	0
ERI3-IT1	11200	0	0	0	0	0	0	0	0	0	0	0	0	0	0	0	0	0	0	43	0	0	0	0	0	0	0	0	0	0	0	0	0	0	0	0	0	0	0	0	0	0	0	0	0	0	0	0	0
RNF220	30100	0	0	4	0	0	165	0	0	0	0	0	0	0	0	0	0	0	0	0	0	0	0	0	0	0	0	0	0	0	0	0	0	0	0	0	0	0	0	0	0	2	0	0	0	0	0	0	0
MIR5584	600	0	0	0	0	0	0	0	0	0	0	0	0	0	0	0	0	0	0	0	0	0	0	0	0	0	0	0	0	0	0	0	0	0	0	0	0	0	0	0	0	0	0	0	0	0	0	0	0
TMEM53	23630	0	0	0	0	0	23	0	0	0	0	0	0	0	0	0	0	0	0	0	0	0	0	0	0	0	0	0	0	0	0	0	0	0	0	0	0	0	0	0	0	0	0	0	0	0	0	0	0
C1orf228	16850	0	0	0	0	0	0	0	0	0	0	0	0	0	0	0	0	0	0	0	0	0	0	0	0	0	0	0	0	0	0	0	0	0	0	0	0	0	0	0	0	0	0	0	0	0	0	0	0
KIF2C	32780	0	0	2	0	0	0	0	0	0	0	0	0	0	0	0	0	0	0	0	0	0	0	0	0	0	0	0	0	0	0	0	0	0	0	0	0	0	0	0	0	0	0	0	0	0	0	0	0
RPS8	7050	124	622	50	1153	536	898	0	15	595	1052	1	78	443	0	620	108	1054	209	464	774	271	877	701	95	262	378	563	453	150	1316	480	551	235	0	270	271	2	68	243	409	192	1	1231	8	323	473	2	502
SNORD55	740	0	0	0	164	0	63	0	0	0	0	0	0	0	0	134	0	273	0	0	52	0	0	0	0	0	0	0	0	0	196	0	0	0	2	0	0	0	0	0	0	0	0	0	0	0	0	0	0
SNORD46	980	0	0	0	0	0	0	0	0	0	0	0	0	0	0	0	0	0	0	0	2	0	0	0	0	0	0	0	0	0	0	0	0	0	0	0	0	0	0	0	0	2	0	0	0	0	0	0	0
SNORD38A	710	0	1	0	0	0	0	0	0	0	0	0	0	0	0	0	0	1	0	0	0	0	0	0	0	0	0	110	0	0	0	1	0	0	0	0	0	0	0	0	0	0	0	0	0	0	0	0	0
SNORD38B	690	0	158	0	0	0	0	0	0	1	0	0	0	1	0	0	0	239	0	0	0	0	0	0	0	0	0	0	0	0	0	1	0	104	0	0	0	0	0	0	0	0	0	0	0	0	0	0	0
BEST4	20960	0	0	0	0	0	0	0	0	0	0	0	0	0	0	0	0	0	0	0	0	0	0	0	0	0	0	0	0	0	0	0	0	0	0	0	0	0	0	0	0	0	0	0	0	0	0	0	0
PLK3	23580	0	0	0	0	0	0	0	0	0	0	0	0	0	0	0	0	0	0	381	0	0	0	0	0	0	0	0	0	0	0	0	0	0	0	0	0	0	0	384	0	705	0	0	0	1115	0	0	1
TCTEX1D4	12680	0	0	0	0	0	0	0	0	0	0	0	0	0	0	0	0	0	0	0	0	0	0	0	0	0	0	0	0	0	0	0	0	0	1	0	0	0	0	0	0	0	0	0	0	0	0	0	0
BTBD19	15720	0	0	0	0	0	0	0	0	0	0	0	0	0	0	0	0	0	0	0	0	0	0	0	0	0	0	0	0	0	0	0	0	0	0	0	0	0	0	0	0	0	0	0	0	0	0	0	0
PTCH2	46340	0	132	0	1	0	191	0	0	0	0	0	0	0	0	0	24	0	0	0	0	0	0	0	0	0	0	0	0	0	0	0	0	0	0	0	0	0	0	0	0	0	0	0	0	0	0	0	0
EIF2B3	21760	0	0	0	0	0	0	0	0	0	199	0	0	0	603	0	0	0	0	0	0	0	0	0	28	0	0	0	0	0	0	0	0	0	0	0	0	0	299	0	0	0	0	0	0	0	0	0	0
HECTD3	36280	0	0	11	0	0	0	0	0	0	0	0	0	0	0	0	0	0	0	0	0	0	699	0	0	0	0	0	0	0	0	0	0	0	2	2	244	0	0	0	0	0	0	2	0	1	0	0	0
UROD	14580	0	0	0	0	0	0	0	0	0	0	0	192	593	0	325	0	0	0	0	0	303	0	2	0	0	0	0	0	1	0	0	0	2	1234	0	0	0	302	192	2	0	0	1	0	444	0	0	945
ZSWIM5	58360	0	0	0	0	0	0	0	0	0	0	0	0	0	0	0	0	0	0	0	0	0	0	0	0	0	0	0	0	0	0	0	0	0	0	0	0	0	0	0	0	0	0	0	223	0	0	0	0
LINC01144	17100	0	0	0	0	0	0	0	0	0	0	0	0	0	0	0	0	0	0	0	0	0	0	0	0	0	0	0	0	0	0	0	0	0	0	0	0	0	0	0	0	0	0	0	0	0	0	0	0
HPDL	18020	0	0	0	0	0	0	0	0	0	0	0	0	0	0	0	0	0	0	0	0	0	0	0	0	0	0	0	0	0	0	0	0	0	2	0	0	0	0	0	0	0	0	0	0	0	0	0	0
MUTYH	22800	0	0	0	0	0	0	0	0	0	0	0	0	0	0	0	0	0	0	0	0	0	0	0	0	0	0	0	0	0	0	0	0	0	0	0	0	0	0	0	0	0	0	0	0	0	0	2	0
TOE1	23920	0	0	0	0	0	0	0	0	0	0	0	0	0	0	0	0	0	0	0	0	0	0	0	0	0	0	0	0	0	0	0	0	0	4	0	0	0	0	0	0	0	0	0	0	0	0	0	0
TESK2	30760	0	0	0	0	0	0	0	0	0	0	0	0	0	0	0	0	0	0	0	0	0	0	0	0	0	0	0	0	0	0	0	0	0	4	0	0	0	0	0	0	0	0	0	0	0	0	0	0
CCDC163P	21690	0	0	0	1117	0	0	0	0	0	0	0	0	0	0	0	0	16	0	0	0	0	0	0	0	0	213	0	0	0	0	0	0	0	0	0	0	0	0	0	0	0	0	0	0	0	0	0	0
MMACHC	28502	0	0	0	0	0	0	0	0	0	0	0	0	0	0	0	0	0	0	0	0	0	0	0	0	0	0	0	0	0	0	0	0	0	0	0	0	0	0	0	0	0	0	0	0	0	0	0	0
PRDX1	13481	0	0	139	0	0	345	0	1	567	3	0	109	2	308	0	1	1359	454	292	360	457	1	433	19	526	122	425	0	468	702	0	264	1815	0	603	364	0	181	456	2	213	132	619	1	505	743	0	705
AKR1A1	15800	0	0	0	0	0	0	0	1	482	0	634	234	0	0	2	317	0	470	0	0	0	0	0	0	0	0	0	0	0	0	0	0	0	0	0	0	1034	2	0	0	0	0	0	0	0	0	2	2
NASP	32911	0	0	34	1	0	322	1	20	874	0	0	0	310	0	0	0	779	541	359	158	220	0	1027	0	0	16	86	206	0	0	0	0	7	0	621	0	0	0	156	0	0	0	0	0	0	454	0	797
CCDC17	22500	0	0	0	0	0	0	0	0	0	0	0	0	0	0	0	0	0	0	0	0	83	0	0	0	0	0	0	0	0	0	0	0	0	0	0	0	287	0	0	0	0	0	0	0	0	0	0	0
GPBP1L1	37380	0	0	127	0	0	0	0	0	552	2	591	0	0	0	2	0	533	13	733	6	1	0	701	0	0	0	0	0	0	0	0	0	0	656	0	2	0	0	0	0	1163	0	78	0	0	0	14	329
RPS15AP10	9060	0	0	0	0	0	0	0	0	0	0	0	0	0	0	0	0	0	0	0	0	0	0	0	0	0	0	0	0	0	0	0	0	0	0	0	0	0	0	112	0	0	0	0	0	0	0	0	0
TMEM69	14710	0	0	0	0	0	0	0	0	0	0	0	0	0	0	0	0	0	0	0	0	0	0	0	0	0	0	0	0	0	0	0	0	2	0	0	0	0	0	205	0	0	0	0	0	0	0	0	0
IPP	34430	0	0	0	0	0	0	0	0	0	0	0	0	0	800	0	0	0	0	0	0	142	0	0	0	0	0	0	0	0	2	0	0	0	0	0	0	0	0	0	0	0	0	0	0	0	0	0	0
MAST2	57380	0	0	0	0	0	0	0	0	2	0	0	0	0	0	2	2	2	0	0	0	65	0	0	1147	602	2	0	2	2	0	2	2	1818	0	0	0	0	0	0	2	0	0	0	0	0	0	0	0
PIK3R3	62710	0	0	0	0	0	0	0	0	0	0	0	0	0	0	0	0	0	0	0	0	0	0	0	0	0	0	0	0	0	0	0	0	0	0	0	0	0	0	0	0	0	0	0	0	0	0	0	0
LOC101929626	3580	0	0	0	0	0	0	0	0	0	0	0	0	0	0	0	0	0	0	0	0	0	0	0	0	0	0	0	0	0	0	0	0	0	0	0	0	0	0	0	0	0	0	0	0	0	0	0	0
TSPAN1	16290	0	0	0	0	0	0	0	0	0	0	0	0	0	0	0	0	0	0	0	0	0	0	0	0	0	0	0	0	0	0	0	0	0	0	0	0	0	0	0	0	0	0	0	0	0	0	0	0
POMGNT1	35290	0	0	0	0	0	0	0	0	0	0	0	131	0	2	0	0	0	0	0	0	2	0	0	0	0	0	0	0	0	0	0	0	0	0	0	0	0	0	0	0	0	0	0	0	0	0	0	0
LURAP1	18490	0	0	0	0	0	0	0	0	0	0	0	0	0	160	0	0	0	0	0	0	0	0	0	0	0	0	0	0	0	0	0	0	0	0	0	0	0	0	0	0	0	0	0	0	0	0	0	0
RAD54L	31460	0	0	0	0	0	0	0	0	0	0	0	0	0	0	0	0	0	0	0	0	0	0	0	0	0	0	0	0	0	0	0	0	0	0	0	0	0	0	0	0	0	0	0	0	0	0	0	0
LRRC41	29480	0	2	311	0	0	2160	0	0	0	0	0	0	0	37	0	1	0	1073	0	0	193	0	0	0	0	1115	0	0	621	2	0	0	0	0	0	0	4	470	0	0	0	0	0	0	2	178	0	0
UQCRH	7710	289	2	1	0	0	114	0	0	0	0	0	88	373	465	294	0	224	0	0	169	44	0	0	104	0	154	0	1	139	283	24	123	0	0	0	147	0	0	237	0	0	0	233	0	275	288	0	50
NSUN4	57990	0	0	124	0	2	0	0	0	0	0	0	0	0	0	0	0	0	0	0	0	0	0	0	367	0	0	1	0	1	0	0	695	0	0	0	0	0	0	2	0	709	0	0	0	0	0	0	0
FAAH	20950	0	0	0	0	0	0	0	0	0	0	0	0	0	0	0	353	0	0	0	0	0	0	0	0	0	0	0	0	0	0	0	0	0	0	0	0	0	0	0	0	0	0	0	0	0	0	0	0
FAAHP1	12670	0	0	0	0	0	0	0	0	0	0	0	0	0	0	0	0	0	0	0	0	0	0	0	0	0	0	0	0	0	0	0	0	0	0	0	0	0	0	0	0	0	0	0	0	0	0	0	0
LINC01398	11290	0	0	0	0	0	0	0	0	0	0	0	0	0	0	0	0	0	0	0	0	0	0	0	0	0	0	0	0	0	0	0	0	0	0	0	0	0	0	0	0	0	0	0	0	0	0	0	0
DMBX1	28840	0	0	0	0	0	0	0	0	0	0	0	0	0	0	0	0	0	0	0	0	0	0	0	0	0	0	0	0	0	0	0	0	0	0	0	0	0	0	0	0	0	0	0	0	0	0	0	0
MKNK1-AS1	24450	0	0	0	0	0	0	0	0	0	0	0	0	0	0	0	0	0	0	0	0	0	0	0	0	0	0	0	0	0	0	0	0	0	2	0	0	0	0	0	0	0	0	0	0	0	0	0	0
KNCN	23920	0	0	0	0	0	0	0	0	0	0	0	0	0	0	0	0	0	0	0	0	0	0	0	0	0	0	0	0	0	0	0	0	0	0	0	0	0	0	0	0	0	0	0	0	0	0	0	0
MKNK1	29110	0	0	0	0	0	100	0	11	0	0	0	0	0	0	0	0	0	0	0	0	0	1	0	0	0	0	0	0	0	0	0	0	0	0	0	420	0	54	0	0	0	0	0	0	70	0	0	0
MOB3C	29850	0	0	0	0	0	0	0	0	0	0	0	2	0	0	0	0	0	0	0	0	0	0	0	1202	0	0	0	0	2	0	3	0	0	0	0	0	0	0	0	0	0	2	1373	0	2	0	0	461
ATPAF1	21520	0	0	0	0	0	0	0	0	0	0	0	0	0	0	0	0	0	0	0	0	0	0	0	0	0	0	0	0	0	0	0	0	0	0	0	0	0	0	240	2	0	0	0	0	0	0	0	0
TEX38	8510	0	0	0	0	0	0	0	0	0	0	0	0	0	0	0	0	0	0	0	0	0	0	0	0	0	0	0	0	0	0	0	0	0	0	0	0	0	0	0	0	0	0	0	0	0	0	0	0
EFCAB14-AS1	5830	0	0	0	0	0	0	0	0	0	0	0	0	0	0	0	0	0	0	0	0	0	0	0	0	0	0	0	0	0	0	0	0	0	0	0	0	0	0	0	0	0	0	0	0	0	0	0	0
EFCAB14	57670	2	0	0	0	0	509	2	0	578	0	0	0	615	4	399	0	0	0	0	2	281	0	0	0	0	200	0	0	0	0	0	0	0	6	0	0	0	0	0	0	0	0	0	0	0	0	2	0
CYP4B1	21580	0	0	0	0	0	0	0	0	0	0	0	0	0	0	0	0	0	0	0	0	215	0	0	0	0	0	0	0	0	0	0	0	0	2	0	0	0	402	0	0	0	540	0	1	905	0	0	0
CYP4Z2P	14740	0	0	0	0	0	0	0	0	0	0	0	0	0	0	0	0	0	0	0	0	0	0	0	0	0	0	0	0	0	0	0	0	0	0	0	0	0	0	0	0	0	0	0	0	0	0	0	0
CYP4A11	25520	0	0	0	0	0	0	0	0	0	0	0	0	0	0	0	0	0	0	0	0	0	0	0	0	0	0	0	0	1	0	0	0	0	0	0	0	0	0	0	0	0	0	0	0	0	0	0	0
CYP4X1	23570	0	0	0	0	0	0	0	0	0	0	0	0	0	0	0	0	0	0	0	0	0	0	0	0	0	0	0	0	0	0	0	0	0	677	0	0	0	0	0	0	0	0	0	0	0	0	0	0
CYP4Z1	19070	0	0	0	0	0	0	0	0	0	0	0	0	0	0	0	0	0	0	0	0	0	0	0	0	0	0	0	0	0	0	0	0	0	0	0	0	0	0	0	0	0	0	0	0	0	0	0	0
CYP4A22	30580	0	0	0	0	0	0	0	0	0	0	0	0	0	0	0	0	0	0	0	0	0	0	0	0	0	0	0	0	0	0	0	0	0	0	0	0	0	0	0	0	0	0	0	0	0	0	0	0
LINC00853	6610	0	0	0	0	0	0	0	0	0	0	0	0	0	0	0	0	0	0	0	0	0	0	0	0	0	0	0	0	0	0	0	0	0	0	0	0	0	0	0	0	0	0	0	0	0	0	0	0
PDZK1IP1	8940	0	0	0	0	0	0	0	0	0	0	0	0	0	0	0	0	0	0	0	0	0	0	0	0	0	0	0	0	0	0	0	0	0	0	0	0	0	0	0	0	0	0	0	0	0	0	0	0
TAL1	510347	0	0	0	0	0	0	0	0	0	0	0	0	0	0	0	0	0	0	0	0	0	0	0	1	0	0	0	0	0	0	0	0	0	0	0	0	0	0	0	0	0	0	0	0	0	0	0	0
STIL	52280	0	0	0	0	0	0	0	0	0	0	0	0	0	0	0	0	0	0	0	0	0	0	0	0	0	0	0	0	0	0	0	0	0	0	0	0	0	0	0	0	0	0	0	0	0	0	0	0
CMPK1	35080	4	0	0	0	0	0	0	0	0	0	2	0	650	0	0	190	1	0	467	148	338	0	620	200	0	0	61	758	1	136	2	0	0	0	0	154	0	325	0	0	2	0	0	0	0	181	2	45
LINC01389	8610	0	0	0	0	0	0	0	0	0	0	0	0	0	0	0	0	0	0	0	0	0	0	0	0	0	0	0	0	0	0	0	0	0	0	0	0	0	0	0	0	0	0	0	0	0	0	0	0
FOXE3	19810	0	0	0	0	0	0	0	0	0	0	0	0	0	0	0	0	0	0	0	0	0	0	0	0	0	0	0	0	0	0	0	0	0	0	0	0	0	0	0	0	0	0	0	0	0	0	0	0
FOXD2-AS1	25070	0	0	0	0	0	0	0	0	0	0	0	0	0	0	0	0	0	0	0	0	0	0	0	0	0	0	0	0	0	0	0	0	0	0	0	0	0	0	0	0	0	0	0	0	0	0	0	0
FOXD2	46750	0	0	0	0	0	122	0	0	0	0	0	0	183	0	0	0	0	0	0	0	0	0	0	0	0	0	0	0	0	0	0	0	0	0	0	0	0	0	0	0	0	0	0	0	0	0	0	0
TRABD2B	70290	0	0	0	0	0	0	0	0	0	0	0	0	0	0	0	0	0	0	0	0	0	0	0	0	0	0	0	0	236	0	0	0	0	0	0	0	0	0	0	0	0	0	0	0	0	0	0	0
SKINTL	15110	0	0	0	0	0	0	0	0	0	0	0	0	0	0	0	0	0	0	0	0	0	0	0	0	0	0	0	0	0	0	0	0	0	0	0	0	0	0	0	0	0	0	0	0	0	0	0	0
SLC5A9	32740	0	0	0	0	0	0	0	0	0	0	0	0	0	0	0	0	0	0	0	0	0	0	0	0	0	0	0	0	0	0	0	0	0	0	0	0	0	0	0	0	0	0	0	0	0	0	0	0
SPATA6	50080	0	0	0	0	0	0	0	0	0	0	0	0	0	0	0	0	0	0	0	0	0	0	0	0	0	0	0	0	2	0	95	0	0	0	0	0	0	0	0	0	0	2	0	0	0	0	0	0
AGBL4	29880	0	0	0	0	0	0	0	0	0	0	0	0	0	0	0	0	0	0	0	0	0	0	0	0	0	0	0	0	0	0	0	0	0	2	0	0	0	0	0	0	0	0	0	0	0	0	0	0
BEND5	18490	0	0	0	0	0	0	0	0	0	0	0	0	0	0	0	0	0	0	0	0	0	0	0	0	0	0	0	0	0	0	0	258	0	0	0	0	0	89	0	0	0	0	0	0	0	0	0	0
LOC101929721	5750	0	0	0	0	0	0	0	0	0	0	0	0	0	0	0	0	0	0	0	0	0	0	0	0	0	0	0	0	0	0	0	0	0	0	0	0	0	0	0	0	0	0	0	0	0	0	0	0
AGBL4-IT1	5140	0	0	0	0	0	0	0	0	0	0	0	0	0	0	0	0	0	0	0	0	0	0	0	0	0	0	0	0	0	0	0	0	0	0	0	0	0	0	0	0	0	0	0	0	0	0	0	0
ELAVL4	47580	0	0	0	0	0	0	0	0	0	0	0	0	0	0	0	0	0	0	0	0	0	0	0	0	0	0	0	0	0	0	0	0	0	0	0	0	0	0	0	0	0	0	0	0	0	0	0	0
DMRTA2	30830	0	0	0	0	0	0	0	0	0	0	0	0	0	0	0	0	0	0	0	0	0	0	0	0	0	0	0	0	0	0	0	0	0	0	0	0	0	0	0	0	0	0	0	0	0	0	0	0
FAF1	25830	0	0	0	0	0	0	0	0	0	0	0	0	0	0	0	0	0	0	0	0	0	0	0	0	0	0	0	0	0	0	0	0	0	0	0	0	0	0	0	0	0	0	0	0	0	0	0	0
CDKN2C	24780	0	0	0	0	0	0	0	2	0	0	0	0	601	0	0	0	0	0	0	303	67	0	0	0	0	0	0	0	0	0	0	70	0	0	0	0	2	0	140	1	0	0	0	0	0	0	0	0
MIR4421	690	0	0	0	0	0	0	0	0	0	0	0	0	0	0	0	0	0	0	0	0	0	0	0	0	0	0	0	0	0	0	0	0	0	0	0	0	0	0	0	0	0	0	0	0	0	0	0	0
MIR6500	860	0	0	0	0	0	0	0	0	0	0	0	0	0	0	0	0	0	0	0	0	0	0	0	0	0	0	0	0	0	0	0	0	0	0	0	0	0	0	0	0	0	0	0	0	0	0	0	0
C1orf185	9110	0	0	0	0	0	0	0	0	0	0	0	0	0	0	0	0	0	0	0	0	0	0	0	0	0	0	0	0	0	0	0	0	0	0	0	0	0	0	0	0	0	0	0	0	0	0	0	0
RNF11	30740	0	0	40	20	1031	0	0	0	0	0	2	0	0	0	0	186	0	481	878	2	153	0	0	0	0	2	4	0	0	1941	2	0	0	7	0	0	0	0	0	0	525	2	0	0	208	389	0	660
TTC39A	39780	0	0	0	0	0	0	0	0	0	0	0	0	0	0	0	0	0	0	0	0	0	0	1	0	0	0	0	0	0	0	0	0	0	0	0	0	0	0	0	0	0	0	0	0	0	0	0	0
TTC39A-AS1	6500	0	0	0	0	0	0	0	0	0	0	0	0	0	0	0	0	0	0	0	0	0	0	0	0	0	0	0	0	0	0	0	0	0	0	0	0	0	0	0	0	0	0	0	0	0	0	0	0
EPS15	54830	0	0	0	0	0	378	0	0	0	0	2	0	0	700	0	0	0	0	0	0	2	0	0	0	147	2	0	0	200	0	0	396	0	0	0	220	3	0	108	2	0	132	0	1256	101	162	0	0
OSBPL9	42580	0	0	14	0	0	0	0	0	0	22	0	0	0	0	0	0	0	0	0	0	188	0	0	0	0	682	0	0	0	0	0	0	0	0	0	0	266	0	0	0	0	34	958	1	0	400	2	509
NRD1	40820	0	0	0	0	0	82	0	0	0	0	0	106	0	0	0	0	0	0	573	3	1	0	253	0	0	333	0	0	0	0	0	0	0	0	0	0	0	0	0	0	26	0	0	0	0	0	0	1
MIR761	590	0	0	0	0	0	0	0	0	0	0	0	0	0	0	0	0	0	0	0	0	0	0	0	0	0	0	0	0	0	0	0	0	0	0	0	0	0	0	0	0	0	0	0	0	0	0	0	0
RAB3B	128440	0	0	0	0	0	0	0	0	0	0	0	0	0	0	0	0	0	0	0	0	0	0	0	0	0	0	0	0	0	0	0	0	0	0	0	0	0	0	0	0	18	0	0	0	0	0	0	0
TXNDC12	43500	0	0	0	0	0	0	0	2	1390	0	0	0	0	0	0	271	0	0	0	0	326	0	0	0	0	0	72	0	240	0	0	0	0	0	0	0	0	0	155	0	0	0	0	1	676	449	0	815
KTI12	16960	0	0	0	0	0	0	0	0	0	0	0	0	0	0	0	0	0	0	0	0	0	0	0	0	0	0	0	0	0	0	0	0	0	0	0	0	0	0	0	0	0	0	0	0	0	0	0	0
TXNDC12-AS1	3910	0	0	0	0	0	0	0	0	0	0	0	0	0	0	0	0	0	0	0	0	0	0	0	0	0	0	0	0	0	0	0	0	0	0	0	0	0	0	0	0	0	0	0	0	0	0	0	0
BTF3L4	46430	0	0	0	0	242	0	0	0	0	0	2	0	0	0	0	0	0	0	36	0	0	2	2	0	0	0	1	0	0	0	0	0	0	0	165	333	0	0	0	329	0	0	0	0	397	0	0	6
ZFYVE9	51950	0	0	0	0	0	0	0	0	0	0	0	0	0	0	0	0	0	0	0	0	0	0	0	0	0	0	0	0	0	0	0	0	0	0	0	0	0	0	124	0	0	0	0	0	0	0	0	0
CC2D1B	56540	0	0	224	0	0	0	0	0	0	0	0	0	0	0	0	0	0	2	0	0	0	0	0	0	0	0	0	0	0	0	0	0	0	6	0	0	0	0	0	0	0	0	0	0	0	0	0	0
ORC1	31690	77	0	0	0	0	0	0	0	0	0	0	0	0	0	0	0	0	0	0	0	0	0	0	0	0	0	0	0	0	0	0	0	0	4	0	0	0	0	0	0	0	0	0	0	0	0	0	0
PRPF38A	27720	0	0	0	0	0	0	0	51	0	0	0	0	0	0	0	0	0	0	0	0	0	0	0	0	0	0	0	0	0	0	0	0	0	0	0	0	0	0	173	0	0	0	268	0	0	0	0	246
ZCCHC11	58500	0	0	0	0	0	63	73	0	0	0	0	0	0	877	0	0	0	0	119	0	10	0	0	0	0	0	0	11	41	0	0	620	0	325	2	0	0	0	0	1	51	0	18	49	0	0	0	1
GPX7	12290	0	0	0	0	0	0	0	0	0	0	2	0	0	0	0	0	0	0	0	0	0	0	0	0	0	0	0	1038	0	0	0	0	0	0	0	0	0	25	0	0	0	0	1	0	0	0	0	0
FAM159A	6980	0	0	0	0	0	0	0	0	0	0	0	0	0	0	0	0	0	0	0	0	0	0	0	0	0	0	0	0	0	0	0	0	0	0	0	0	0	0	0	0	0	0	0	0	0	0	0	0
COA7	21140	0	0	0	0	0	0	0	0	0	0	0	0	0	0	0	0	0	0	0	432	0	0	0	0	0	0	0	0	0	0	0	0	0	0	0	0	0	0	0	0	0	0	0	0	0	0	0	0
ZYG11B	81420	0	0	0	0	0	0	0	0	0	0	0	0	1	1047	0	0	0	0	0	0	0	0	0	0	0	0	0	0	0	2	0	0	0	0	0	84	0	0	0	0	0	0	0	0	0	0	0	0
ZYG11A	42710	0	0	0	0	0	0	0	0	0	0	0	0	0	0	0	0	0	0	0	0	0	0	0	0	0	0	0	0	0	0	0	0	0	0	0	0	0	0	0	0	0	0	0	0	0	0	905	0
ECHDC2	15900	0	105	0	0	0	0	0	0	0	0	0	0	0	426	0	0	0	0	0	0	0	0	0	0	0	0	1	0	0	774	0	0	0	0	0	0	0	0	0	0	0	317	0	0	0	0	0	0
SCP2	37000	0	0	0	0	0	2	0	0	0	0	0	2	211	0	0	0	0	0	228	0	16	0	0	0	0	327	482	1214	0	0	412	0	1	0	557	0	0	251	70	0	0	0	0	547	0	94	0	0
MIR1273F	990	0	0	0	0	0	0	0	0	0	0	0	0	0	0	0	0	0	0	0	0	0	0	0	0	0	0	0	0	0	0	0	0	0	0	0	0	0	0	0	0	0	0	0	0	0	0	0	0
MIR5095	1730	0	0	0	0	0	0	0	0	0	0	0	0	0	0	0	0	0	0	0	0	0	0	0	0	0	0	0	0	0	0	0	0	0	0	0	0	0	0	0	0	0	0	0	0	0	0	0	0
MIR1273G	1000	0	0	0	0	0	0	0	0	0	0	0	0	0	0	0	0	0	0	0	0	0	0	0	0	0	0	0	0	0	0	0	0	0	0	0	0	0	0	0	0	0	0	0	0	0	0	0	0
PODN	34170	0	0	0	0	0	0	0	2	0	0	0	0	0	154	0	1227	2	1	1819	985	286	0	259	0	3	554	0	0	1301	97	0	0	2	18	0	0	0	377	513	0	829	1	4	1	1761	1401	4	976
SLC1A7	35990	0	0	0	0	0	0	0	0	0	0	0	0	0	0	0	0	0	0	0	0	0	0	0	0	0	0	0	0	0	0	0	0	0	0	0	0	0	0	0	0	0	0	0	0	0	0	0	0
CPT2	30940	115	0	0	0	0	0	0	0	0	0	0	0	0	53	0	0	0	0	0	0	0	0	0	0	0	286	0	0	0	0	0	0	0	2	0	0	0	0	0	0	0	0	0	0	0	0	0	0
C1orf123	15660	0	0	0	0	0	0	0	0	0	0	0	0	0	0	0	0	0	0	0	0	0	0	0	0	0	0	0	0	0	0	0	0	0	0	57	0	0	0	0	0	0	12	0	0	0	0	0	0
MAGOH	7560	0	0	0	0	0	71	0	0	61	0	0	0	0	0	0	19	161	0	133	0	20	0	62	0	0	0	0	0	0	0	0	0	0	0	0	0	0	0	0	0	0	0	0	0	0	0	0	0
LOC100507564	11810	0	0	0	0	0	0	0	0	0	0	0	0	0	0	0	0	3	0	0	0	0	0	0	0	0	0	0	0	0	0	0	0	0	0	0	0	0	0	0	0	0	0	0	0	0	0	0	0
LRP8	77780	0	0	0	0	0	0	0	0	0	0	0	0	0	0	0	0	0	0	0	0	0	0	0	0	0	0	0	0	0	0	0	0	0	0	0	0	0	0	8	0	0	0	0	0	0	0	0	0
LOC105378732	5670	0	0	0	0	0	0	0	0	0	0	0	0	0	0	0	0	0	0	0	0	0	0	0	0	0	0	0	0	0	0	0	0	0	0	0	0	0	0	0	0	0	0	0	0	0	0	0	0
SLC25A3P1	9250	0	0	0	0	0	0	0	0	0	0	0	0	0	0	0	0	0	0	0	0	0	0	0	0	0	0	0	0	0	0	0	0	0	0	0	0	0	0	0	0	0	0	0	0	0	0	0	0
DMRTB1	19090	0	0	0	0	0	0	0	0	0	0	0	0	0	0	0	0	0	0	0	0	0	0	0	0	0	0	0	0	0	0	0	0	0	0	0	0	0	0	0	0	0	0	0	0	0	0	0	0
GLIS1	28160	0	0	169	0	0	0	0	0	0	0	0	0	0	0	0	0	0	0	0	0	0	0	0	0	0	0	0	0	0	0	0	0	0	0	0	1	0	0	0	0	0	0	0	0	0	0	0	0
NDC1	48250	0	0	0	0	0	149	0	0	1025	0	0	0	0	0	0	0	2	0	0	0	99	0	0	95	0	0	0	0	0	0	198	469	14	0	2	0	2	0	10	11	0	0	0	0	0	0	0	0
YIPF1	19030	2	0	0	841	0	0	2	0	0	0	0	0	0	20	6	2	0	0	0	0	0	0	0	302	1	0	0	0	258	1	0	0	0	0	0	2	0	0	0	0	0	0	0	0	0	0	0	0
DIO1	18600	0	0	0	0	0	0	0	0	0	0	0	0	0	0	0	0	0	0	0	0	0	0	0	0	0	0	0	0	0	0	0	0	0	0	0	0	0	0	0	0	0	0	0	0	0	0	0	0
HSPB11	6010	0	0	0	0	0	0	0	0	0	126	0	0	0	0	0	32	0	0	67	0	0	0	0	0	0	0	28	0	0	0	0	0	0	0	0	0	0	0	0	0	0	0	0	0	0	0	0	0
LRRC42	17880	0	7	0	0	0	415	0	0	0	0	0	0	0	0	0	0	0	0	713	0	396	1	4	0	0	0	0	0	0	0	0	0	0	0	0	221	0	0	250	0	0	0	1	0	0	721	0	0
LDLRAD1	23760	0	0	0	0	0	0	0	0	0	0	0	0	0	0	0	0	0	0	0	0	0	0	0	0	0	0	0	0	0	0	0	0	0	0	0	0	0	0	0	0	0	0	0	0	0	0	0	0
TMEM59	70350	0	0	6	354	1	114	0	0	4	0	0	202	0	996	0	398	812	0	405	1053	499	172	687	0	0	217	1011	334	230	532	2	856	0	0	430	238	1577	345	145	866	523	912	179	0	1047	1300	276	433
TCEANC2	74990	0	0	0	0	0	0	0	0	0	0	0	0	0	0	0	0	0	0	0	0	0	0	0	0	0	0	0	0	0	0	0	0	0	1	0	0	0	0	0	0	0	0	0	0	0	0	0	0
MIR4781	760	0	0	0	0	0	0	0	0	0	0	0	0	0	0	0	0	0	0	0	0	0	0	0	0	0	0	0	0	0	0	0	0	0	0	0	0	0	0	0	0	0	0	0	0	0	0	0	0
CDCP2	19590	0	0	0	0	0	0	0	0	0	0	0	0	0	0	0	0	0	0	0	0	0	0	0	0	0	0	0	0	0	0	0	0	0	0	0	0	0	0	0	0	0	0	0	0	0	0	0	0
CYB5RL	35330	0	0	0	0	0	0	0	0	0	0	0	0	0	0	0	0	0	0	0	0	0	0	0	0	0	0	0	0	0	0	0	0	0	0	0	0	0	0	0	0	0	0	0	0	0	0	0	0
MRPL37	14830	0	0	0	0	0	0	0	0	0	0	0	0	0	0	0	0	0	73	374	330	0	0	0	0	0	0	0	0	0	0	0	0	0	0	0	0	0	0	0	0	0	0	0	0	0	333	0	0
SSBP3	32540	0	0	0	0	0	0	0	0	0	0	0	0	0	0	0	2	0	0	5	0	0	0	0	0	0	0	0	0	0	0	15	0	0	0	0	2	0	0	0	0	227	2	0	0	0	6	0	0
SSBP3-AS1	26210	0	0	0	0	0	0	0	0	0	0	0	0	0	0	0	0	0	0	0	0	0	0	0	0	0	0	0	0	0	0	0	0	0	0	0	0	0	0	0	0	0	0	0	0	0	0	0	0
ACOT11	33910	0	0	0	0	0	0	0	0	0	0	0	0	0	0	0	0	0	0	0	0	0	0	0	0	0	0	0	0	0	0	0	0	0	0	0	158	0	0	0	0	0	0	0	0	0	0	0	0
FAM151A	19810	0	0	0	0	0	0	0	0	0	0	0	0	0	0	0	0	0	0	0	2	0	0	0	0	0	0	0	0	0	0	0	0	0	2	0	0	0	0	0	0	0	0	0	0	0	0	0	0
MROH7	44060	0	0	0	0	0	0	0	0	0	0	0	0	0	0	0	0	0	0	0	0	0	0	0	0	0	0	0	0	0	0	0	0	0	0	0	0	0	0	0	0	0	0	0	0	0	0	0	0
MROH7-TTC4	65470	0	0	0	0	0	0	0	0	0	0	0	0	0	0	0	0	0	0	1	0	0	0	0	0	0	0	0	0	0	0	0	0	0	0	0	0	0	0	0	0	0	0	0	0	0	0	0	0
TTC4	23930	0	0	0	0	0	0	0	0	0	0	0	0	0	0	0	0	0	0	0	0	0	0	0	0	0	0	0	0	0	0	0	36	0	1	0	0	0	0	23	0	0	34	0	0	0	65	0	34
PARS2	23860	0	0	0	0	0	0	0	0	0	0	0	0	0	0	0	0	0	261	0	0	0	0	0	0	0	0	0	0	0	0	0	0	0	0	0	0	0	0	0	0	0	0	0	0	0	0	0	0
TTC22	30730	0	0	0	0	0	0	0	0	0	0	0	0	0	0	0	0	0	0	0	0	0	0	0	0	0	0	0	0	0	0	0	0	0	0	0	0	0	0	0	0	0	0	0	0	0	0	0	0
C1orf177	17890	0	0	0	0	0	0	0	0	0	0	0	0	0	0	0	0	0	0	0	0	0	0	0	0	0	0	0	0	0	0	0	0	0	0	0	0	0	0	0	0	0	0	0	0	0	0	0	0
DHCR24	42860	0	0	0	0	0	0	0	0	0	0	0	0	0	0	0	0	0	0	0	282	0	2	0	0	0	0	0	0	0	0	0	0	0	0	0	0	0	0	625	0	0	0	0	0	0	0	0	0
TMEM61	12250	0	0	0	0	0	0	0	0	0	0	0	0	0	0	0	0	0	0	0	0	0	0	0	0	0	0	0	0	0	0	0	0	0	0	0	0	0	0	0	0	0	0	0	0	0	0	0	0
BSND	13700	0	0	0	0	0	0	0	0	0	0	0	0	0	0	0	0	0	0	0	0	0	0	0	0	0	0	0	0	0	0	0	0	0	0	0	0	0	0	0	0	0	0	0	0	0	0	0	0
PCSK9	38920	0	0	0	0	0	0	0	0	0	0	0	0	0	0	0	0	0	0	0	0	0	0	0	0	0	0	0	0	0	0	0	0	0	2	0	0	0	0	0	0	0	0	0	0	0	0	0	0
USP24	108020	0	0	1	0	0	0	1	0	0	0	2	0	108	0	0	0	0	2	472	406	0	82	0	0	0	0	200	0	0	0	27	0	205	0	0	43	0	0	0	0	0	0	0	187	0	0	0	18
LOC100507634	20480	0	0	0	0	0	0	0	0	0	0	0	0	0	0	0	0	0	0	0	0	0	0	0	0	0	0	0	0	0	0	0	0	0	0	0	0	0	0	0	0	0	0	0	0	0	0	0	0
MIR4422	830	0	0	0	0	0	0	0	0	0	0	0	0	0	0	0	0	0	0	0	0	0	0	0	0	0	0	0	0	0	0	0	0	0	0	0	0	0	0	0	0	0	0	0	0	0	0	0	0
PPAP2B	33080	830	0	1	0	24	0	0	0	783	0	2	2	0	208	0	3	1	4	3061	2019	949	1	666	56	6	1488	3	5166	1541	2	792	1340	2	4	282	520	3	3155	1471	0	1048	2294	4	0	3218	1805	187	1599
PRKAA2	93520	0	0	0	0	0	0	0	0	0	0	0	0	0	0	0	36	0	0	0	0	0	0	0	0	0	0	0	0	0	0	0	0	0	0	0	0	0	0	0	0	0	0	0	0	0	0	0	0
C1orf168	34600	0	0	0	0	0	0	0	0	0	0	0	0	0	0	0	0	0	0	0	0	0	0	0	0	0	0	0	0	0	0	0	0	0	0	0	0	0	0	0	0	0	0	0	0	0	0	0	0
C8A	23920	0	0	0	0	0	0	0	0	0	0	0	0	0	0	0	0	0	0	0	0	0	0	0	0	0	0	0	0	0	0	0	0	0	0	0	0	0	0	0	0	0	0	0	0	0	0	0	0
C8B	25130	0	0	0	0	0	0	0	0	0	0	0	0	0	0	0	0	0	0	0	0	0	0	0	0	0	0	0	0	0	0	0	0	0	0	0	0	0	0	0	0	0	0	0	0	0	0	0	0
DAB1	25800	0	0	0	0	0	0	0	0	0	0	0	0	0	0	0	0	0	0	0	0	0	0	0	0	0	0	0	0	0	0	0	0	0	0	0	0	0	0	0	0	0	0	0	0	0	0	0	0
DAB1-AS1	11500	0	0	0	0	0	0	0	0	0	0	0	0	0	0	0	0	0	0	0	0	0	0	0	0	0	0	0	0	0	0	0	0	0	0	0	0	0	0	0	0	0	0	0	0	0	0	0	0
OMA1	19340	0	0	0	0	0	0	0	0	0	0	0	0	0	0	0	0	0	0	0	0	0	0	0	0	0	0	0	0	0	0	0	0	0	0	0	0	0	0	0	0	0	0	0	0	0	0	0	0
TACSTD2	20720	0	0	0	0	0	0	0	0	0	1	0	0	0	0	0	2	0	0	0	0	0	0	0	0	0	0	0	0	0	0	0	0	0	0	0	0	0	0	0	0	0	0	0	0	0	0	0	0
MYSM1	77680	0	0	83	0	0	0	0	3	0	0	0	0	0	0	0	0	0	0	0	0	0	0	0	0	0	0	0	0	0	690	0	311	0	0	0	0	0	38	130	0	0	0	0	0	0	0	0	0
JUN	33232	0	722	279	0	2	746	1386	8	1236	1004	4	3	0	6	247	1190	2879	2	1266	0	157	6	0	665	1951	11	193	6149	2	8	3	2	3253	1839	1626	0	257	15	0	2	18	8	2053	16	0	219	871	686
LINC01135	11230	0	0	0	0	0	0	0	0	0	0	0	0	0	2	0	0	0	0	0	0	0	0	0	0	0	0	0	0	0	0	0	0	0	0	0	0	0	0	0	0	0	0	0	0	18	0	0	0
LINC01358	4710	0	0	0	0	0	0	0	0	0	0	0	0	0	0	0	0	0	0	0	0	0	0	0	0	0	0	0	0	0	0	0	0	0	0	0	0	0	0	0	0	0	0	0	0	0	0	0	0
HSD52	10430	0	0	0	0	0	0	0	0	0	0	0	0	0	0	0	0	0	0	0	0	0	0	0	0	0	0	0	0	0	0	0	0	0	0	0	0	0	0	0	0	0	0	0	0	0	0	0	0
FGGY	31720	0	0	0	0	0	0	0	0	0	0	0	0	0	0	0	0	0	0	0	0	0	0	0	0	0	0	19	0	0	0	0	0	0	0	0	0	0	0	0	0	0	0	0	0	0	0	0	0
MIR4711	700	0	0	0	0	0	0	0	0	0	0	0	0	0	0	0	0	0	0	0	0	0	0	0	0	0	0	0	0	0	0	0	0	0	0	0	0	0	0	0	0	0	0	0	0	0	0	0	0
LOC101926944	5280	0	0	0	0	0	0	0	0	0	0	0	0	0	0	0	0	0	0	0	0	0	0	0	0	0	0	0	0	0	0	0	0	0	0	0	0	0	0	0	0	0	0	0	0	0	0	0	0
HOOK1	58570	0	0	0	0	0	0	0	0	0	0	0	0	0	0	0	0	0	0	0	0	0	0	0	0	0	0	0	0	0	0	0	0	0	0	0	0	0	0	0	0	0	0	0	0	0	0	0	0
CYP2J2	18570	0	0	0	0	0	0	0	0	0	0	0	0	0	0	0	0	0	0	0	0	0	0	0	0	0	0	0	0	0	0	0	0	0	0	0	0	0	0	0	0	0	0	0	0	0	0	0	0
C1orf87	20280	0	0	0	0	0	0	0	0	0	0	0	0	0	0	0	0	0	0	0	0	0	0	0	0	0	0	0	0	0	0	0	0	0	0	0	0	0	0	0	0	0	0	0	0	0	0	0	0
LOC101926964	23440	0	0	0	0	0	0	0	0	0	0	0	0	0	0	0	0	0	0	0	0	0	0	0	0	0	0	0	0	0	0	0	0	0	0	0	0	0	0	0	0	0	0	0	0	0	0	0	0
NFIA-AS2	19890	0	0	0	0	0	0	0	0	0	0	0	0	0	0	0	0	0	0	0	0	0	0	0	0	0	0	0	0	0	0	0	0	0	0	0	0	0	0	0	0	0	0	0	0	0	0	0	0
NFIA	100230	573	199	0	2	0	0	0	0	480	370	2	332	1309	18	910	163	0	158	0	717	6	94	134	698	0	0	1322	1	2	0	0	110	0	1	844	316	89	803	0	2	2	0	0	0	0	0	122	19
NFIA-AS1	3920	0	0	0	0	0	0	0	0	0	0	0	0	0	0	0	0	0	0	0	0	0	0	0	0	0	0	0	0	0	0	0	0	0	0	0	0	0	0	0	0	0	0	0	0	0	0	0	0
MGC34796	18870	0	0	0	5	0	0	0	0	0	0	0	0	0	0	0	0	0	0	0	0	0	0	0	0	0	0	0	0	1	0	1	0	0	0	0	0	0	0	0	0	0	0	0	0	0	0	0	0
TM2D1	12500	0	0	0	0	0	0	0	0	0	0	0	0	0	0	0	149	0	0	0	171	0	0	2	0	0	0	0	0	0	0	0	19	0	0	0	85	0	0	0	0	0	0	0	0	0	0	0	99
INADL	85040	0	0	0	0	0	0	0	0	0	0	0	0	0	0	0	0	0	0	0	0	0	0	0	0	0	0	0	0	0	0	0	0	0	4	0	0	0	0	0	0	0	0	0	0	0	0	0	0
MIR3116-1	740	0	0	0	0	0	0	0	0	0	0	0	0	0	0	0	0	0	0	0	0	0	0	0	0	0	0	0	0	0	0	0	0	0	0	0	0	0	0	0	0	0	0	0	0	0	0	0	0
MIR3116-2	680	0	0	0	0	0	0	0	0	0	0	0	0	0	0	0	0	0	0	0	0	0	0	0	0	0	0	0	0	0	0	0	0	0	0	0	0	0	0	0	0	0	0	0	0	0	0	0	0
L1TD1	39900	0	0	0	0	0	0	0	0	0	0	0	0	0	0	0	0	0	0	0	0	0	0	1	0	0	0	0	0	0	0	0	0	0	0	0	0	0	0	0	0	0	0	0	0	0	0	0	0
KANK4	54770	0	0	0	0	0	0	0	0	0	0	0	0	0	0	0	0	0	0	0	0	0	0	0	0	0	0	0	0	0	0	0	0	0	0	0	0	0	0	0	0	0	0	0	0	0	0	0	0
USP1	41980	0	0	0	0	2	0	0	0	0	322	0	23	170	0	2	0	1472	0	350	0	205	0	0	216	2	0	0	0	157	2	0	0	0	0	0	0	129	0	0	0	0	2	0	2	0	0	0	0
DOCK7	79980	0	0	0	0	0	12	0	0	0	0	2	0	0	74	0	0	0	0	0	0	0	0	0	0	163	0	0	0	0	0	0	0	0	0	0	0	0	0	8	0	0	0	0	0	0	0	0	0
ANGPTL3	29510	0	0	0	0	0	0	0	0	0	0	0	0	0	0	0	0	0	0	0	0	0	0	0	0	0	0	0	0	0	0	0	0	0	0	0	0	0	0	0	0	0	0	0	0	0	0	0	0
ATG4C	27240	0	0	0	0	0	0	0	0	0	0	0	0	0	0	0	0	0	0	0	0	0	0	0	0	0	0	0	0	0	0	0	0	0	0	0	0	0	0	0	0	0	0	0	0	0	0	0	0
LINC00466	17930	0	0	0	0	0	0	0	0	0	0	0	0	0	0	0	0	0	0	0	0	0	0	0	0	0	0	0	0	0	0	0	0	0	0	0	0	0	0	0	0	0	0	0	0	0	0	0	0
FOXD3-AS1	12350	0	0	0	0	0	0	0	0	0	0	0	0	0	0	0	0	0	0	0	0	0	0	0	0	0	0	0	0	0	0	0	0	0	0	0	0	573	0	0	0	0	0	0	0	0	0	0	0
FOXD3	20680	0	0	0	0	0	0	0	0	0	0	0	0	0	0	0	0	0	0	0	0	0	0	0	0	0	0	0	0	0	0	0	0	0	0	0	0	0	0	0	0	0	0	0	0	0	0	0	0
MIR6068	600	0	0	0	0	0	0	0	0	0	0	0	0	0	0	0	0	0	0	0	0	0	0	0	0	0	0	0	0	0	0	0	0	0	0	0	0	0	0	0	0	0	0	0	0	0	0	0	0
ALG6	33710	0	0	0	0	0	0	0	0	0	0	0	0	0	0	0	0	0	0	0	0	0	0	0	0	0	0	0	0	0	0	0	0	0	0	0	0	0	0	0	0	0	0	0	0	0	0	0	0
ITGB3BP	11760	0	0	0	0	0	0	0	0	0	0	0	0	0	0	0	0	0	0	0	0	1	414	0	0	0	0	51	0	0	0	0	0	0	0	0	0	0	0	0	0	0	0	0	0	0	0	0	0
EFCAB7	24020	0	0	0	0	0	33	0	0	0	0	0	0	0	0	0	0	0	0	0	0	0	0	0	0	0	0	0	0	0	0	0	0	0	0	0	0	0	290	0	0	0	0	0	0	0	0	0	0
DLEU2L	16570	0	0	0	0	0	0	0	0	0	0	0	0	0	0	0	0	0	0	0	0	0	0	0	0	0	0	0	0	0	0	0	0	0	0	0	0	0	0	0	0	0	0	0	0	0	0	0	0
PGM1	33530	0	0	0	0	0	533	0	0	0	2	1	0	0	0	0	0	0	0	0	0	198	0	0	0	0	675	0	0	2	0	1	789	5	2	0	600	0	20	0	1	1198	0	0	0	0	517	0	0
ROR1	65730	0	0	2	0	0	0	1	0	0	0	0	0	0	2	0	0	0	0	2	0	0	0	0	0	0	2	746	686	2	0	0	0	0	2	0	89	0	0	0	0	0	724	1	1057	0	0	0	2
ROR1-AS1	34540	0	0	0	0	0	0	0	0	0	0	0	0	0	0	0	0	0	0	0	0	0	0	0	0	0	0	0	0	0	0	0	0	0	0	0	0	0	0	0	0	0	0	0	0	0	0	0	0
UBE2U	11360	0	0	0	0	0	0	0	0	0	0	0	0	0	0	0	0	0	0	0	0	0	0	0	0	0	0	0	0	0	0	0	0	0	0	0	0	0	0	0	0	0	0	0	0	0	0	0	0
CACHD1	58480	0	235	0	0	0	0	0	0	0	0	0	17	0	0	0	5	0	2	63	0	0	395	0	0	0	0	1	1214	0	0	335	0	0	0	0	0	0	0	160	0	621	17	0	0	0	0	0	0
MIR4794	750	0	0	0	0	0	0	0	0	0	0	0	0	0	0	0	0	0	0	0	0	0	0	0	0	0	0	0	0	0	0	0	0	0	0	0	0	0	0	0	0	0	0	0	0	0	0	0	0
RAVER2	43610	0	0	0	0	0	0	0	0	0	0	0	0	0	0	0	0	0	0	0	0	0	0	0	2	0	1	0	0	0	0	0	1	0	0	0	0	0	0	0	0	0	0	0	0	0	0	0	0
JAK1	50530	2	159	188	0	2	0	0	0	978	0	0	73	80	551	1159	0	0	452	646	762	139	5	0	261	0	650	0	2	855	0	0	1064	453	0	0	611	1515	669	240	2574	694	1	1649	0	44	256	547	35
LINC01359	10790	0	0	0	0	0	0	0	0	0	0	0	0	0	0	48	0	0	0	0	0	0	0	0	0	0	0	0	0	0	0	0	0	0	0	0	0	0	0	0	0	0	0	0	0	0	0	0	0
MIR3671	880	0	0	0	0	0	0	0	0	0	0	0	0	0	0	0	0	0	0	0	0	0	0	0	0	0	0	0	0	0	0	0	0	0	0	0	0	0	0	1	0	0	0	2	0	0	0	0	0
MIR101-1	750	0	0	3	0	0	0	0	0	0	0	0	0	0	0	0	0	0	0	0	0	0	0	0	0	0	0	0	0	0	0	0	0	0	0	0	0	0	0	7	0	0	0	3	0	0	0	0	0
AK4	72260	0	0	101	0	0	0	0	0	2	0	0	223	0	146	0	0	0	0	88	0	0	0	0	0	2	0	0	0	203	0	0	0	0	29	0	0	0	0	0	0	86	0	0	0	0	175	0	0
DNAJC6	63200	0	0	0	0	0	0	0	0	1	0	0	0	0	0	0	0	62	0	0	0	0	0	0	0	0	0	0	0	0	0	0	2	0	0	4	1	1935	1	0	0	0	0	0	0	0	0	0	0
LEPROT	51210	0	991	112	0	0	2	0	0	0	87	0	0	0	928	0	131	0	532	358	0	292	1385	377	0	1	0	0	0	236	0	0	0	0	2	0	0	2064	0	181	812	145	988	0	2	4	146	0	0
LEPR	68910	4	2	72	0	0	444	0	4	0	0	0	0	1	0	475	0	1	2166	2622	161	2	1381	730	0	2	2	0	0	0	0	0	0	0	0	671	885	0	702	322	1	557	572	0	1	2070	0	0	574
PDE4B	58370	0	0	0	0	0	616	0	0	2	0	0	0	2	0	0	0	2	0	0	0	0	0	0	0	752	0	0	0	0	0	0	0	2	0	0	0	0	0	0	0	0	0	0	0	0	0	0	0
LOC101927139	4560	0	0	0	0	0	0	0	0	0	0	0	0	0	0	0	0	0	0	0	0	0	0	0	0	0	0	0	0	0	0	0	0	0	0	0	0	0	0	0	0	0	0	0	0	0	0	0	0
SGIP1	111040	8	43	0	0	0	0	0	0	0	0	0	0	0	0	0	0	194	0	0	0	0	0	0	0	91	0	0	0	0	15	32	0	76	0	0	0	0	0	0	0	0	0	0	0	0	0	0	0
MIR3117	780	0	0	0	0	0	0	0	0	0	0	0	0	0	0	0	0	0	0	0	0	0	0	0	0	0	0	0	0	0	0	0	0	0	0	0	0	0	0	0	0	0	0	0	0	0	0	0	0
TCTEX1D1	22640	0	0	0	0	0	0	0	0	0	0	0	0	0	0	0	0	0	0	0	0	0	0	0	0	0	0	0	0	0	0	0	0	0	0	0	0	0	0	0	0	0	0	0	0	0	0	0	0
INSL5	7180	0	0	0	0	0	0	0	0	0	0	0	0	0	0	0	0	0	0	0	0	0	0	0	0	0	0	0	0	0	0	0	0	0	0	0	0	0	0	0	0	0	0	0	0	0	0	0	0
WDR78	39550	0	0	0	0	0	0	0	0	0	0	0	0	0	0	0	0	0	0	0	0	0	0	0	0	0	0	0	0	0	0	0	0	0	0	0	0	0	0	0	0	0	0	0	0	0	0	0	0
MIER1	77310	0	853	50	0	0	0	0	0	0	67	0	0	0	0	0	73	0	0	120	56	144	0	0	0	0	0	1	0	63	0	0	84	0	0	0	0	0	0	130	0	0	0	0	0	2	93	0	0
SLC35D1	64600	0	0	0	0	0	0	0	0	0	0	0	0	0	0	0	0	0	0	0	0	0	0	0	0	0	0	0	0	0	0	0	0	0	0	0	0	0	0	0	0	0	0	0	0	57	0	0	0
C1orf141	25330	0	0	0	0	0	0	0	0	0	0	0	0	0	0	0	0	0	0	0	0	0	0	0	0	0	0	0	0	0	0	0	0	0	0	0	0	0	0	0	0	0	0	0	1	0	0	0	0
IL23R	28140	0	0	0	0	0	0	0	0	0	0	0	0	0	0	0	0	0	0	0	0	0	0	0	0	0	0	0	0	0	0	0	0	0	0	0	0	0	0	0	0	0	0	0	0	0	0	0	0
IL12RB2	42210	0	0	0	0	0	0	0	0	0	0	0	0	0	0	110	0	0	0	0	0	0	0	0	0	0	0	0	0	0	0	0	0	0	0	0	0	0	0	0	0	0	0	0	0	0	0	0	0
SERBP1	67640	0	0	81	0	0	319	0	1	0	0	0	9	0	0	27	0	650	0	105	91	143	0	1	0	177	380	0	0	0	0	114	0	0	0	0	243	38	0	110	0	0	6	241	0	627	219	16	132
GADD45A	13800	2	0	55	0	0	0	0	3	427	233	0	2	90	892	496	58	386	0	280	0	325	0	0	0	653	0	0	0	0	0	0	1	0	2	2	116	0	234	0	0	189	155	0	0	379	0	0	481
GNG12	44090	0	4	176	0	2	0	0	0	4	0	0	340	12	2269	0	277	0	2	0	16	110	0	583	0	0	8	2	0	924	1	0	0	517	0	0	0	0	222	232	1022	1908	341	0	0	412	174	0	0
GNG12-AS1	22470	0	0	0	0	0	0	0	0	0	0	0	0	0	0	0	0	0	0	0	0	0	0	0	0	0	0	0	0	0	0	0	0	0	0	0	0	0	0	0	0	0	0	0	0	0	0	0	0
DIRAS3	16310	0	0	29	0	0	0	0	0	0	0	0	303	0	188	0	1101	0	0	0	2	0	0	0	0	0	0	0	0	0	0	0	0	0	4	0	0	0	0	0	0	0	0	0	0	0	0	0	0
WLS	30910	0	0	0	0	0	0	0	0	0	242	0	0	2	0	0	140	0	2	0	0	163	89	2	0	0	0	0	0	102	0	0	0	0	0	0	0	0	0	605	0	0	0	0	31	0	189	1	0
MIR1262	930	0	0	0	0	0	0	0	0	0	0	0	0	0	0	0	0	0	0	0	0	0	0	0	0	0	0	0	0	0	0	0	0	0	0	0	0	0	0	0	0	0	0	0	0	0	0	0	0
RPE65	26080	0	0	0	0	0	0	0	0	0	0	0	0	0	0	0	0	0	0	0	0	0	0	0	0	0	0	0	0	0	0	0	0	0	0	0	0	0	0	0	0	0	0	0	0	0	0	0	0
DEPDC1	54380	0	0	0	0	0	0	0	0	0	0	0	0	0	0	0	0	0	0	0	0	0	2	0	0	0	0	0	0	0	0	0	0	0	0	0	0	0	0	0	0	0	0	0	0	0	0	0	0
DEPDC1-AS1	12470	0	0	0	0	0	0	0	0	0	0	0	0	0	0	0	0	0	0	0	0	0	0	0	0	0	0	0	0	0	0	0	0	0	0	0	0	0	0	0	0	0	0	0	0	0	0	0	0
LRRC7	62450	0	0	0	0	0	0	0	0	0	0	0	0	0	0	0	0	0	0	0	0	0	0	0	0	0	0	0	0	0	1	0	0	0	1	0	0	0	0	0	0	0	0	0	0	0	0	0	0
PIN1P1	9960	0	0	0	0	0	0	0	0	0	0	0	0	0	0	52	0	0	0	0	0	0	0	0	0	0	0	0	0	0	0	0	0	0	0	0	0	0	18	0	0	0	0	0	0	52	35	0	0
LRRC40	29450	0	0	0	0	0	0	0	0	0	0	0	0	0	0	0	0	0	0	0	0	0	0	0	0	0	0	0	0	0	0	0	0	0	0	0	0	0	0	0	0	0	0	0	0	0	0	0	0
SRSF11	27920	0	67	0	1	1	270	0	74	5	3	0	146	172	630	0	0	4	1901	18	380	0	294	0	225	0	54	506	271	555	3	0	386	0	2	0	191	374	0	260	0	148	0	2	246	154	183	154	2
ANKRD13C	56670	0	0	128	0	0	0	0	0	0	0	0	0	0	0	0	0	0	695	0	0	0	0	0	0	0	2	0	0	425	0	0	0	0	0	0	0	0	0	0	0	363	0	0	0	0	0	0	31
HHLA3	9510	0	0	0	0	0	0	0	0	0	0	0	0	0	0	0	0	0	0	0	0	0	0	0	0	0	2	0	0	0	0	0	0	0	0	0	0	0	0	0	0	0	0	0	0	0	0	0	0
CTH	21400	0	0	0	0	0	0	0	106	0	0	0	0	0	0	0	0	0	0	97	0	0	0	0	0	0	0	0	0	0	1	303	0	0	0	0	0	0	0	0	0	0	0	0	0	0	89	0	0
LOC101927244	20860	0	0	0	0	0	0	0	0	0	0	0	0	0	0	0	0	0	0	0	0	0	0	0	0	0	0	0	0	0	0	0	0	0	12	0	0	0	0	0	0	0	0	0	0	0	0	0	0
PTGER3	102800	0	2	126	0	0	0	0	0	0	0	0	0	703	159	2	0	0	0	41	74	0	0	0	0	0	0	2	0	0	672	0	276	0	0	0	0	0	2	0	0	0	0	0	0	0	0	0	0
ZRANB2-AS1	16760	0	0	0	0	0	0	0	0	0	0	0	0	0	0	0	0	0	0	0	0	0	0	0	0	0	0	0	0	0	0	0	0	0	0	0	0	0	0	0	0	0	0	0	0	0	0	0	0
ZRANB2	31450	0	120	0	0	0	0	0	8	43	0	0	0	72	0	0	0	0	0	0	0	0	2	0	0	0	0	299	1	307	0	2	1	0	0	0	2	1162	0	40	0	75	0	0	0	0	0	0	0
MIR186	860	0	0	0	0	0	0	0	0	0	0	0	0	0	0	0	0	0	0	0	0	0	0	0	0	0	0	0	0	0	0	0	0	0	0	0	0	0	0	0	0	0	0	0	0	0	0	0	0
ZRANB2-AS2	7830	0	0	0	0	0	0	0	0	0	0	0	0	0	0	0	0	0	0	0	0	0	0	0	0	0	0	0	0	0	0	0	0	0	0	0	0	0	0	0	0	0	0	0	0	0	0	0	0
NEGR1	56690	0	316	0	0	0	0	0	0	894	0	0	0	2	0	0	0	0	0	0	4	0	0	0	592	0	1	2	1821	0	2	2	0	127	2	0	265	0	556	10	0	0	0	0	0	0	219	702	0
NEGR1-IT1	5340	0	0	0	0	0	0	0	0	0	0	0	0	0	0	0	0	0	0	0	0	0	0	0	0	0	0	0	0	0	0	0	0	0	0	0	0	0	0	0	0	0	0	0	0	0	0	0	0
LINC01360	40800	0	0	0	0	0	0	0	0	0	0	0	0	0	0	0	0	0	0	0	0	0	0	0	0	0	0	0	0	0	0	0	0	0	0	0	0	0	0	0	0	0	0	0	0	0	0	0	0
LRRIQ3	28620	0	0	0	0	0	0	0	0	0	0	0	0	0	0	0	0	0	0	0	0	0	0	0	0	0	0	0	0	0	0	0	0	0	0	0	0	0	0	0	0	0	0	0	0	0	0	0	0
FPGT	47220	0	0	0	0	0	0	0	0	0	0	0	0	0	0	0	0	0	0	0	0	0	0	0	0	0	0	0	0	0	0	0	0	0	0	0	0	0	0	2	0	0	0	0	0	0	0	0	0
FPGT-TNNI3K	36190	0	0	0	0	0	0	0	0	0	0	0	0	0	0	0	0	0	0	0	0	0	0	0	0	0	0	0	0	0	0	0	0	0	0	0	0	0	0	0	0	0	0	0	0	0	0	0	0
TNNI3K	30230	0	0	0	0	0	0	0	0	0	0	0	0	0	0	0	0	0	0	0	0	0	0	0	0	0	0	0	0	0	0	0	0	0	0	0	0	0	0	0	0	0	0	0	0	0	0	0	0
ERICH3	71590	0	0	0	0	0	0	0	0	0	0	0	0	0	0	0	0	0	0	0	0	0	0	0	0	0	0	0	0	0	0	0	0	0	0	0	0	0	0	0	0	0	0	0	0	0	0	0	0
ERICH3-AS1	50470	0	0	0	0	0	0	0	0	0	0	0	0	0	0	0	0	0	0	0	0	0	0	0	0	0	0	0	0	0	0	0	0	0	0	0	0	0	0	0	0	0	0	0	0	0	0	0	0
CRYZ	23030	0	0	0	0	0	0	0	0	0	0	0	0	0	2	0	0	0	0	0	0	0	0	0	0	0	0	0	0	0	0	0	0	0	0	0	247	0	0	0	0	0	0	0	0	0	0	0	0
TYW3	35490	220	0	10	0	0	0	0	0	0	0	0	0	0	0	0	1	0	0	0	0	0	0	0	0	0	877	0	0	0	0	0	0	0	0	0	0	0	0	0	0	0	0	0	0	0	0	0	0
LHX8	24460	0	0	0	0	0	0	0	0	0	0	0	0	0	0	0	0	0	0	0	0	0	0	0	0	0	0	0	0	0	0	0	0	0	0	0	0	0	0	0	0	0	0	0	0	0	0	0	0
SLC44A5	42240	0	0	0	0	0	0	0	0	0	0	0	0	0	0	0	0	0	0	0	0	0	0	0	0	0	0	0	0	0	0	0	0	0	0	0	0	0	0	0	0	0	0	0	0	0	0	0	0
ACADM	27330	0	0	0	0	0	0	0	0	0	0	0	0	0	0	0	0	0	0	0	0	0	0	0	0	0	2	0	123	0	0	0	0	0	801	1	2	0	0	0	0	0	0	0	0	0	0	0	0
DLSTP1	30120	0	0	29	0	0	0	0	0	0	0	0	0	0	0	0	0	0	104	0	0	0	0	0	0	0	0	0	0	0	0	0	197	0	2	0	0	0	0	0	0	0	0	20	0	0	0	0	0
RABGGTB	17090	0	0	69	0	0	0	0	0	0	0	0	0	0	76	0	0	0	0	234	21	0	0	0	2	1	0	466	0	266	0	2	0	0	0	0	0	0	0	167	0	0	0	0	0	4	200	0	317
SNORD45C	780	0	0	0	0	0	0	0	0	0	0	0	0	0	0	0	0	0	0	0	0	0	0	0	0	0	0	27	0	0	0	0	0	0	0	0	0	0	0	0	0	0	0	0	0	0	0	0	0
SNORD45A	840	0	0	0	0	0	0	0	0	0	0	0	0	0	0	0	0	0	0	0	0	0	0	0	0	0	0	0	0	0	0	0	0	0	0	0	0	0	0	0	0	0	0	0	0	0	0	0	0
SNORD45B	710	0	0	0	0	0	0	0	0	0	0	0	0	0	0	0	0	0	0	0	0	0	0	0	0	0	0	0	0	0	0	0	0	0	0	0	0	0	0	0	0	0	0	0	0	0	0	0	0
MSH4	32770	0	0	0	0	0	0	0	0	0	0	0	0	0	0	0	0	0	0	0	0	0	0	0	0	0	0	0	0	0	0	0	0	0	0	0	0	0	0	0	0	0	0	0	0	0	0	0	0
ASB17	11070	0	0	0	0	0	0	0	0	0	0	0	0	0	0	50	0	0	0	0	0	0	0	0	0	0	0	0	0	0	0	0	0	0	0	0	0	0	0	0	0	0	0	0	0	0	0	0	0
LOC101927342	3690	0	0	0	0	0	0	0	0	0	0	0	0	0	0	0	0	0	0	0	0	0	0	0	0	0	0	0	0	0	0	0	0	0	0	0	0	0	0	0	0	0	0	0	0	0	0	0	0
ST6GALNAC3	36210	0	0	0	0	0	0	0	0	0	0	0	0	0	0	0	0	0	0	0	0	0	0	0	0	0	0	0	0	0	0	0	0	0	0	0	0	0	0	0	0	0	0	0	0	0	0	0	0
ST6GALNAC5	20320	0	0	0	0	0	0	0	0	0	0	0	0	0	0	0	0	0	0	0	0	0	0	0	0	0	0	0	0	0	0	0	0	0	0	0	0	0	0	0	0	0	0	0	0	0	0	0	0
MIR7156	600	0	0	0	0	0	0	0	0	0	0	0	0	0	0	0	0	0	0	0	0	0	0	0	0	0	0	0	0	0	0	0	0	0	0	0	0	0	0	0	0	0	0	0	0	0	0	0	0
PIGK	46250	0	0	0	0	0	0	0	0	0	0	0	91	730	0	0	2	0	0	0	0	0	0	0	0	0	0	0	0	0	0	0	0	0	0	1	0	0	0	0	0	0	0	0	0	71	28	0	189
AK5	43350	0	0	0	0	0	0	0	0	0	0	1	0	0	0	0	0	0	0	0	0	0	0	0	0	0	0	0	0	0	0	0	0	0	1	0	0	0	0	0	0	0	0	0	1	0	0	0	0
ZZZ3	65780	0	0	0	0	0	0	0	0	0	0	0	0	0	0	0	0	0	0	664	0	0	0	0	0	0	0	0	0	0	0	0	0	0	0	0	0	0	0	0	0	0	0	0	0	0	0	0	0
USP33	46250	0	2	0	0	0	0	0	0	0	0	0	0	25	0	0	141	0	0	1	144	150	0	0	0	0	0	0	0	298	0	0	0	0	0	480	0	2	0	208	0	0	0	130	1	596	0	0	374
FAM73A	64100	0	0	0	0	0	0	0	0	0	68	1	0	0	343	1	14	0	628	0	0	0	0	0	0	0	0	0	0	0	0	0	0	0	0	0	0	0	0	0	0	0	0	0	0	9	0	0	0
NEXN-AS1	22920	0	0	0	0	0	0	0	0	0	0	0	0	0	0	0	0	0	0	0	0	0	0	0	0	0	0	0	0	0	0	0	0	0	0	0	0	0	0	0	0	0	0	0	0	0	0	0	0
NEXN	33890	0	0	0	0	0	0	0	0	0	0	0	0	0	0	0	0	0	0	0	0	126	0	0	0	0	0	0	0	1	0	0	0	0	0	90	0	0	0	0	0	0	0	0	0	0	0	0	0
FUBP1	27580	0	0	0	0	0	0	0	0	110	0	0	0	620	0	0	117	0	0	337	9	156	0	0	0	0	140	0	0	182	31	0	15	1	0	0	23	175	0	10	0	22	0	0	0	7	0	149	0
DNAJB4	22370	1024	0	2	0	2	55	0	44	714	1298	2	0	0	0	0	214	0	0	205	0	2	1343	159	0	0	0	0	59	247	0	679	0	1702	1171	2	0	1469	0	0	0	0	0	0	0	0	2	0	0
GIPC2	39770	0	0	0	0	0	0	1	0	0	0	0	0	0	0	0	0	0	0	0	0	0	0	0	0	0	0	0	0	0	0	0	0	0	0	0	0	0	0	0	0	0	0	0	0	0	0	0	0
MGC27382	11910	0	0	0	0	0	0	0	0	0	0	0	0	0	0	0	0	0	0	0	0	0	0	0	0	0	0	0	0	0	0	0	0	0	0	0	0	0	0	0	0	0	0	0	0	0	0	0	0
PTGFR	54310	0	0	0	0	0	2	0	0	780	0	0	0	0	0	0	0	0	646	0	0	0	0	0	0	2	0	0	0	0	0	0	0	0	1	0	0	0	0	42	0	0	0	2	0	875	0	0	0
IFI44L	58950	0	0	0	0	0	0	0	0	0	0	0	0	0	0	0	0	0	0	0	0	0	0	0	0	0	0	0	0	0	0	0	0	0	0	0	0	0	0	0	0	0	0	0	0	0	0	0	0
IFI44	17260	0	447	0	0	2	246	0	0	0	0	0	0	0	0	0	0	0	0	0	0	188	0	0	0	0	0	0	0	0	0	0	0	0	0	0	242	0	0	0	0	1	0	1	785	0	0	0	0
ADGRL4	36190	0	0	0	0	0	0	0	0	0	0	0	0	0	0	0	0	0	0	0	0	0	0	0	0	0	0	0	0	0	0	0	0	0	0	0	0	0	0	0	0	0	0	0	0	0	0	0	0
LOC101927412	7060	0	0	0	0	0	0	0	0	0	0	0	0	0	0	0	0	0	0	0	0	0	0	0	0	0	0	0	0	0	0	0	0	0	0	0	0	0	0	0	0	0	0	0	0	0	0	0	0
LOC101927434	6430	0	0	0	0	0	0	0	0	0	0	0	0	0	0	0	0	0	0	0	0	0	0	0	0	0	0	0	0	0	0	0	0	0	0	0	0	0	0	0	0	0	0	0	0	0	0	0	0
ADGRL2	62080	0	0	0	1107	0	0	0	0	0	0	0	0	0	0	184	248	0	0	0	0	0	0	0	0	0	0	0	0	311	0	1	117	0	0	0	2	0	0	0	0	0	0	0	0	0	0	0	0
LINC01361	15850	0	0	0	0	0	0	0	0	0	0	0	0	0	0	0	0	0	0	0	0	0	0	0	0	0	0	0	0	0	0	0	0	0	0	0	0	0	0	0	0	0	0	0	0	0	0	0	0
LOC101927587	31650	0	0	0	0	0	0	0	0	0	0	0	0	0	0	0	0	0	0	0	0	0	0	0	0	0	0	0	0	0	0	0	0	0	0	0	0	0	0	0	0	0	0	0	0	0	0	0	0
MIR548AP	670	0	0	0	0	0	0	0	0	0	0	0	0	0	0	0	0	0	0	0	0	0	0	0	0	0	0	0	0	0	0	0	0	0	0	0	0	0	0	0	0	0	0	0	0	0	0	0	0
LOC101927560	19910	0	0	0	0	0	0	0	0	0	0	0	0	0	0	0	0	0	0	0	0	0	0	0	0	0	0	0	0	0	0	0	0	0	0	0	0	0	0	0	0	0	0	0	0	0	0	0	0
TTLL7	36480	0	0	2	0	0	465	0	0	0	0	0	0	0	0	0	0	0	0	0	0	0	0	0	0	0	0	0	0	0	0	0	0	0	0	0	0	0	0	0	0	0	0	0	0	0	0	0	0
PRKACB	66290	0	0	0	0	0	0	0	0	0	0	0	0	0	0	0	0	0	0	0	0	241	0	0	0	0	0	0	0	0	0	0	0	147	0	0	0	0	0	0	0	0	0	0	0	0	0	0	0
SAMD13	18030	0	0	0	0	0	0	0	0	0	0	0	0	0	0	0	0	0	0	0	0	0	0	0	0	0	0	0	0	0	0	0	44	0	0	0	0	0	0	0	0	0	0	0	0	0	0	0	0
UOX	15510	0	0	0	0	0	0	0	0	0	0	0	0	0	0	0	0	0	0	0	0	0	0	0	0	0	0	0	0	0	0	0	0	0	0	0	0	0	0	0	0	0	0	0	0	0	0	0	0
DNASE2B	13450	0	0	0	0	0	0	0	0	0	0	0	0	0	0	0	0	0	0	0	0	0	0	0	0	0	0	0	0	0	0	0	0	0	1	0	0	0	0	0	0	0	0	0	0	0	0	0	0
RPF1	19750	0	0	0	0	0	0	0	0	0	0	0	0	0	0	0	0	0	0	0	0	64	0	0	0	0	0	155	0	0	0	0	0	0	0	0	0	0	0	0	0	0	0	0	0	0	0	0	0
GNG5	8060	0	388	39	128	175	150	69	0	71	0	2	0	310	0	391	15	0	231	168	110	16	0	111	0	0	103	429	0	116	0	151	200	19	0	0	0	0	35	95	0	2	0	0	0	141	198	0	126
SPATA1	21550	0	0	0	0	0	0	0	0	0	0	0	0	0	0	1	0	0	0	0	0	0	0	0	0	0	0	0	0	0	0	0	0	0	0	0	0	0	0	0	0	0	0	0	0	0	0	0	0
CTBS	31010	0	0	0	0	0	0	0	0	0	0	0	0	0	0	0	0	0	0	329	0	81	0	0	0	0	0	0	0	0	0	0	0	0	0	0	0	0	186	0	0	0	0	0	0	0	0	0	0
LINC01461	5600	0	0	0	0	0	0	0	0	0	0	0	0	0	0	0	0	0	0	0	0	0	0	0	0	0	0	0	0	0	0	0	0	0	0	0	0	0	0	0	0	0	0	0	0	0	0	0	0
LINC01555	28840	0	0	0	0	0	0	0	0	0	0	0	0	0	0	0	0	0	0	0	0	0	0	0	0	0	0	0	0	0	0	0	0	0	0	0	0	0	0	0	0	0	0	0	0	0	0	0	0
SSX2IP	61140	0	0	2	0	0	0	0	0	0	0	0	0	0	0	0	0	0	0	0	0	0	0	0	0	0	0	0	0	0	0	0	0	0	0	0	0	0	0	0	0	0	0	0	0	0	0	0	0
LPAR3	17210	0	0	0	0	0	0	0	0	0	0	0	0	0	0	0	0	0	0	0	0	0	0	0	0	0	0	0	0	0	0	0	0	0	2	0	0	0	0	0	0	0	0	0	0	0	0	0	0
MCOLN2	30530	0	0	0	0	0	0	0	0	0	0	0	0	0	0	0	0	0	0	0	0	0	0	0	0	0	0	0	0	0	0	0	0	0	0	0	0	0	0	0	0	0	0	0	0	0	0	0	0
MCOLN3	28500	0	530	0	0	0	0	0	0	2	0	0	0	0	2	0	0	0	2	0	0	0	0	0	0	0	1	0	0	0	0	0	0	0	0	0	0	0	0	0	0	0	0	0	0	0	0	0	0
WDR63	30190	0	0	0	0	0	0	0	77	0	2	0	0	0	0	1	0	0	0	0	0	0	0	0	0	0	0	0	0	0	0	0	0	0	0	0	0	0	0	0	0	0	0	0	0	0	0	0	0
MIR4423	800	0	0	0	0	0	0	0	0	0	0	0	0	0	0	0	0	0	0	0	0	0	0	0	0	0	0	0	0	0	0	0	0	0	0	0	0	0	0	0	0	0	0	0	0	0	0	0	0
SYDE2	47110	0	0	0	0	0	0	0	0	0	0	0	0	0	0	0	0	0	0	0	0	0	0	0	0	0	0	0	0	0	0	0	0	0	0	0	0	31	0	0	0	0	0	0	0	0	0	0	0
C1orf52	33900	1	0	0	0	0	0	0	1	1056	0	0	0	0	0	0	0	0	0	241	0	0	0	0	0	0	0	0	675	372	8	0	0	0	2	0	0	0	0	149	1830	558	250	0	0	363	300	0	431
BCL10	31040	0	0	1	0	0	97	2	0	764	2	0	89	0	0	0	2	0	240	0	197	88	0	0	54	0	270	0	0	25	0	0	207	0	0	0	0	0	0	152	0	121	287	0	0	119	0	0	44
LOC646626	8880	0	0	0	0	0	0	0	0	0	0	0	0	0	0	0	0	0	0	0	0	0	0	0	0	0	0	0	0	0	0	0	0	0	0	0	0	0	0	0	0	0	0	0	0	0	0	0	0
DDAH1	44820	0	0	0	0	0	0	0	0	0	0	0	0	0	0	242	0	0	0	0	0	2	0	0	0	0	0	0	0	0	0	0	0	0	0	0	0	0	305	0	0	0	0	297	0	0	0	0	0
CYR61	22930	843	110	0	2	4	677	2364	44	0	0	0	0	1055	0	0	2069	4	762	4	4	669	2	24	2	2	2	2	3623	0	1584	789	5	0	0	3493	1	2	3049	3	3	646	3400	0	816	0	2	86	2
ZNHIT6	61970	0	0	163	0	0	0	0	0	0	0	0	0	0	0	0	0	0	0	0	0	0	0	0	0	0	0	0	467	0	0	0	1	0	0	0	10	0	0	0	0	0	0	0	0	0	0	0	0
COL24A1	65000	0	0	0	0	0	0	0	0	0	0	0	0	0	0	0	0	0	0	0	0	0	0	0	0	0	17	0	0	1	0	0	0	0	0	0	0	0	0	0	0	0	0	0	0	0	0	0	0
ODF2L	64710	0	1	0	0	0	88	0	0	0	0	0	0	0	0	0	0	0	0	197	0	156	0	0	0	0	0	0	284	108	0	0	0	0	0	0	0	0	0	0	0	0	0	0	156	7	0	75	0
MIR7856	560	0	0	0	0	0	0	0	0	0	0	0	0	0	0	0	0	0	0	0	0	0	0	0	0	0	0	0	0	0	0	0	0	0	0	0	0	0	0	0	0	0	0	0	0	0	0	0	0
CLCA2	40240	0	0	0	0	0	0	0	0	0	0	0	0	0	0	0	0	0	0	0	0	0	0	0	0	0	0	0	0	0	0	0	0	0	0	0	0	0	0	0	0	0	0	0	0	0	0	0	0
CLCA1	31200	0	0	0	0	0	0	0	0	0	0	0	0	0	0	0	0	0	0	0	0	0	0	0	0	0	0	0	0	0	0	0	0	0	0	0	0	0	0	0	0	0	0	0	0	0	0	0	0
CLCA4	32080	0	0	0	0	0	0	0	0	0	0	0	0	0	0	0	0	0	0	0	0	0	0	0	0	0	0	0	0	19	0	0	0	0	0	0	0	0	0	0	0	0	0	0	0	0	0	0	0
CLCA3P	34120	0	0	0	0	0	0	0	0	0	0	0	0	0	0	0	0	0	0	0	0	0	0	0	0	0	0	0	0	0	0	0	0	0	0	0	0	0	0	0	0	0	0	0	0	0	0	0	0
SH3GLB1	64882	0	0	93	120	4	751	0	0	62	0	0	0	1119	0	0	0	0	484	0	0	0	0	0	21	0	0	0	234	2	1196	2	704	0	0	0	0	0	0	136	0	441	2	0	0	353	295	0	0
2018-09-15	18400	0	517	0	2	0	826	0	4	0	0	0	0	0	0	0	3	0	0	226	365	219	368	2	2	0	0	215	2	505	2	1	403	0	0	0	173	0	269	0	0	617	15	1	1550	329	59	0	574
HS2ST1	72650	0	0	129	0	0	0	2	0	0	0	0	0	0	0	0	0	0	0	0	404	0	0	426	0	0	0	0	1	0	0	0	0	0	0	102	0	0	0	0	0	0	0	0	0	0	0	0	0
LINC01140	46420	0	0	0	0	0	0	0	0	0	2	0	0	0	0	664	0	0	0	0	0	0	0	0	0	0	0	0	0	0	0	0	364	2	0	2	1	0	0	0	2	0	0	0	557	0	0	0	0
LOC101927844	11520	0	0	0	0	0	0	0	0	0	0	0	0	0	0	0	0	0	0	0	0	0	0	0	0	0	0	0	0	0	0	0	0	0	0	0	0	0	0	0	0	0	0	0	0	0	0	0	0
LMO4	54060	1	0	0	0	0	223	0	0	0	0	0	132	0	459	0	0	0	0	13	0	0	0	0	0	140	0	0	17	0	234	0	0	493	0	0	20	0	0	103	0	0	0	0	0	0	0	2	170
LINC01364	8860	0	0	0	0	0	0	0	0	0	0	0	0	0	0	0	0	0	0	0	0	0	0	0	0	0	0	0	0	0	0	0	0	0	0	0	0	0	0	0	0	0	0	0	0	0	0	0	0
PKN2-AS1	35420	0	0	0	0	0	0	0	0	0	0	0	0	0	0	0	0	0	0	0	0	0	0	0	0	0	0	0	0	0	0	0	0	0	0	0	0	0	0	0	0	0	0	0	0	0	0	0	0
PKN2	61040	0	0	0	0	0	0	0	0	0	56	0	0	0	0	0	182	0	0	0	0	0	0	2	0	0	0	0	0	164	0	0	0	0	0	0	0	0	0	0	0	0	444	0	0	0	22	213	0
GTF2B	16450	0	0	1	0	2	0	0	0	0	0	142	0	0	0	0	657	0	0	287	342	119	0	0	0	0	0	0	0	10	1	0	0	0	0	0	0	0	4	0	0	0	0	19	0	0	533	0	629
CCBL2	21520	0	0	0	0	0	0	0	15	0	0	0	1	0	0	0	0	0	0	0	0	0	0	0	0	0	0	0	482	0	0	0	0	0	0	375	0	0	0	0	0	0	0	0	0	0	0	0	0
RBMXL1	50870	2	0	54	0	0	455	0	12	191	0	0	0	0	0	89	0	0	232	133	0	0	0	0	1	0	0	0	475	0	664	0	545	0	518	0	610	354	2	98	0	2	0	246	0	0	141	2	0
GBP3	30400	0	0	0	0	0	0	0	0	0	0	0	0	0	0	0	0	0	0	0	0	0	0	0	0	0	0	0	0	0	0	0	0	0	0	0	0	0	0	0	0	0	0	0	0	0	0	0	0
GBP1	30500	0	0	0	0	0	0	0	0	0	0	0	0	0	0	0	0	0	0	0	0	0	0	0	0	0	0	27	0	0	0	0	0	0	0	0	0	0	0	0	0	0	0	0	0	0	0	0	0
GBP2	41320	0	0	2	0	0	0	2	0	661	0	0	0	0	0	0	0	0	0	0	0	0	7	0	0	0	550	0	1	0	0	0	2	1	0	0	9	2565	1	0	0	2	0	0	0	0	0	0	0
GBP7	24540	0	0	0	0	0	0	0	0	0	0	0	0	0	0	0	0	0	0	0	0	0	0	0	0	0	0	0	0	0	0	0	0	0	0	0	0	0	0	0	0	0	0	0	0	0	0	0	0
GBP4	61450	0	0	0	0	0	0	0	0	0	0	0	0	0	0	0	0	0	0	0	0	0	0	0	0	0	0	0	0	0	0	0	0	0	0	0	0	0	0	0	0	0	0	0	0	0	0	0	0
GBP5	40510	0	0	0	0	0	0	0	0	0	0	0	0	0	0	0	0	0	0	0	0	0	0	0	0	0	0	0	0	0	0	0	0	0	0	0	0	0	0	0	0	0	0	0	0	0	0	0	0
LOC729930	11050	0	0	0	0	0	0	0	0	0	0	0	0	0	0	0	0	0	0	0	0	0	0	0	0	0	0	0	0	0	0	0	0	0	0	0	0	0	0	0	0	0	0	0	0	0	0	0	0
GBP6	48670	0	0	0	0	0	0	0	0	0	0	0	0	0	0	0	0	0	0	0	0	0	0	0	0	0	0	0	0	0	0	0	0	0	1	0	0	0	0	0	0	0	0	0	0	0	0	0	0
GBP1P1	12340	0	0	0	0	8	0	0	0	0	0	0	0	0	0	0	0	0	0	0	0	0	0	0	0	3	0	1283	0	0	0	0	0	0	0	0	0	0	0	0	0	0	0	0	0	0	0	0	0
LRRC8B	80610	0	0	0	0	0	0	0	0	0	0	0	0	0	0	0	0	284	0	0	0	0	0	0	0	0	0	0	0	0	0	0	0	0	0	0	0	99	0	0	2	0	2	1118	0	0	0	0	0
FLJ27354	7890	0	0	0	0	0	0	0	0	0	0	0	0	0	0	0	0	0	0	0	0	0	0	0	0	0	0	0	0	0	0	0	0	0	0	0	0	0	0	0	0	0	0	0	0	0	0	0	0
LRRC8C	72070	0	0	0	0	0	0	0	0	2	534	0	0	0	0	0	0	2214	0	0	4	0	1	0	0	554	0	0	0	0	2	0	0	2	0	0	0	0	0	0	0	0	0	0	0	0	0	0	0
LRRC8D	40520	0	0	0	0	1	424	2	0	0	0	0	0	0	0	0	0	0	0	0	0	0	0	0	0	0	0	0	0	0	0	0	0	0	0	0	0	0	0	0	0	0	0	2	0	0	0	0	0
GEMIN8P4	17020	0	0	0	0	0	0	0	0	0	0	2	0	0	0	0	0	0	0	0	0	0	0	0	0	0	0	0	0	0	0	0	0	0	0	0	0	0	0	0	0	0	0	0	0	0	0	0	0
ZNF326	39190	0	0	5	0	0	213	0	0	0	0	0	0	0	0	0	57	0	0	0	0	0	0	0	0	0	0	0	0	0	0	0	0	0	0	0	0	0	2	0	0	0	0	0	0	0	34	0	0
BARHL2	14960	0	0	0	0	0	0	0	0	0	0	0	0	0	0	0	0	0	0	0	0	0	0	0	0	0	0	0	0	0	0	0	0	0	0	0	0	0	0	0	0	0	0	0	0	0	0	0	0
ZNF644	60011	0	0	0	0	0	365	0	0	0	0	0	0	2	0	333	25	0	0	53	518	0	0	0	0	0	0	0	0	0	0	0	0	1144	1	2	0	0	0	316	0	0	0	0	26	0	0	0	0
HFM1	49310	0	0	0	0	0	0	0	0	0	0	0	0	0	0	0	0	0	0	0	0	0	0	0	0	0	0	0	0	0	0	0	0	0	0	0	0	0	0	0	0	0	0	0	0	0	0	0	0
CDC7	34150	0	0	46	0	0	0	0	0	0	0	0	0	0	0	0	0	0	0	0	0	0	0	0	0	0	0	0	0	0	0	0	0	0	0	0	0	0	0	91	0	0	0	0	0	0	0	0	0
TGFBR3	68020	0	0	2	0	1	137	83	0	928	0	2	0	531	95	146	207	3	0	529	985	374	0	0	619	3	908	0	4	1588	2	2	430	1	0	667	0	0	235	1034	0	2	347	551	0	1647	2869	10	2
BRDT	40510	0	0	0	0	0	0	0	0	0	0	0	0	0	0	0	0	0	0	0	0	0	0	0	0	0	1	0	0	0	0	0	0	0	0	0	0	0	0	0	0	0	0	0	0	0	0	0	0
EPHX4	14430	0	0	0	0	0	0	0	0	0	0	0	0	0	0	0	0	0	0	0	0	0	0	0	0	0	0	0	0	0	0	0	0	0	0	0	0	0	0	0	0	0	0	0	0	0	0	0	0
SETSIP	10370	0	0	0	0	0	1	0	0	12	0	0	0	0	0	0	0	0	0	3	1	6	0	6	0	2	0	0	0	0	0	0	0	0	0	0	0	13	0	0	0	0	0	0	0	0	0	0	0
BTBD8	14470	0	0	0	0	0	0	0	0	0	0	0	0	0	0	0	0	0	0	0	0	0	0	0	0	0	0	0	0	0	0	0	0	0	0	0	0	0	0	0	0	0	0	0	0	0	0	0	0
KIAA1107	45560	0	0	0	0	0	0	0	0	0	0	0	0	0	0	0	0	0	0	0	0	0	0	0	0	0	0	0	0	0	0	0	0	0	0	0	0	0	0	0	0	0	0	0	0	0	0	0	0
C1orf146	7510	0	0	0	0	0	0	0	0	0	0	0	0	0	0	0	0	0	0	0	0	0	0	0	0	0	0	0	0	0	0	0	0	0	0	0	0	0	0	0	0	0	0	0	0	0	0	0	0
GLMN	20320	625	0	0	1	0	0	0	0	0	0	0	0	0	0	0	0	0	0	0	0	0	0	0	0	0	0	0	0	0	0	0	0	0	1	0	0	0	0	0	0	0	0	0	0	0	0	2	0
RPAP2	31120	0	0	0	0	0	0	0	0	0	0	0	0	0	0	0	0	0	0	0	0	0	0	0	563	1	0	0	0	0	0	0	0	0	0	0	0	0	0	0	0	0	0	0	0	0	0	0	0
GFI1	29100	0	0	0	0	0	0	0	0	0	0	0	0	0	0	0	0	0	0	0	0	0	0	0	0	0	0	0	0	0	0	0	0	0	0	0	0	0	0	0	0	0	0	0	0	0	0	0	0
EVI5	74360	0	0	31	0	0	0	0	0	31	0	0	0	12	0	0	0	0	153	297	87	16	0	174	0	0	0	0	0	0	0	0	0	0	48	0	0	0	0	87	0	0	0	0	2	0	0	0	0
RPL5	10313	1313	231	372	129	716	2511	1153	10	1546	1167	1045	428	285	984	865	710	650	528	920	1122	624	194	922	389	363	652	2272	2285	779	2262	422	2123	794	26	396	752	113	295	483	3927	460	443	1364	1116	939	1309	299	1888
FAM69A	30990	34	861	1	0	1	2	0	0	0	0	0	0	0	0	0	0	2	0	0	1014	0	0	0	0	2	0	0	0	943	0	0	0	0	0	0	0	0	0	28	1	0	0	0	0	736	314	0	0
SNORD21	950	0	0	0	0	0	0	0	0	0	0	0	0	0	0	0	0	0	0	0	0	0	0	0	0	0	0	0	0	0	0	0	0	0	0	0	0	0	0	0	0	0	0	0	0	0	0	0	0
SNORA66	1330	0	0	0	0	0	0	0	0	0	0	0	0	0	0	0	0	0	0	0	0	0	0	0	0	0	0	0	0	0	0	0	0	0	0	0	0	0	0	0	0	0	0	0	0	0	0	0	0
MTF2	41280	0	0	0	0	0	375	0	9	0	0	0	0	0	0	0	0	0	0	0	0	0	65	0	0	0	0	0	0	0	1	0	197	0	2	0	0	0	0	0	0	36	0	179	0	0	237	0	110
TMED5	61850	0	1	69	0	6	0	0	0	969	2	2	8	0	0	145	2	0	688	715	0	249	908	0	261	0	246	0	0	493	0	0	612	944	2	0	2	1227	0	118	0	883	0	36	0	432	230	0	112
CCDC18	47900	0	0	0	0	0	0	0	0	0	0	0	0	0	0	0	0	22	31	0	0	1	0	0	0	0	0	0	0	0	0	0	19	0	0	0	0	0	0	0	0	0	0	0	0	0	0	0	0
LOC100131564	40330	0	0	37	0	0	0	0	0	0	0	0	0	0	0	0	0	0	0	0	0	0	0	0	0	0	0	0	0	0	0	0	0	0	0	0	0	0	0	385	0	0	0	0	0	0	0	0	0
DR1	32080	0	0	140	0	0	8	0	9	0	0	0	0	2133	0	0	0	419	0	981	135	148	0	317	841	472	599	2	0	0	0	571	1	0	0	0	0	0	0	174	1	1719	0	0	0	678	206	0	301
FNBP1L	55170	399	354	0	0	0	0	261	0	1	0	0	0	0	0	0	0	1	0	630	0	0	0	0	0	0	0	0	0	0	0	0	7	0	0	0	0	381	0	0	0	0	0	96	0	0	2	338	0
BCAR3	42620	0	0	37	0	0	0	0	0	0	0	0	267	0	0	0	0	0	0	0	0	0	0	0	0	0	0	0	0	0	0	0	0	0	0	0	0	0	0	0	0	0	0	0	0	0	0	0	0
LOC100129046	15620	0	0	0	0	0	0	0	0	0	0	0	0	0	0	0	0	0	0	0	0	0	0	0	0	0	0	0	0	0	0	0	0	0	0	0	0	0	0	0	0	0	0	0	0	0	0	0	0
MIR760	800	0	0	0	0	0	0	0	0	0	0	0	0	0	0	0	0	0	0	0	0	0	0	0	0	0	0	0	0	0	0	0	0	0	0	0	0	0	0	0	0	0	0	0	0	0	0	0	0
DNTTIP2	27220	0	1	0	0	0	0	0	0	0	0	0	0	0	921	0	0	0	0	451	0	0	0	0	0	0	0	0	0	0	0	2	0	2	0	1	386	0	0	513	0	0	0	0	0	667	249	0	2
GCLM	50500	0	0	0	0	0	0	0	0	0	0	0	0	0	0	0	0	0	0	0	0	0	0	0	0	0	0	0	2	0	0	0	0	0	2	0	227	646	0	4	0	2	0	0	2	0	176	0	2
ABCA4	73250	0	0	0	0	0	0	0	0	0	0	0	0	0	0	0	0	0	0	0	0	0	0	0	0	0	0	0	0	0	0	0	0	1	0	0	0	0	0	0	0	0	0	0	0	0	0	0	0
ARHGAP29	91170	516	0	286	0	0	0	0	0	0	0	0	2	0	352	0	260	0	407	0	0	1	0	0	0	0	0	2	0	833	0	138	0	0	0	0	417	0	0	0	0	0	0	0	1	0	6	0	0
ABCD3	37970	0	0	0	0	0	0	0	0	0	0	0	0	13	369	0	0	0	0	0	0	0	0	0	0	0	233	143	0	0	0	0	0	0	0	0	0	0	0	3	0	0	0	0	0	0	0	0	0
F3	23930	0	0	0	0	0	0	0	0	0	0	0	0	0	0	0	0	0	0	0	0	0	0	0	0	0	0	0	0	0	0	0	0	0	0	0	0	0	0	0	0	0	0	0	0	0	0	0	0
LINC01057	13310	0	0	0	0	0	0	0	0	0	0	0	0	0	0	0	0	0	0	0	0	0	0	0	0	0	0	0	0	0	0	0	0	0	0	0	0	0	0	0	0	0	0	0	0	0	0	0	0
MIR378G	410	0	0	0	0	0	0	0	0	0	0	0	0	0	0	0	0	0	0	0	0	0	0	0	0	0	0	0	0	0	0	0	0	0	0	0	0	0	0	0	0	0	0	0	0	0	0	0	0
SLC44A3	25770	0	0	0	0	0	0	0	0	0	0	0	0	0	0	0	0	0	0	0	0	0	0	0	0	0	0	0	0	0	0	0	0	0	0	0	0	0	0	0	0	0	0	0	0	0	0	0	0
CNN3	22880	222	2	333	1	716	2255	3655	0	857	257	2489	616	2144	1972	1088	827	2	2655	2063	826	1407	4	849	336	793	595	839	3771	940	8	11	6	916	1423	742	717	8445	455	976	182	5901	1343	4	8	114	59	1387	1290
LOC729970	9520	0	0	0	0	79	0	0	0	0	104	0	0	0	263	0	0	0	0	0	0	0	0	0	0	0	0	0	0	195	0	0	0	0	0	0	0	0	0	2	0	0	0	0	0	0	0	0	0
ALG14	10940	0	0	0	0	0	0	0	0	0	0	0	0	0	0	0	0	0	0	0	0	0	0	0	0	0	0	0	0	0	0	0	0	0	1	0	0	0	0	0	0	0	0	0	0	0	0	0	0
TMEM56	71850	0	0	0	0	0	0	0	0	0	0	0	0	0	0	0	0	0	0	0	0	0	0	0	0	0	0	0	39	0	0	0	0	0	0	0	0	0	0	0	0	0	0	0	0	16	0	0	0
TMEM56-RWDD3	14890	0	0	0	0	0	0	0	0	0	0	0	0	0	0	0	0	0	0	0	0	0	0	0	0	0	0	0	0	0	0	0	0	0	0	0	0	0	0	0	0	0	0	0	0	5	0	0	0
LOC101928118	24730	0	0	40	0	0	0	0	0	0	0	0	0	0	0	0	0	0	0	0	0	0	0	0	0	0	0	0	0	0	0	0	0	0	0	0	0	0	0	0	0	0	0	0	0	0	0	0	0
RWDD3	13850	0	2	0	0	0	221	0	7	0	0	0	0	0	0	0	0	0	0	0	0	0	0	0	0	0	0	0	0	0	0	0	0	0	0	141	0	0	0	0	0	0	0	0	0	101	0	0	0
FLJ31662	27550	0	0	0	0	0	0	0	0	0	0	0	0	0	0	0	0	0	0	0	0	0	0	0	0	0	0	0	0	0	0	0	0	0	0	0	0	0	0	0	0	0	0	0	0	0	0	0	0
LOC100996635	16640	0	0	0	0	0	0	0	0	0	0	0	0	0	0	0	0	0	0	0	0	0	0	0	0	0	0	0	0	0	0	0	0	0	0	0	0	0	0	0	0	0	0	0	0	0	0	0	0
LOC102723661	8130	0	0	0	0	0	0	0	0	0	0	0	0	0	0	0	0	0	0	0	0	0	0	0	0	0	0	0	0	0	0	0	0	0	0	0	0	0	0	0	0	0	0	0	0	0	0	0	0
LOC101928241	19940	0	0	0	0	0	0	0	0	0	0	0	0	0	0	0	0	0	0	0	0	0	0	0	0	0	0	0	0	0	0	0	0	0	0	0	0	0	0	0	0	0	0	0	0	0	0	0	0
PTBP2	38580	0	0	0	0	0	0	0	0	202	0	0	0	0	0	0	0	0	0	234	0	0	46	0	165	0	0	0	0	0	0	0	0	0	1717	0	0	118	0	0	0	0	0	0	0	0	0	0	0
DPYD	56160	0	244	0	0	0	0	0	0	1	0	0	0	346	0	34	0	0	13	0	0	0	0	0	0	0	0	0	0	176	0	0	0	0	0	0	251	0	0	0	0	0	0	0	98	0	0	0	0
DPYD-AS1	5330	0	0	0	0	0	0	0	0	0	0	0	0	0	0	0	0	0	0	0	0	0	0	0	0	0	0	0	0	0	0	0	0	0	0	0	0	0	0	0	0	0	0	0	0	0	0	0	0
DPYD-AS2	8170	0	0	0	0	0	0	0	0	0	0	0	0	0	0	0	0	0	0	0	0	0	0	0	0	0	0	0	0	0	0	0	0	0	0	0	0	0	0	0	0	0	0	0	0	0	0	0	0
MIR137HG	24690	0	0	0	0	0	0	0	0	0	0	0	0	0	0	0	0	0	0	0	0	0	0	0	0	0	0	0	0	0	0	0	0	0	0	0	0	0	0	0	0	0	0	0	0	0	0	0	0
MIR2682	1090	0	0	0	0	0	0	0	0	0	0	0	0	0	0	0	0	0	0	0	0	0	0	0	0	0	0	0	0	0	0	0	0	0	0	0	0	0	0	0	0	0	0	0	0	0	0	0	0
MIR137	1020	0	0	0	0	0	0	0	0	0	0	0	0	0	0	0	0	0	0	0	0	0	0	0	0	0	0	0	0	0	0	0	0	0	0	0	0	0	0	0	0	0	0	0	0	0	0	0	0
LOC729987	22650	0	0	0	0	0	0	0	0	0	0	0	0	0	0	0	0	0	0	0	0	0	0	0	0	0	0	0	0	0	0	0	0	0	0	0	0	0	0	0	0	0	0	0	0	0	0	0	0
SNX7	18970	0	0	86	0	654	0	0	12	370	0	0	119	2	0	0	2	0	0	273	0	80	0	0	0	0	0	0	2	142	0	0	0	862	0	1	0	0	0	0	786	0	0	0	102	0	0	0	0
LPPR5	40150	0	0	0	0	0	0	0	0	0	0	0	0	0	0	0	0	0	0	0	0	0	0	0	0	0	0	0	0	0	0	0	0	0	0	0	0	0	0	0	0	0	0	0	0	0	0	0	0
LOC100129620	25440	0	0	0	0	0	0	0	0	0	0	0	0	0	0	0	0	0	0	0	0	0	0	2	0	0	0	0	0	0	0	0	0	0	0	0	0	0	0	0	0	0	0	0	0	0	0	0	0
LPPR4	50220	0	0	0	0	0	0	0	0	0	0	0	0	0	0	0	0	0	0	0	0	0	0	0	0	0	0	0	0	0	0	0	0	0	0	0	0	0	0	0	0	0	0	0	0	0	0	0	0
LOC101928270	4140	0	0	0	0	0	0	0	0	0	0	0	0	0	0	0	0	0	0	0	0	0	0	0	0	0	0	0	0	0	0	0	0	0	0	0	0	0	0	0	0	0	0	0	0	0	0	0	0
PALMD	25780	0	0	1	0	0	0	0	0	0	0	0	0	0	0	772	85	0	0	0	0	0	0	0	0	0	0	0	0	0	0	0	0	0	0	713	0	0	0	0	0	0	0	0	161	0	0	0	0
MIR548D1	440	0	0	0	0	0	0	0	0	0	0	0	0	0	0	0	0	0	0	0	0	0	0	0	0	0	0	0	0	0	0	0	0	0	0	0	0	0	0	0	0	0	0	0	0	0	0	0	0
MIR548AA1	440	0	0	0	0	0	0	0	0	0	0	0	0	0	0	0	0	0	0	0	0	0	0	0	0	0	0	0	0	0	0	0	0	0	0	0	0	0	0	0	0	0	0	0	0	0	0	0	0
FRRS1	26780	0	0	0	0	0	0	0	0	0	0	0	0	0	0	0	0	0	0	0	0	0	0	0	0	0	0	0	0	0	0	0	0	0	0	0	0	0	0	0	0	239	0	0	0	0	0	0	2
AGL	82170	0	0	0	0	0	0	0	0	0	0	0	0	0	0	0	0	0	0	0	2	0	0	0	0	0	99	375	0	0	0	0	0	0	0	0	2	0	0	0	0	0	0	0	0	0	0	0	0
SLC35A3	60810	0	0	44	0	0	0	0	0	0	0	2	0	32	0	0	0	0	0	443	2	221	0	0	0	0	0	217	0	205	0	0	0	0	0	0	0	0	0	0	0	0	1	0	0	129	86	0	0
HIAT1	26372	0	0	243	0	0	489	0	0	0	0	2	0	885	1	0	0	2	2	1867	18	436	2	723	31	0	1	0	2	544	3469	1042	464	1476	0	0	477	0	0	0	0	670	0	3	0	2	336	0	342
SASS6	40380	0	0	0	0	0	1	0	0	0	0	0	0	13	0	0	0	0	0	1	0	0	0	0	0	0	0	0	0	0	2	0	0	0	0	0	0	0	0	0	0	0	0	0	0	0	0	0	0
TRMT13	31430	0	0	0	0	0	0	0	0	0	0	0	0	0	0	0	0	0	0	0	0	0	0	0	0	0	0	0	0	0	0	0	0	248	2	0	0	0	0	0	0	0	0	0	0	0	0	0	0
LRRC39	19460	0	0	0	0	0	0	0	0	0	0	0	0	0	0	0	0	0	0	0	0	0	0	0	0	0	0	0	0	0	0	0	0	0	0	0	0	0	0	0	0	0	0	0	0	0	0	0	0
DBT	108150	10	0	0	0	0	0	0	0	0	0	0	0	0	0	0	0	0	0	0	0	0	0	0	0	0	0	0	0	0	0	0	0	0	0	0	0	0	0	0	0	0	0	0	0	0	0	0	2
RTCA-AS1	7800	0	0	0	0	0	0	0	0	0	0	0	0	0	0	0	0	0	0	0	0	0	0	0	0	0	0	0	0	0	0	0	0	0	0	0	0	0	0	0	0	0	0	0	0	0	0	0	0
RTCA	26230	0	0	2	0	0	0	0	0	0	0	0	0	0	0	0	0	0	0	0	0	0	0	0	0	0	284	0	0	0	0	0	0	0	0	0	0	0	0	0	0	0	0	0	2	0	0	0	0
MIR553	680	0	0	0	0	0	0	0	0	0	0	0	0	0	0	0	0	0	0	0	0	0	0	0	0	0	0	0	0	0	0	0	0	0	0	0	0	0	0	0	0	0	0	0	0	0	0	0	0
CDC14A	53920	0	0	0	0	0	0	0	0	0	0	0	0	0	0	0	0	0	0	0	0	45	0	0	0	0	0	0	0	0	0	0	0	0	0	0	0	0	0	0	0	0	0	0	0	0	0	0	416
GPR88	34650	0	0	0	0	0	0	0	0	0	0	0	0	0	0	0	0	0	0	0	0	0	0	0	0	0	0	0	0	0	0	0	0	0	2	0	0	0	0	0	0	0	0	0	0	0	0	0	0
LINC01349	8230	0	0	0	0	0	0	0	0	0	0	0	0	0	0	0	0	0	0	0	0	0	0	0	0	0	0	0	0	0	0	0	0	0	0	0	0	0	0	0	0	0	0	0	0	0	0	0	0
VCAM1	32030	0	1047	0	0	2	154	0	0	0	0	0	757	1121	0	0	0	0	0	0	0	0	0	2	0	0	0	1432	0	0	0	0	861	0	0	0	0	0	0	0	0	0	0	0	0	0	0	0	0
EXTL2	33720	0	0	0	0	0	654	0	0	0	0	0	0	0	0	0	0	0	0	0	0	210	0	0	0	0	0	0	0	0	0	0	0	0	0	0	0	0	0	0	0	0	785	0	0	0	0	0	0
SLC30A7	82160	0	0	0	2	0	901	0	0	0	0	0	0	181	0	0	0	0	2	319	208	540	0	0	2	0	0	2	0	2	970	0	0	691	0	0	2	2049	0	184	0	0	1	0	1	0	237	0	0
DPH5	18070	0	0	0	0	0	6	0	0	0	0	0	0	0	0	0	0	0	0	0	0	0	0	0	0	0	0	0	0	0	0	0	0	0	0	0	0	0	0	0	0	0	0	0	0	0	0	0	0
LOC102606465	13260	0	0	0	0	0	1	0	0	0	0	0	0	0	0	0	0	0	0	0	0	0	0	0	0	0	0	0	0	0	0	0	0	0	2	0	0	0	0	0	0	0	0	0	0	0	0	0	0
LOC101928370	12130	0	0	0	0	0	0	0	0	0	0	0	0	0	0	0	0	0	0	0	0	0	0	0	0	0	0	0	0	0	0	0	0	0	0	0	0	0	0	0	0	0	0	0	0	0	0	0	0
S1PR1	30500	0	0	0	0	0	0	0	1	0	0	0	0	0	0	0	0	0	176	0	0	0	0	0	0	0	0	0	0	0	0	0	0	0	0	0	0	0	0	0	0	0	0	0	0	225	0	0	0
LINC01307	4740	0	0	0	0	0	0	0	0	0	0	0	0	0	0	0	0	0	0	0	0	0	0	0	0	0	0	0	0	0	0	0	0	0	0	0	0	0	0	0	0	0	0	0	0	0	0	0	0
RNU6-31P	540	0	0	0	0	0	0	0	0	0	0	0	0	0	0	0	0	0	0	0	0	0	0	0	0	0	0	0	0	0	0	0	0	0	0	0	0	0	0	0	0	0	0	0	0	0	0	0	0
OLFM3	45000	0	0	0	0	0	0	0	0	0	0	0	0	0	0	0	0	0	0	0	0	0	0	0	0	0	0	0	0	0	0	0	0	0	0	0	0	0	0	0	0	0	0	0	0	0	0	0	0
DNAJA1P5	17810	0	0	0	0	0	0	0	0	0	0	0	0	0	0	0	0	0	0	0	0	0	0	0	0	0	0	0	0	0	0	0	0	0	0	0	0	0	0	0	0	0	0	0	0	0	0	0	0
COL11A1	74440	2	0	0	0	0	2221	0	0	0	0	0	1	0	0	0	0	0	0	0	0	0	0	0	0	0	0	0	533	0	0	0	0	0	0	0	0	0	0	0	0	0	0	0	0	0	2	0	0
LOC101928436	5270	0	0	0	0	0	0	0	0	0	0	0	0	0	0	0	0	0	0	0	0	0	0	0	0	0	0	0	0	0	0	0	0	0	0	0	0	0	0	0	0	0	0	0	0	0	0	0	0
RNPC3	18850	192	0	2	0	0	0	0	0	1	0	0	0	0	0	0	0	0	0	0	99	0	0	0	0	0	0	0	0	0	0	0	0	0	0	0	0	155	0	0	0	0	0	0	133	2	0	0	0
AMY2B	22420	0	0	0	0	0	0	0	0	0	0	0	0	0	0	0	0	0	0	0	0	0	0	0	0	0	0	0	0	0	0	0	0	0	0	0	0	0	0	0	0	0	0	0	0	0	0	0	0
ACTG1P4	19830	0	14	0	11	0	91	10	0	17	9	0	3	12	6	0	16	15	9	13	1	12	0	24	1	4	15	0	51	4	0	40	0	7	34	39	4	33	11	4	15	11	15	71	0	8	30	0	8
AMY2A	16790	0	0	0	0	0	0	0	0	0	0	0	0	0	0	0	0	0	0	0	0	0	0	0	0	0	0	0	0	0	0	0	0	0	0	0	0	0	0	0	0	0	0	0	0	0	0	0	0
AMY1A	60690	0	0	0	0	0	0	0	0	0	0	0	0	0	0	0	0	0	0	0	0	0	0	0	0	0	0	0	0	0	0	0	0	0	0	0	0	0	0	0	0	0	0	0	0	0	0	0	0
AMY1C	55800	0	0	0	0	0	0	0	0	0	0	0	0	0	0	0	0	0	0	0	0	0	0	0	0	0	0	0	0	0	0	0	0	0	0	0	0	0	0	0	0	0	0	0	0	0	0	0	0
AMY1B	55140	0	0	0	0	0	0	0	0	0	0	0	0	0	0	0	0	0	0	0	0	0	0	0	0	0	0	0	0	0	0	0	0	0	0	0	0	0	0	0	0	0	0	0	0	0	0	0	0
LOC100129138	12090	0	0	0	0	0	0	169	0	0	0	0	2	35	0	0	0	0	94	97	39	7	0	0	0	0	0	0	0	0	0	0	0	0	0	58	56	0	0	0	0	0	0	0	0	33	30	0	33
LOC101928476	19180	0	0	0	0	0	0	0	0	0	0	0	0	0	0	0	0	0	0	0	0	0	0	0	0	0	0	0	0	0	0	0	0	0	0	0	0	0	0	0	0	0	0	0	0	0	0	0	0
PRMT6	26500	0	0	0	0	0	0	0	0	0	0	0	0	0	0	0	0	0	0	0	0	0	0	0	0	0	0	0	0	0	0	0	0	0	0	0	0	0	0	0	0	0	0	0	0	0	0	0	0
NTNG1	34770	0	0	0	0	0	0	0	0	0	0	0	0	0	0	0	0	0	0	0	0	0	0	0	0	0	0	0	0	0	0	0	0	0	0	0	0	0	0	0	0	0	0	0	0	0	0	0	0
VAV3	48670	0	0	0	0	0	0	0	0	0	0	0	0	0	0	0	0	0	0	0	0	0	0	0	39	0	0	0	0	0	0	0	0	0	0	0	0	0	0	0	0	0	0	0	326	0	0	0	0
MIR7852	820	0	0	0	0	0	0	0	0	0	0	0	0	0	0	0	0	0	0	0	0	0	0	0	0	0	0	0	0	0	0	0	0	0	0	0	0	0	0	0	0	0	0	0	0	0	0	0	0
VAV3-AS1	6190	0	0	0	0	0	0	0	0	0	0	0	0	0	0	0	0	0	0	0	0	0	0	0	0	0	0	0	0	0	0	0	0	0	0	0	0	0	0	0	0	0	0	0	0	0	0	0	0
SLC25A24	38990	0	0	14	0	0	0	0	0	0	0	0	0	0	0	0	0	0	0	0	0	0	0	0	0	0	0	0	0	0	0	0	0	0	0	0	0	0	0	0	0	0	0	0	2	0	43	0	336
NBPF4	24990	0	0	0	0	0	0	0	0	0	0	0	0	0	0	0	0	0	0	0	0	0	0	0	0	0	0	0	0	0	0	0	0	0	0	0	0	0	0	0	0	0	0	0	0	0	0	0	0
NBPF6	22220	0	0	0	0	0	0	0	0	0	0	0	0	0	0	0	0	0	0	0	0	0	0	0	0	0	0	0	0	0	0	0	0	0	0	0	0	0	0	0	0	0	0	0	0	0	0	0	0
FAM102B	53400	0	0	0	0	0	0	0	0	0	574	0	2	0	0	2	0	0	0	0	0	0	0	0	0	0	0	0	0	159	0	0	0	0	0	0	0	0	0	0	0	0	0	0	0	0	0	0	0
HENMT1	20410	0	0	0	0	0	0	0	0	0	0	0	0	0	0	0	0	0	0	0	0	0	0	0	0	0	0	0	0	0	0	0	0	0	0	0	0	0	0	0	0	0	0	0	0	0	0	0	0
PRPF38B	37560	0	0	0	0	0	0	0	0	0	0	0	0	0	0	0	2	0	454	0	13	80	0	831	0	0	0	0	0	0	0	0	0	0	0	395	0	0	0	249	0	0	0	0	0	0	253	0	0
FNDC7	30600	0	0	0	0	0	0	0	0	0	0	0	0	0	0	0	0	28	0	0	0	0	0	0	0	0	0	0	0	0	0	0	0	0	0	0	0	0	0	0	0	0	0	0	0	0	0	0	0
STXBP3	25030	0	95	0	0	0	112	0	0	0	0	0	0	0	0	0	36	497	0	2	0	172	0	0	62	0	0	727	0	0	0	582	0	0	1	0	0	80	0	0	0	0	123	0	0	0	0	10	1
AKNAD1	32480	0	0	0	0	0	0	0	0	0	0	0	0	0	0	0	0	0	0	0	0	0	0	0	0	0	0	0	0	0	0	0	0	0	0	0	0	0	0	0	0	0	2	0	0	0	0	0	0
SPATA42	6080	0	0	0	0	0	0	0	0	0	0	0	0	0	0	0	0	0	0	0	0	0	0	0	0	0	0	0	0	0	0	0	0	0	0	0	0	0	0	0	0	0	0	0	0	0	0	0	0
GPSM2	30330	0	0	2	0	0	0	0	0	0	0	0	0	0	0	0	0	0	0	0	0	59	0	0	0	0	0	283	0	285	2	0	0	0	0	404	0	0	2	0	0	587	0	0	0	0	0	0	0
CLCC1	48450	0	0	0	0	0	0	0	0	0	0	0	0	0	0	0	0	0	0	0	0	0	0	0	0	0	0	0	0	14	0	0	0	0	0	161	50	0	0	0	0	0	0	0	0	0	0	0	0
WDR47	43740	0	0	0	2	0	776	0	0	0	0	0	0	0	0	0	0	0	0	0	0	127	0	0	2	1475	0	0	0	0	0	989	0	0	0	0	0	0	338	0	0	2	792	1243	0	0	0	2	0
TAF13	5770	0	0	0	0	0	0	0	0	0	0	0	0	0	188	0	0	0	0	0	0	0	0	0	145	0	0	0	0	0	0	0	0	0	0	0	0	0	0	0	0	0	0	0	0	0	0	0	0
TMEM167B	27500	0	0	146	0	0	0	0	0	0	0	0	0	0	0	0	0	2	0	0	0	0	0	2	0	0	0	0	0	0	2	0	0	0	0	0	0	0	0	0	0	0	0	0	0	0	101	0	0
SCARNA2	4200	0	0	0	0	0	0	0	0	0	0	0	0	0	0	0	0	0	0	0	0	0	0	0	0	0	0	0	0	0	0	0	2	0	2	0	0	0	0	9	0	0	0	0	0	0	0	0	0
C1orf194	7310	0	0	0	0	0	0	0	0	0	0	0	0	0	0	0	0	0	0	0	0	0	0	0	0	0	0	0	0	0	0	0	0	0	0	0	0	0	0	0	0	0	0	0	0	0	0	0	0
KIAA1324	81850	0	0	0	0	0	0	0	0	0	0	0	0	0	0	0	0	0	0	0	0	0	0	0	0	0	0	0	0	0	0	0	0	0	2	0	0	0	0	0	0	0	0	0	0	0	0	0	0
SARS	48840	1107	783	98	0	0	2	0	0	35	114	2	593	0	1892	0	1	2	0	717	432	256	2	3	2	306	576	224	2	0	2	0	1303	2	0	0	2	1475	0	563	1	0	0	0	0	504	436	1279	558
CELSR2	105400	0	6	0	0	0	0	0	0	0	0	0	0	0	0	0	0	0	0	0	0	0	0	0	0	0	0	0	0	0	0	0	0	0	4	0	0	0	0	0	0	0	0	0	0	0	0	0	0
PSRC1	17740	0	0	0	0	0	0	0	0	0	0	0	0	0	0	0	0	0	0	0	0	0	0	0	0	0	0	0	0	0	0	0	0	0	0	0	0	0	0	0	0	0	0	0	0	0	0	0	0
MYBPHL	13720	0	0	0	0	0	0	0	0	0	0	0	0	0	0	0	0	0	0	0	0	0	0	0	0	0	0	0	0	0	0	0	0	0	0	0	0	0	0	0	0	0	0	0	0	0	0	0	0
SORT1	73530	0	0	0	0	0	0	0	0	0	0	0	0	0	0	0	0	0	0	0	0	0	0	0	0	0	0	0	0	0	0	0	0	0	0	0	0	0	0	0	0	0	0	0	0	0	0	0	0
PSMA5	38640	48	0	106	0	0	0	0	61	0	1	0	0	0	1	0	0	0	0	455	0	105	0	0	168	0	0	0	0	163	0	0	108	0	1	0	138	0	265	318	0	0	0	0	274	1	0	0	364
SYPL2	37790	0	0	0	0	0	0	0	0	2	0	0	0	0	0	0	0	3111	0	0	2	0	0	0	0	0	0	0	0	0	0	0	0	31	2	0	0	0	0	0	0	0	0	0	0	6	0	0	0
ATXN7L2	23820	0	0	0	0	0	0	0	0	0	0	0	0	0	0	0	0	2	0	0	0	0	0	0	0	0	0	0	0	0	0	0	0	0	0	0	0	0	0	0	0	0	0	0	0	0	0	0	0
CYB561D1	51570	0	0	0	0	0	0	0	0	949	0	0	0	0	0	0	0	0	0	0	75	0	0	0	0	0	0	0	0	0	0	0	0	0	0	0	0	0	0	0	0	0	0	0	0	0	0	4	0
AMIGO1	24710	0	0	0	0	0	0	0	0	0	0	0	0	0	0	0	0	0	0	0	0	0	0	0	0	0	0	0	0	0	0	0	0	0	4	0	0	0	0	0	0	0	0	0	0	0	0	0	0
GPR61	28230	0	0	0	0	0	0	0	0	0	0	0	0	0	0	0	0	0	0	0	0	0	0	0	0	0	0	0	0	0	0	0	0	0	0	0	0	0	0	0	0	0	0	0	0	0	0	0	0
GNAI3	47320	0	0	2	0	0	0	0	0	0	2	0	216	0	442	0	0	0	0	0	596	119	390	0	4	0	424	919	656	0	0	806	0	0	0	485	0	0	150	460	0	1743	0	0	0	594	13	2	597
MIR197	750	0	0	0	0	0	0	0	0	0	0	0	0	0	0	0	0	0	0	0	0	0	0	0	0	0	0	0	0	0	0	0	0	0	0	3	0	0	0	0	0	0	0	0	0	0	0	0	0
GNAT2	13650	0	0	0	0	0	0	0	0	0	0	0	0	0	0	0	0	0	0	0	0	0	0	0	134	0	0	0	0	0	0	0	0	0	1	0	1	0	0	0	0	0	0	0	0	0	0	0	0
AMPD2	47720	0	0	0	0	4	82	0	2	0	0	0	25	0	0	452	0	0	0	0	0	0	33	0	0	2	0	0	0	530	1	579	0	0	5	0	0	0	0	0	0	0	0	0	0	0	0	0	0
GSTM4	19170	0	0	0	0	2	675	0	0	0	0	0	0	2	0	0	0	0	0	0	0	0	0	2	0	0	0	0	47	0	0	0	0	0	0	201	0	0	0	2	0	0	0	0	0	0	0	0	0
GSTM2	20180	0	0	0	0	0	196	0	0	0	0	0	0	343	0	0	0	0	0	0	0	0	0	0	0	0	0	0	0	0	0	0	0	0	0	3	0	0	0	124	0	0	0	0	0	0	0	0	0
GSTM1	11850	0	0	0	0	0	107	0	0	0	0	0	0	87	0	0	0	0	0	3	0	0	0	0	0	0	0	0	0	0	0	0	0	0	0	10	0	0	0	34	0	0	0	0	8	0	0	0	0
GSTM5	15700	0	0	0	0	0	0	0	0	208	0	0	0	0	0	0	2	1	0	440	0	121	292	0	0	0	0	0	0	0	0	0	0	0	0	1	0	0	0	0	0	0	275	0	706	0	0	0	0
GSTM3	41270	0	436	0	0	0	0	0	0	0	0	0	0	0	0	0	0	0	854	517	0	0	0	0	0	0	0	4	0	70	361	0	0	32	0	0	0	0	132	0	0	0	0	0	0	1	0	0	3
EPS8L3	23210	0	0	0	0	0	0	0	0	0	0	0	0	0	0	0	0	0	0	0	0	0	0	0	0	0	0	0	0	0	0	0	0	0	0	0	0	0	0	0	0	0	0	0	0	0	0	0	0
CSF1	49156	5	2	2	0	0	0	0	21	1506	0	0	125	1420	1428	362	773	3	1	0	1436	45	0	891	1162	52	502	0	0	1452	4	0	4	0	0	1161	127	0	221	13	0	0	1101	157	0	0	1071	4	1976
AHCYL1	49680	65	0	0	0	0	926	0	0	263	0	0	0	0	0	0	0	795	0	0	96	36	0	0	376	0	0	0	0	0	0	0	14	366	0	53	0	0	0	0	2	0	204	1	3	921	72	0	0
STRIP1	34580	0	0	0	0	0	0	0	0	0	0	0	0	0	0	0	0	0	0	0	0	109	0	0	0	0	0	0	0	0	0	0	0	0	0	0	0	0	0	32	0	0	0	0	0	0	0	0	393
ALX3	14780	0	0	0	0	0	0	0	0	0	0	0	0	0	0	0	0	0	0	0	0	0	0	0	0	0	0	0	0	0	0	0	0	0	0	0	0	0	0	0	0	0	0	0	0	0	0	0	0
LINC01397	5790	0	0	0	0	0	0	0	0	0	0	0	0	0	0	0	0	0	0	0	0	0	0	0	0	0	0	0	0	0	0	0	0	0	0	0	0	0	0	0	0	0	0	0	0	0	0	0	0
UBL4B	15080	0	0	0	0	0	0	0	0	0	0	0	0	0	0	0	0	0	0	0	0	0	0	0	0	0	0	0	0	0	0	0	0	0	0	0	0	0	0	0	0	0	0	0	0	0	0	0	0
SLC6A17	64020	0	0	0	0	0	0	0	0	0	0	0	0	0	0	0	0	0	0	0	0	0	0	0	0	0	0	0	0	0	0	0	0	0	0	0	0	0	0	0	0	0	0	0	2	0	0	0	0
KCNC4-AS1	11310	0	0	0	0	0	0	0	0	0	0	0	0	0	0	0	0	0	0	0	0	0	0	0	0	0	0	0	0	0	0	0	0	0	0	0	0	0	0	0	0	0	0	0	0	0	0	0	0
KCNC4	44370	0	0	0	0	0	0	0	0	0	0	0	0	0	0	0	0	0	0	0	0	0	149	0	0	0	0	0	0	0	0	1	0	0	0	0	0	0	0	0	0	0	0	0	0	0	0	0	0
LOC440600	26090	0	0	0	0	0	0	2	0	0	0	0	0	0	0	0	0	0	0	0	0	0	0	0	0	0	0	0	0	0	0	0	0	0	0	0	0	0	0	0	0	0	0	0	0	0	0	0	0
RBM15	34310	0	0	0	0	0	0	0	0	0	0	0	0	0	0	0	0	0	0	0	0	0	0	0	0	0	0	0	0	142	0	0	0	0	0	0	0	0	0	0	0	0	0	0	0	0	0	0	0
SLC16A4	26490	0	0	0	0	0	0	0	0	681	0	0	0	0	1	0	0	0	0	0	0	0	0	0	0	0	0	0	0	0	0	0	0	0	0	0	0	0	0	0	0	0	0	0	0	194	0	0	0
LAMTOR5	8480	550	0	2	266	0	173	0	0	394	0	0	0	0	0	0	0	4	770	0	463	278	1248	2	0	0	202	312	0	0	0	0	0	0	2	0	1	594	2	221	1	0	0	0	0	0	202	0	448
LAMTOR5-AS1	5330	0	0	0	0	0	0	0	0	0	0	0	0	0	0	0	0	0	0	0	0	0	0	0	0	0	0	0	0	0	0	0	0	0	0	0	0	0	0	0	0	0	0	0	0	0	0	0	0
PROK1	13720	0	0	0	0	0	0	0	0	0	0	0	0	0	0	0	0	0	0	0	0	0	0	0	0	0	0	0	0	0	0	0	0	0	0	0	0	0	0	0	0	0	0	0	0	0	0	0	0
CYMP	12410	0	0	0	0	0	0	0	0	0	0	0	0	0	0	0	0	0	0	0	0	0	0	0	0	0	0	0	0	0	0	0	0	0	0	0	0	0	0	0	0	0	0	0	0	0	0	0	0
LOC440602	23510	0	0	0	0	0	0	0	0	0	0	0	0	0	0	0	0	0	0	0	0	0	0	0	0	0	0	0	0	0	0	0	0	0	1	0	0	0	0	0	0	0	0	0	0	0	0	0	0
KCNA10	19590	0	0	0	0	0	0	0	0	0	0	0	0	0	0	0	0	0	0	0	0	0	0	0	0	0	0	0	0	0	0	0	0	0	0	0	0	0	0	0	0	0	0	0	0	0	0	0	0
KCNA2	28200	0	0	0	0	0	0	0	0	0	0	0	0	0	0	0	0	0	0	0	0	0	0	0	0	0	0	0	0	0	0	0	0	0	0	0	0	0	0	0	0	0	0	0	0	0	0	0	0
KCNA3	90270	0	0	0	0	0	0	0	0	0	0	0	0	0	0	0	0	0	0	0	0	0	0	0	0	0	0	0	0	0	0	0	0	0	2	0	0	0	0	0	0	0	0	0	0	0	0	0	0
CD53	16280	0	0	0	0	0	0	0	0	0	0	0	0	0	0	0	0	0	0	0	0	0	0	0	0	0	0	0	0	0	0	0	0	0	0	0	0	0	0	0	0	0	0	0	0	0	0	0	0
LRIF1	33350	0	0	0	0	0	0	0	1	331	0	0	0	265	0	0	0	0	0	0	0	0	0	514	661	0	200	0	0	0	0	0	0	0	2	0	0	0	0	0	0	0	0	0	0	0	0	0	0
DRAM2	18860	0	0	0	0	0	0	0	0	0	0	0	0	0	0	0	0	0	0	0	0	0	0	0	0	0	390	0	0	0	0	0	0	0	0	0	0	0	0	154	0	0	0	0	742	0	0	0	0
CEPT1	23480	0	0	0	0	0	0	0	0	0	0	0	0	0	0	0	0	0	0	0	0	0	0	0	0	0	0	1192	2	0	0	0	0	0	0	892	0	0	0	0	0	4	0	0	0	10	0	0	0
DENND2D	35390	0	0	0	0	0	0	0	0	0	0	0	0	0	0	0	0	0	0	0	0	0	0	0	67	0	0	0	0	0	0	0	0	0	0	0	0	0	0	0	0	0	0	0	0	0	0	0	0
CHI3L2	16110	0	0	0	0	0	0	0	0	0	0	0	0	0	0	0	0	0	0	0	0	0	0	0	0	0	0	0	0	0	0	0	0	0	0	0	0	0	0	0	0	0	0	0	0	0	0	0	0
CHIAP2	28030	0	0	0	0	0	0	0	0	0	0	0	0	0	0	0	0	0	0	0	0	0	0	0	0	0	0	0	0	0	0	0	0	0	2	0	0	0	0	0	0	0	0	0	0	0	0	0	0
CHIA	18370	0	0	0	0	0	0	0	0	0	0	0	0	0	0	0	0	0	0	0	0	0	0	0	0	0	0	0	0	0	0	0	0	0	0	0	0	0	0	0	0	0	0	0	0	0	0	0	0
PIFO	23590	0	0	0	0	0	0	0	0	0	0	0	0	0	0	0	0	0	0	0	0	0	0	0	0	0	0	0	0	0	0	0	0	0	0	30	0	0	0	0	0	0	0	0	0	0	0	0	0
PGCP1	6080	0	0	0	0	0	0	0	0	0	0	0	0	0	0	0	0	0	0	0	0	0	0	0	0	0	0	0	0	0	0	0	0	0	0	0	0	0	0	0	0	0	0	0	0	0	0	0	0
OVGP1	22420	0	0	0	0	0	0	0	0	0	0	0	0	0	0	0	0	0	0	0	0	0	0	0	0	0	0	0	0	0	0	0	0	0	2	0	0	0	0	0	0	0	0	0	0	0	0	0	0
WDR77	24080	0	0	0	0	0	0	0	0	0	0	0	0	0	0	0	0	0	0	0	0	0	0	0	0	0	0	0	0	0	0	0	0	0	0	0	430	0	0	0	0	0	0	0	0	0	0	0	0
ATP5F1	21010	0	0	130	2	0	856	0	0	0	2	0	0	0	0	0	328	0	2	175	0	0	0	256	0	0	415	1055	0	249	0	0	432	0	0	416	426	0	0	0	2	0	0	2	1538	265	160	0	0
C1orf162	10300	0	0	0	0	0	0	0	0	0	0	0	0	0	0	0	0	0	0	0	0	0	0	268	0	0	0	0	0	0	0	0	0	0	0	0	0	0	0	0	0	0	0	0	0	0	0	0	0
TMIGD3	23080	0	0	6	0	0	0	0	0	0	0	0	0	0	0	0	0	0	0	0	0	0	0	0	0	0	0	0	0	0	0	0	0	0	0	0	0	0	0	0	0	0	0	0	0	0	0	0	0
ADORA3	23090	0	0	0	0	0	0	0	0	0	0	0	0	0	0	0	0	0	0	0	0	0	0	0	0	0	0	0	0	0	0	0	0	0	0	0	0	0	0	0	0	0	0	0	0	0	0	0	0
LINC01160	15420	0	0	0	0	0	0	0	0	0	0	0	0	0	0	0	0	0	0	0	0	0	0	0	0	0	0	0	0	0	0	0	0	0	0	0	0	0	0	0	0	0	0	0	0	0	0	0	0
RAP1A	53230	0	0	50	0	0	0	0	2	2	0	0	0	0	0	0	0	0	537	283	99	128	0	0	0	0	0	0	0	0	2	0	0	0	0	332	0	0	270	0	0	0	0	0	0	0	79	156	0
FAM212B	60770	0	0	0	0	0	0	0	0	0	0	0	0	0	0	0	0	0	0	0	0	0	0	0	0	0	0	0	0	0	0	0	0	0	0	0	0	0	0	0	0	0	0	0	0	0	0	0	0
FAM212B-AS1	21310	0	0	0	0	0	0	0	0	0	0	0	0	0	0	0	0	579	0	0	0	0	0	0	0	0	0	0	0	0	0	0	0	1	0	0	0	0	0	0	0	0	0	0	0	0	0	0	0
LOC101928718	27670	0	0	0	0	0	0	0	0	0	0	0	0	0	0	0	0	0	0	0	0	0	0	0	0	0	0	0	0	0	0	0	0	0	0	0	0	0	0	0	0	0	0	0	0	0	0	0	0
DDX20	35100	0	0	2	0	0	0	0	0	0	0	0	0	0	0	0	0	0	0	0	0	0	0	0	0	0	0	0	0	0	0	0	0	0	0	0	0	0	0	0	0	0	0	0	0	785	0	0	0
KCND3	26930	0	0	0	0	0	0	0	0	0	0	0	0	0	0	0	0	0	0	0	0	0	0	0	0	0	0	0	0	0	0	0	0	0	2	0	0	0	0	0	0	0	0	0	0	0	0	0	0
KCND3-IT1	3760	0	0	0	0	0	0	0	0	0	0	0	0	0	0	0	0	0	0	0	0	0	0	0	0	0	0	0	0	0	0	0	0	0	0	0	0	0	0	0	0	0	0	0	0	0	0	0	0
KCND3-AS1	4480	0	0	0	0	0	0	0	0	0	0	0	0	0	0	0	0	0	0	0	0	0	0	0	0	0	0	0	0	0	0	0	0	0	0	0	0	0	0	0	0	0	0	0	0	0	0	0	0
LOC643355	30350	0	0	0	0	0	0	0	0	0	0	0	0	0	0	0	0	0	0	0	0	0	0	0	0	0	0	0	0	0	0	0	0	0	0	0	0	0	0	0	0	0	0	0	0	0	0	0	0
CTTNBP2NL	59000	0	0	0	0	2	0	0	0	0	0	0	0	0	0	0	0	318	0	0	0	0	10	0	636	0	0	0	0	2	0	2	0	0	0	0	2	877	0	0	0	0	0	0	0	651	0	2	0
MIR4256	640	0	0	0	0	0	0	0	0	0	0	0	0	0	0	0	0	0	0	0	0	0	0	0	0	0	0	0	0	0	0	0	0	0	0	0	0	0	0	0	0	0	0	0	0	0	0	0	0
WNT2B	35920	0	0	0	0	0	0	0	0	0	0	0	0	0	0	0	0	0	0	0	0	2	0	0	0	0	0	0	0	0	0	0	0	0	0	0	0	0	0	152	0	0	0	0	0	0	0	0	0
ST7L	48120	0	0	19	0	0	0	0	0	0	0	0	0	0	0	0	0	0	0	0	0	0	0	0	0	0	0	0	0	0	0	0	0	0	0	0	0	0	0	57	0	0	68	0	0	0	0	0	0
CAPZA1	27400	0	0	0	0	0	627	0	10	0	0	0	2	0	1	0	0	0	0	11	535	185	219	0	495	2	271	1503	2	399	0	0	0	0	0	0	16	0	401	8	0	38	0	0	0	2	0	6	0
MOV10	44980	0	0	0	0	0	0	0	0	0	0	0	0	0	0	0	261	0	0	0	0	0	0	0	49	0	0	0	0	0	0	0	0	0	0	0	0	0	0	0	0	0	0	0	0	0	0	0	0
RHOC	16210	0	0	165	0	0	0	0	2	363	0	0	0	0	504	0	313	0	0	314	759	20	0	0	0	0	438	655	774	325	0	1	570	4	609	0	44	1501	229	351	3	264	3	0	0	231	585	0	305
PPM1J	17140	0	0	0	0	0	0	0	0	0	0	0	0	0	0	0	0	0	0	0	0	0	0	0	0	0	0	0	0	0	0	0	0	0	0	0	0	0	0	0	0	0	0	0	0	0	0	0	0
FAM19A3	11330	0	0	0	0	0	0	0	0	0	0	0	0	0	0	0	0	0	0	0	0	0	0	0	0	0	0	0	0	0	0	0	0	0	0	0	0	0	0	0	0	0	0	0	0	0	0	0	0
LINC01356	18240	0	0	0	0	0	0	0	0	0	0	0	0	0	0	0	0	0	0	0	0	0	0	0	0	0	0	0	0	0	0	0	0	0	0	0	0	0	0	0	0	0	0	0	0	0	0	0	0
SLC16A1	46680	0	0	10	0	0	1	0	53	0	0	0	4	0	0	0	2	791	0	4	1185	15	0	0	54	0	0	0	0	0	166	0	424	2031	0	2	0	2	2	412	3	495	0	0	0	0	1016	0	0
AKR7A2P1	13240	261	0	42	0	1	0	0	0	0	0	0	0	0	0	0	0	0	0	0	0	32	0	0	0	0	97	0	0	0	2	0	0	0	0	0	109	0	0	76	0	31	0	0	0	0	0	0	0
SLC16A1-AS1	15040	0	18	0	0	0	0	0	0	0	0	0	0	0	0	0	0	0	0	0	0	0	0	0	0	0	0	0	0	0	0	0	0	0	0	0	0	0	0	0	0	0	0	0	0	0	0	0	0
LOC100996251	24560	0	0	0	0	0	0	0	0	0	0	0	0	0	0	0	0	0	0	0	0	0	0	0	0	0	0	0	0	0	0	0	0	0	0	0	0	0	0	0	0	0	0	0	0	0	0	0	0
LRIG2	45360	0	0	1	0	0	0	0	0	0	0	0	0	0	0	0	773	2	0	0	0	0	0	288	0	0	0	0	0	0	0	0	0	0	3	0	0	0	0	0	0	0	0	0	0	0	0	0	0
LOC643441	21710	0	0	0	0	0	0	0	0	0	0	0	0	0	0	0	0	0	0	0	0	0	0	0	0	0	0	0	0	0	0	0	0	0	0	0	0	0	0	0	0	0	0	0	0	0	0	0	0
MAGI3	72210	0	0	0	0	0	0	0	0	0	0	0	0	0	0	0	0	0	0	0	0	0	0	0	0	0	0	0	0	0	0	0	0	0	0	0	0	0	0	0	0	0	0	0	0	0	0	0	0
PHTF1	32440	0	265	0	0	0	0	0	0	0	0	0	0	0	0	0	0	0	0	23	0	0	0	118	0	0	0	0	0	0	0	0	0	0	0	0	2	0	0	0	0	0	0	0	0	0	0	3	0
RSBN1	67390	2	0	26	0	0	91	0	0	0	0	0	0	0	771	0	0	0	0	127	230	56	0	0	0	110	0	0	0	171	0	0	513	0	347	0	427	0	0	241	0	585	0	0	0	2	58	953	126
AP4B1-AS1	21480	0	0	0	0	0	0	0	0	0	0	0	0	0	0	0	0	0	0	0	0	0	0	0	0	0	0	0	0	0	0	0	0	0	0	0	0	0	0	0	0	0	0	0	0	0	0	0	0
PTPN22	36540	0	0	0	0	0	0	0	0	0	0	0	0	0	0	0	0	0	0	7	0	0	0	0	0	0	0	0	0	0	0	0	0	0	0	0	0	0	0	0	0	0	0	0	0	0	0	0	0
BCL2L15	49730	0	0	0	0	0	0	0	0	0	0	0	0	0	0	0	0	0	0	0	0	0	0	0	0	0	0	0	0	0	0	0	0	0	0	0	0	0	0	0	2	0	0	0	0	0	0	0	0
AP4B1	34790	0	0	0	0	0	0	0	0	0	0	0	0	0	0	0	0	0	0	0	0	0	0	0	0	0	0	0	0	0	0	0	0	0	2	0	0	0	0	0	0	0	0	0	0	0	0	0	0
DCLRE1B	37880	0	0	0	0	0	0	0	0	0	0	0	0	0	0	0	0	0	0	2	0	0	0	0	0	0	0	0	0	0	0	0	0	0	0	0	0	0	0	0	0	0	0	0	0	0	0	0	0
HIPK1-AS1	22810	0	0	0	0	0	0	0	0	0	0	0	0	0	0	0	170	0	0	0	0	0	0	0	0	0	0	0	0	0	0	0	0	0	0	0	1	0	0	0	0	0	0	0	0	0	0	0	0
HIPK1	85020	0	0	16	2	0	0	0	0	5	0	0	0	24	0	2	0	0	241	3	513	0	0	0	0	0	0	0	0	0	0	0	0	0	0	0	0	0	0	0	6	28	0	1	0	0	89	0	0
OLFML3	21130	2	0	0	0	0	0	0	0	779	0	0	0	2	32	3	219	0	4	8	506	4	6	8	0	1	1321	1540	1	1759	4	3	0	2	0	9	0	0	1951	238	15	3	1	0	1436	721	727	0	2
SYT6	45930	0	0	0	0	0	0	0	0	0	0	0	0	0	0	0	0	0	0	0	0	0	0	0	0	0	0	0	0	0	0	0	0	0	0	0	0	0	0	0	0	0	0	0	0	0	0	0	0
TRIM33	83390	0	0	0	0	0	25	0	3	0	0	0	0	6	0	0	0	0	0	0	0	0	0	0	0	0	0	0	0	0	0	0	0	0	0	0	73	0	110	88	0	141	0	0	0	0	0	0	0
BCAS2	13010	0	0	0	0	0	0	0	0	0	0	0	0	294	0	0	0	0	1079	0	157	0	30	0	0	0	0	272	2	0	666	3	0	0	0	221	0	0	9	0	2	920	0	345	0	0	4	0	2
DENND2C	45140	0	45	0	0	0	0	0	0	18	0	0	0	0	0	0	0	0	0	0	0	0	0	0	0	0	0	291	0	0	0	0	0	0	0	0	0	0	0	0	0	0	0	0	0	0	0	0	0
AMPD1	24060	0	0	0	0	0	0	0	0	0	0	0	0	0	0	0	0	0	0	0	0	0	0	0	0	0	0	0	0	0	0	0	0	0	0	0	0	0	0	0	0	0	0	0	0	0	0	0	0
NRAS	44540	0	0	0	0	0	0	0	0	0	0	0	0	0	0	0	0	0	0	0	0	0	0	0	0	0	0	0	114	0	0	0	0	0	0	0	0	0	0	0	0	0	0	0	0	0	0	0	0
CSDE1	43132	0	0	289	2	0	1347	0	0	42	0	0	4	0	0	0	557	0	683	510	2	211	28	0	0	0	785	0	1556	148	459	0	1	0	1820	0	1065	730	2	232	0	393	0	2	163	542	689	0	495
SIKE1	55530	0	0	0	0	0	0	0	0	0	0	0	55	0	0	0	59	0	0	2	0	30	0	0	727	2	0	0	0	0	0	0	0	0	0	0	0	4	0	0	0	0	0	0	0	0	193	423	0
SYCP1	36270	0	0	0	0	0	0	0	0	0	0	0	0	0	0	0	0	0	0	0	0	0	0	0	0	0	0	0	0	0	0	0	0	0	0	0	0	0	0	0	0	0	0	0	0	0	0	0	0
TSHB	5640	0	0	0	0	0	0	0	0	0	0	0	0	0	0	0	0	0	0	0	0	0	0	0	0	0	0	0	0	0	0	0	0	0	0	0	0	0	0	0	0	0	0	0	0	0	0	0	0
TSPAN2	32120	0	0	0	0	0	0	0	0	0	0	0	0	0	0	0	0	0	0	0	0	0	0	0	0	0	0	0	0	0	0	0	0	0	0	0	0	0	0	0	0	0	0	0	0	0	0	0	0
NGF	10490	0	0	0	0	0	0	0	0	0	0	0	0	0	0	0	0	0	0	0	0	0	0	0	0	0	0	0	0	0	0	0	0	0	0	0	0	0	0	0	0	0	0	0	0	0	0	0	0
VANGL1	87690	0	0	0	0	0	0	0	0	0	0	0	0	0	0	0	0	0	0	0	0	0	0	0	0	0	0	0	76	0	0	0	0	0	2	0	0	0	0	0	0	0	0	0	93	0	0	0	0
CASQ2	27000	0	0	0	0	0	0	0	0	0	0	0	0	0	0	0	0	0	0	0	0	0	0	0	0	0	0	0	0	0	0	0	0	0	0	0	0	0	0	0	0	0	0	0	0	0	0	1	0
NHLH2	26790	0	0	0	0	0	0	0	0	0	0	0	0	0	0	0	0	0	0	0	0	0	0	0	0	0	0	0	0	0	0	0	0	0	0	0	0	0	0	0	0	0	0	0	0	0	0	0	0
LOC101928995	13960	0	0	0	0	0	0	0	0	0	0	0	0	0	0	0	0	0	0	0	0	0	0	0	0	0	0	0	0	0	0	0	0	0	0	0	0	0	0	0	0	0	0	0	0	0	0	0	0
LOC101928977	5780	0	0	0	0	0	0	0	0	0	0	0	0	0	0	0	0	0	0	0	0	0	0	0	0	0	0	0	0	0	0	0	0	0	0	0	0	0	0	0	0	0	0	0	0	0	0	0	0
SLC22A15	47200	0	0	0	0	0	0	0	0	0	0	0	0	0	0	0	0	0	0	0	0	0	0	0	0	0	0	0	0	0	0	0	0	0	0	0	0	0	0	0	0	0	0	0	0	0	0	0	0
MAB21L3	32290	0	0	0	0	0	0	0	0	0	0	0	0	0	0	0	0	0	0	0	0	0	0	0	0	0	0	0	0	0	0	0	0	0	0	0	0	0	0	0	0	0	0	0	0	0	0	0	0
ATP1A1	43000	776	115	220	1	373	434	2	16	3557	60	2	183	1582	1018	50	378	299	1	1318	694	70	0	15	69	514	1353	0	2	1345	743	799	1461	1944	763	2	444	1514	0	826	1	572	176	195	0	189	591	3	580
ATP1A1-AS1	26350	0	20	0	0	0	0	0	0	0	0	0	0	118	0	0	0	0	0	0	0	0	0	0	0	0	0	0	0	0	0	0	0	0	0	0	0	0	0	52	0	0	0	0	0	0	0	0	0
LOC101929023	8630	0	0	0	0	0	0	0	0	0	0	0	0	0	0	0	0	0	0	0	0	0	0	0	0	0	0	0	0	0	0	0	0	0	0	0	0	0	0	0	0	0	0	0	0	0	0	0	0
CD58	17190	0	36	156	0	0	0	0	0	800	0	0	0	0	0	0	10	0	0	0	329	135	72	0	0	0	345	0	557	0	0	0	0	0	0	7	0	605	0	96	0	0	0	0	0	0	0	0	2
IGSF3	73270	0	0	0	0	0	0	0	0	0	0	0	0	0	0	0	0	0	0	0	0	0	0	0	0	0	0	0	0	0	0	0	0	0	0	0	0	0	0	0	0	0	0	0	0	0	0	0	0
MIR320B1	790	0	0	0	0	0	0	0	0	0	0	0	0	0	0	0	0	0	0	0	0	0	0	0	0	0	0	0	0	0	0	0	0	0	0	0	0	0	0	0	0	0	0	0	0	0	0	0	0
C1orf137	3860	0	0	0	0	0	0	0	0	0	0	0	0	0	0	0	0	0	0	0	0	0	0	0	0	0	0	0	0	0	0	0	0	0	0	0	0	0	0	0	0	0	0	0	0	0	0	0	0
CD2	15310	0	0	0	0	0	0	0	0	0	0	0	0	0	0	0	0	0	0	0	0	0	0	0	0	0	0	0	0	0	0	0	0	0	0	0	0	0	0	0	0	0	0	0	0	0	0	0	0
PTGFRN	63120	0	0	20	619	872	0	0	0	0	0	0	0	2	173	0	0	2	0	0	0	0	0	793	0	0	0	209	4	399	0	0	0	0	0	0	0	0	0	0	0	0	0	0	4	49	0	0	0
CD101	35630	0	0	0	0	0	0	0	0	0	0	0	0	0	0	0	0	0	0	0	0	0	0	0	0	0	0	0	0	0	0	0	0	0	0	0	0	0	0	0	0	0	0	0	0	0	0	0	0
LOC101929099	18140	0	0	0	0	0	0	0	0	0	0	0	0	0	0	0	0	0	0	0	0	0	0	0	0	0	0	0	0	0	0	0	0	0	0	0	0	0	0	0	0	0	0	0	0	0	0	0	0
TTF2	48540	0	0	0	0	0	0	0	0	0	0	0	0	0	0	0	0	0	0	0	0	0	0	0	131	0	0	0	0	0	0	0	0	0	0	0	0	0	0	0	0	0	0	0	0	0	0	0	0
MIR942	860	0	0	0	0	0	0	0	0	0	0	0	0	0	0	0	0	0	0	0	0	0	0	0	0	0	0	0	0	0	0	0	0	0	0	0	0	0	0	0	0	0	0	0	0	0	0	0	0
TRIM45	35810	0	0	0	0	0	0	0	0	0	0	0	0	0	0	0	0	0	0	0	0	0	0	0	0	0	0	0	0	0	0	0	0	0	0	10	0	0	0	0	0	0	0	0	0	0	0	0	0
VTCN1	29470	0	0	0	0	0	0	0	0	0	0	0	0	0	0	0	0	0	0	0	0	0	0	0	0	0	0	0	0	0	0	0	0	0	0	0	0	2	0	0	0	0	0	0	0	0	0	0	0
LINC01525	5650	0	0	0	0	0	0	0	0	0	0	0	0	0	0	0	0	0	0	0	0	0	0	0	0	0	0	0	0	0	0	0	0	0	0	0	0	0	0	0	0	0	0	0	0	0	0	0	0
MAN1A2	53880	0	0	0	0	0	0	0	0	0	0	0	0	54	0	0	0	0	0	0	0	178	0	157	0	0	0	0	0	0	0	0	482	0	0	0	0	0	0	20	0	2	0	0	0	0	2	1	371
LOC100996263	4360	0	0	0	0	0	0	0	0	0	0	0	0	0	0	0	0	0	0	0	0	0	0	0	0	0	0	0	0	0	0	0	0	0	0	0	0	0	0	0	0	0	0	0	0	0	0	0	0
FAM46C	57200	0	0	0	0	0	0	0	0	0	0	0	0	0	0	0	522	0	0	0	0	0	0	0	0	137	0	0	0	0	0	0	0	0	0	0	0	0	0	0	0	0	0	0	0	0	0	0	0
GDAP2	101740	0	0	0	0	0	0	0	4	0	0	0	0	0	0	0	0	0	577	0	0	0	0	0	0	2	0	0	0	0	0	0	0	0	2	0	0	0	0	0	0	0	0	0	0	0	1	0	0
WDR3	38770	0	0	0	0	0	0	0	0	0	0	0	0	0	0	0	0	0	0	0	0	0	0	0	0	0	0	0	0	16	0	0	0	0	0	0	0	0	0	0	0	472	0	0	399	1	0	0	0
SPAG17	71250	0	0	0	0	0	0	0	0	168	0	0	0	0	0	0	0	0	0	0	20	0	0	0	0	0	0	4	0	0	0	0	0	0	0	0	0	0	0	0	0	0	0	0	0	0	0	0	0
TBX15	34950	0	2	2	0	2	548	1765	0	0	0	2	0	858	0	2	0	4	0	0	85	0	0	2	0	0	0	0	0	0	1	0	0	0	0	0	260	0	235	280	2	1267	0	0	414	0	42	89	0
WARS2	28350	0	0	0	0	0	0	0	0	0	43	0	0	0	0	0	335	0	0	0	2	0	1258	0	0	0	0	0	0	0	0	0	0	0	0	0	0	0	0	0	0	0	0	0	98	0	0	0	0
WARS2-IT1	5620	0	0	0	0	0	0	0	0	0	0	0	0	0	0	0	0	0	0	0	0	0	0	0	0	0	0	0	0	0	0	0	0	0	0	0	0	0	0	0	0	0	0	0	0	0	0	0	0
LOC101929147	51180	0	0	0	0	0	0	0	0	0	0	0	0	0	0	0	0	0	0	0	0	0	0	0	0	0	0	0	0	0	0	0	0	0	0	0	0	0	0	0	0	0	0	0	0	0	0	0	0
HAO2	17010	0	0	75	0	0	0	0	0	0	0	0	0	0	0	0	0	0	0	0	0	0	0	0	0	0	0	0	0	0	0	0	0	0	0	0	0	0	0	0	0	0	0	0	0	0	0	0	0
HAO2-IT1	3100	0	0	0	0	0	0	0	0	0	0	0	0	0	0	0	0	0	0	0	0	0	0	0	0	0	0	0	0	0	0	0	0	0	0	0	0	0	0	0	0	0	0	0	0	0	0	0	0
HSD3B2	18700	0	0	0	0	0	0	0	0	0	0	0	0	0	0	0	0	0	0	0	0	0	0	0	0	0	0	0	0	0	0	0	0	0	0	0	0	0	0	0	0	0	0	0	0	0	0	0	0
HSD3B1	16800	0	0	0	0	0	0	0	0	0	0	0	0	0	0	0	0	0	0	0	0	0	0	0	0	0	0	0	0	0	0	0	0	0	2	0	0	0	0	0	0	0	0	0	0	0	0	0	0
HSD3BP4	86970	0	0	0	0	0	0	0	0	0	0	0	0	0	0	0	0	0	0	0	0	0	0	0	0	0	0	0	0	0	2	0	0	0	0	0	0	0	0	0	0	0	0	0	0	0	0	0	0
LINC00622	15900	0	0	0	0	0	0	0	0	0	0	0	0	0	0	0	0	0	0	0	0	0	0	0	0	0	0	0	0	0	0	0	0	0	0	0	0	0	0	0	0	0	0	0	0	0	0	0	0
ZNF697	50800	0	0	0	0	0	0	0	0	0	0	0	0	0	0	0	0	0	0	0	0	0	0	0	0	0	0	0	0	0	0	0	0	0	0	0	0	0	0	0	0	0	0	0	0	0	0	0	0
PHGDH	20150	0	0	0	0	0	530	0	0	809	0	1	0	0	4	0	0	0	0	0	0	0	0	4	0	0	0	0	0	314	0	0	0	0	0	0	0	0	0	609	0	0	2	0	0	439	462	0	1
HMGCS2	24660	0	0	0	0	0	0	0	0	0	0	0	0	0	0	0	0	0	0	0	0	0	0	0	0	0	0	0	0	0	0	0	0	0	0	0	0	0	0	0	0	0	0	0	0	0	0	0	0
REG4	22620	0	0	0	0	0	0	0	0	0	0	0	0	0	0	0	0	0	0	0	0	0	0	0	0	0	0	0	0	0	0	0	0	0	0	0	0	0	0	0	0	0	0	0	0	0	0	0	0
NBPF7	16110	0	0	0	0	0	0	0	0	0	0	0	0	0	0	0	0	0	0	1	1	0	0	0	0	0	0	0	0	0	0	0	0	0	0	0	0	0	0	0	0	0	0	0	0	0	0	0	0
ADAM30	29920	0	0	0	0	0	0	0	0	0	0	0	0	0	0	0	0	0	0	0	0	0	0	0	0	0	0	0	0	0	0	0	0	0	0	0	0	0	0	0	0	0	0	0	0	0	0	0	0
NOTCH2	118250	0	301	7	0	1329	340	277	0	1083	2	4	4	319	126	95	5	0	1225	81	106	66	1	426	1038	2	56	10	3	87	213	0	47	0	4	105	727	0	37	823	0	385	2	5	14	502	99	0	116
FAM72B	23740	0	0	0	0	0	0	0	0	0	0	0	0	0	0	0	0	0	0	42	0	0	0	0	0	0	0	0	0	0	0	0	0	0	0	0	0	0	0	0	0	0	0	0	0	0	0	0	0
HIST2H2BA	5150	0	0	0	0	0	0	0	0	0	0	0	0	0	0	0	0	0	0	0	0	0	0	0	0	0	0	0	0	0	0	0	0	4	0	0	0	0	0	0	0	1	0	0	0	0	0	0	0
FCGR1B	28710	0	0	0	0	0	0	0	0	0	0	0	0	0	0	0	0	0	0	0	0	0	0	0	0	0	0	0	0	0	0	0	0	0	0	18	0	0	0	0	0	0	0	0	0	0	0	0	0
SRGAP2-AS1	25040	0	0	0	0	0	0	0	0	0	0	0	0	0	0	0	0	0	0	0	0	0	0	0	0	0	0	0	0	0	0	0	0	0	0	0	0	0	0	0	0	0	0	0	0	0	0	0	0
SRGAP2B	59280	0	0	48	0	0	2	0	0	470	184	2	95	2	356	0	0	2	470	0	151	62	0	1	3	1	98	0	0	0	0	0	20	0	2	0	228	0	0	6	0	0	0	0	0	291	205	0	0
SRGAP2D	46010	0	0	0	0	0	0	0	0	0	0	0	0	0	0	0	0	0	0	0	0	0	0	0	0	0	0	0	0	0	0	0	0	0	0	0	0	0	0	0	0	0	0	0	0	0	0	0	0
EMBP1	42310	0	0	0	0	0	0	0	0	0	0	0	0	0	0	0	0	0	0	0	0	0	0	0	0	0	0	0	0	0	0	0	0	0	0	0	0	0	0	0	0	0	0	0	0	0	0	0	0
ANKRD20A12P	17440	0	0	0	0	0	0	0	0	0	0	0	0	0	0	0	0	0	0	0	0	0	0	0	0	0	0	0	0	0	0	0	0	0	0	0	0	0	0	0	0	0	0	0	0	0	0	0	0
LOC102723769	13800	0	0	0	0	0	0	0	0	0	0	0	0	0	0	0	0	0	0	0	0	0	0	0	0	0	0	0	0	0	0	0	0	0	0	0	0	0	0	0	0	0	0	0	0	0	0	0	0
MIR6077	1640	0	0	0	0	0	0	0	0	0	0	0	0	0	0	0	0	0	0	0	0	0	0	0	0	0	0	0	0	0	0	0	0	0	0	0	0	0	0	0	0	0	0	0	0	0	0	0	0
RNU1-13P	3240	0	0	0	0	0	0	0	0	0	0	0	0	0	0	0	0	0	0	0	0	0	0	0	0	0	0	0	0	0	0	0	0	0	0	0	0	0	0	0	0	0	0	0	0	0	0	0	0
LOC100132057	29700	0	0	0	0	0	0	0	0	0	0	0	0	0	0	0	0	0	0	0	0	0	0	0	0	0	0	0	0	0	0	0	0	0	0	0	0	0	0	0	0	0	0	0	0	0	0	0	0
LINC01138	20520	0	0	0	0	0	0	0	0	0	0	0	2	13	0	0	1	0	0	0	0	0	0	0	0	0	24	27	0	13	0	0	11	0	0	0	0	18	5	7	0	0	0	9	0	6	0	0	0
PPIAL4G	7380	0	1	0	0	1	4	0	0	2	1	0	3	1	2	5	0	0	1	2	4	9	2	1	0	0	0	2	0	1	3	5	2	0	0	0	3	0	0	1	0	2	0	5	0	1	3	2	3
FAM72D	23930	0	0	0	0	0	0	0	0	0	0	0	0	0	0	0	0	0	0	0	0	0	0	0	0	0	0	0	0	0	0	0	0	0	0	0	0	0	0	0	0	0	0	0	0	0	0	0	0
FAM72C	46750	0	0	0	0	0	0	0	0	0	0	0	0	0	0	0	0	0	0	0	0	0	0	0	0	0	0	0	0	0	0	0	0	0	0	0	0	0	0	0	0	0	0	0	0	0	0	0	0
NBPF20	176190	32	27	30	0	0	0	1	1	23	7	0	1	24	50	0	1	0	0	34	0	4	0	0	22	0	1	0	17	1	0	0	11	0	0	0	0	0	0	34	0	1	0	0	0	2	104	0	3
LINC00623	73850	0	0	0	0	0	0	0	0	0	0	0	0	0	0	0	0	0	0	0	0	0	0	0	0	0	0	0	0	0	0	0	0	0	0	0	0	0	0	0	0	0	0	4	0	0	0	0	0
LINC00869	76710	0	0	0	0	0	0	0	0	0	0	0	0	0	0	0	0	0	0	0	0	0	0	0	0	0	0	0	0	0	0	0	65	0	1	0	0	42	0	33	0	0	0	0	0	0	0	0	0
PPIAL4A	23550	0	0	0	0	0	0	0	0	0	0	0	0	0	0	0	0	0	0	0	0	0	0	0	0	0	0	0	0	0	0	0	0	0	0	0	0	0	0	0	0	0	0	0	0	0	0	0	0
PPIAL4C	23550	0	0	0	0	0	0	0	0	0	0	0	0	0	0	0	0	0	0	0	0	0	0	0	0	0	0	0	0	0	0	0	0	0	0	0	0	0	0	0	0	0	0	0	0	0	0	0	0
PFN1P2	19050	0	0	0	0	0	1	0	0	0	0	0	0	0	0	0	0	0	0	0	0	0	0	0	0	0	0	0	0	0	0	0	0	0	1	0	0	0	0	0	0	0	0	0	0	0	0	0	0
NBPF9	119340	2	0	32	0	0	27	0	0	1	0	0	0	21	100	0	0	0	0	9	0	0	0	0	3	0	0	0	0	0	0	0	0	0	0	0	4	0	0	1	0	0	0	0	0	1	4	0	0
NBPF8	92470	4	100	13	0	1	0	0	0	0	0	0	0	1	36	0	0	0	0	9	0	3	0	0	6	0	11	0	1	25	0	0	9	0	0	0	0	0	0	1	0	0	0	0	0	1	23	0	13
LOC653513	8700	0	0	0	0	0	0	0	0	0	0	0	10	0	0	0	46	0	0	15	16	16	0	5	47	0	0	0	0	0	0	0	0	0	0	0	0	0	0	0	0	17	22	0	0	0	0	0	0
PDE4DIP	134770	0	0	0	0	0	0	0	0	0	0	0	227	0	1	0	90	0	0	84	341	255	1	24	1285	0	161	19	0	0	182	0	598	0	2	0	0	0	0	47	4	620	123	0	2	0	511	0	0
SEC22B	18830	0	228	0	0	0	573	1	0	0	0	259	36	233	0	0	142	0	268	148	14	193	0	0	2	0	2	0	1135	0	0	0	0	0	0	0	0	280	0	232	0	153	0	1	167	212	44	0	0
NOTCH2NL	53180	0	746	1	2	1	380	2824	0	474	2	0	138	46	778	572	0	0	31	535	660	413	2	535	3	0	952	979	220	692	1208	2	561	0	0	1006	337	1	418	618	0	194	26	84	352	733	987	1	693
NBPF25P	107740	0	5	1	0	0	0	0	20	0	1	0	0	39	3	0	0	0	0	0	0	33	0	0	2	0	0	0	1	0	0	0	0	0	0	0	56	0	0	0	0	0	0	0	0	0	4	0	0
NBPF10	114230	32	28	11	0	0	0	0	0	12	1	0	23	4	19	0	0	4	0	1	0	0	0	0	4	0	1	1	1	7	0	0	12	0	0	0	0	0	0	22	0	0	0	0	0	4	49	0	11
LOC101928979	10350	0	0	0	0	0	0	0	0	0	0	0	0	0	0	0	0	0	0	0	0	0	0	0	0	0	0	0	0	0	0	0	0	0	0	0	0	0	0	0	0	0	0	0	0	0	0	0	0
HFE2	22150	0	0	0	0	0	0	0	0	0	0	0	0	0	0	0	0	0	0	0	0	0	0	0	0	0	0	0	0	0	0	0	0	0	0	0	0	0	0	0	0	0	0	0	0	0	0	0	0
TXNIP	29510	130	0	4	1	2	0	2065	0	2	0	0	2	0	0	0	0	0	0	0	0	0	49	0	0	566	0	1101	0	626	2	0	0	1250	2	1	1	3753	0	0	0	0	587	2062	929	708	0	277	698
POLR3GL	11650	0	0	2	468	0	0	0	0	0	0	0	0	0	0	0	240	0	0	0	0	124	20	0	0	0	0	0	0	0	0	0	0	0	0	0	0	33	0	0	0	0	0	0	0	0	0	0	306
ANKRD34A	36120	0	0	0	0	0	0	0	0	0	0	0	0	0	0	0	0	0	0	0	0	0	0	0	0	0	0	0	0	0	0	0	0	0	0	0	0	0	0	0	0	0	0	0	0	0	0	0	0
LIX1L	39970	0	0	54	0	0	0	0	0	2	0	0	30	0	0	0	0	2	0	0	374	0	0	0	0	0	0	0	0	0	1713	0	0	0	0	0	0	0	2	0	0	0	0	0	0	0	0	39	0
RBM8A	49590	939	353	0	0	2	190	1906	0	0	0	0	66	1	468	2	0	0	2	201	301	329	0	424	0	0	0	235	2	304	100	468	80	231	1	0	0	1	0	38	0	7	0	435	0	73	68	0	180
GNRHR2	19610	0	0	0	0	0	0	0	0	0	0	0	0	0	0	0	0	0	0	0	0	0	0	0	0	0	0	0	0	0	0	0	0	0	0	0	0	0	0	0	0	0	0	0	0	0	0	0	0
PEX11B	24040	0	0	0	0	0	0	0	0	0	0	0	0	0	0	0	0	0	0	0	0	0	0	0	0	0	0	0	0	0	0	0	0	0	0	0	0	0	0	0	0	0	0	0	684	0	0	0	0
ITGA10	52691	0	0	0	0	0	0	0	0	0	0	0	0	0	850	0	0	0	0	0	0	0	0	0	2	0	1	0	0	0	0	0	0	0	0	0	0	0	0	0	0	0	0	0	0	0	0	0	0
ANKRD35	33630	0	682	0	0	0	0	0	0	0	0	0	0	26	0	478	0	0	0	0	0	0	0	4	0	0	0	0	0	0	0	0	0	2	0	0	0	0	205	0	0	0	0	0	0	0	0	0	0
PIAS3	29021	0	0	2	0	0	171	0	0	0	2	0	0	0	0	0	0	1	0	0	0	231	0	0	0	0	0	0	0	0	0	0	0	0	0	0	0	253	0	0	0	0	0	0	0	0	0	0	0
MIR6736	590	0	0	0	0	0	0	0	0	0	0	0	0	0	0	0	0	0	0	0	0	3	0	0	0	0	0	0	0	0	0	0	0	0	0	0	0	0	0	0	0	0	0	0	0	0	0	0	0
NUDT17	10910	0	0	0	0	0	0	0	0	0	0	0	0	0	0	0	0	0	0	0	0	2	0	0	0	0	0	0	0	0	0	0	0	0	0	0	0	571	0	0	0	0	0	0	0	0	0	0	0
POLR3C	40130	0	0	0	0	0	0	0	0	0	0	0	0	0	0	0	0	0	0	328	0	0	0	0	0	0	0	0	0	0	0	0	0	0	0	0	0	0	0	0	0	0	0	0	0	0	0	0	0
RNF115	19500	0	0	0	0	0	0	0	0	530	0	0	0	1	0	1	0	0	3	454	0	107	0	400	6	0	0	0	0	0	0	0	19	0	0	0	0	0	0	0	0	0	0	0	304	0	276	0	0
CD160	16330	0	0	0	0	0	0	0	0	0	0	0	0	0	0	0	0	0	0	0	0	4	0	0	0	0	0	0	0	0	0	0	0	0	0	0	0	0	0	0	0	0	0	0	0	0	0	0	0
PDZK1	23000	0	0	0	0	0	0	0	0	0	0	0	0	0	0	0	0	0	0	0	0	0	0	0	2	0	0	0	0	0	0	0	0	0	0	0	0	0	0	0	0	0	0	0	0	0	0	0	0
GPR89A	20320	0	0	20	0	0	0	0	0	0	0	0	0	0	0	0	0	0	0	82	0	10	0	0	0	0	0	0	0	0	0	0	0	0	0	0	48	0	0	4	0	0	0	0	0	0	0	0	56
PDZK1P1	42580	0	0	0	0	0	0	0	0	0	0	0	0	0	0	0	0	0	0	0	0	0	0	0	0	0	0	0	0	0	0	0	0	0	0	0	0	0	0	0	0	0	0	0	0	0	0	0	0
NBPF11	113820	0	0	28	0	0	12	0	0	8	0	0	0	15	241	0	1	0	0	45	0	3	0	0	1	0	0	0	0	0	0	1	18	0	0	0	24	0	0	4	0	0	0	0	9	1	1	0	54
NBPF12	71090	0	0	0	0	0	0	0	0	0	0	0	3	0	0	0	1	0	0	0	0	0	0	0	0	0	0	0	0	0	0	0	16	1	0	0	0	0	0	3	0	0	0	0	0	0	0	0	6
LOC728989	10760	0	0	0	0	0	0	0	0	0	0	0	1	0	0	0	0	0	0	0	15	0	0	0	0	0	3	0	0	0	0	0	0	0	0	0	0	0	0	0	0	6	1	0	0	0	4	0	0
RNVU1-8	1410	0	0	0	0	0	0	0	0	0	0	0	0	0	0	0	0	0	0	0	0	0	0	0	0	0	0	0	0	0	0	0	0	0	0	0	0	0	0	0	0	0	0	0	0	0	0	0	0
NBPF13P	11490	0	0	0	0	0	0	0	0	0	0	0	0	0	0	0	0	0	0	0	0	0	0	0	0	0	0	0	0	0	0	0	0	0	0	0	0	0	0	0	0	0	0	0	0	0	0	0	0
PRKAB2	54620	0	0	6	0	0	0	0	0	2	0	0	0	163	0	0	0	0	0	0	0	0	0	0	0	1238	683	0	0	2	0	2	0	0	0	0	0	0	0	0	0	0	0	0	0	0	0	0	0
PDIA3P1	20990	2	228	249	4	2	1294	0	0	1108	1247	1	4	0	1008	1154	442	2	6	1116	1266	349	19	1325	1090	2	542	65	2079	839	2	916	221	2	0	6	2220	1	530	699	0	2817	2063	5	26	1134	1641	2	1022
FMO5	31760	0	0	0	0	0	0	0	0	0	0	0	0	0	0	0	0	0	0	0	0	0	0	0	0	0	0	0	0	0	0	0	0	0	0	0	0	0	0	0	0	0	0	0	0	0	0	0	0
CHD1L	30140	0	0	0	0	0	0	0	1	374	0	0	0	0	0	0	0	0	0	0	0	0	0	0	2	0	0	0	0	0	0	0	0	0	0	2	0	0	0	358	0	0	0	0	0	0	0	0	0
LINC00624	33730	0	0	0	0	0	0	0	0	0	0	0	0	0	0	0	0	0	0	0	0	0	0	0	0	0	0	0	0	0	0	0	0	0	0	0	0	0	0	0	0	0	0	0	0	0	0	0	0
BCL9	61920	0	0	0	0	0	0	0	0	0	0	0	0	0	0	0	0	0	0	0	0	133	0	0	0	0	0	0	0	0	0	0	0	0	4	0	0	0	0	0	0	0	0	0	0	0	0	0	0
ACP6	18080	0	0	0	0	0	0	0	0	0	0	0	0	0	0	0	0	0	0	0	0	0	0	0	0	2	0	0	0	0	0	0	0	0	0	0	0	0	0	0	0	0	0	0	0	0	0	0	0
GJA5	32670	0	0	0	0	0	0	0	0	0	0	0	0	0	0	0	0	0	0	0	0	0	0	0	0	0	0	0	0	0	0	0	0	0	0	0	0	0	0	0	0	0	0	0	0	0	0	0	0
GJA8	13660	0	0	0	0	0	0	0	0	0	0	0	0	0	0	0	0	0	0	0	0	0	0	0	0	0	0	0	0	0	0	0	0	0	0	0	0	0	0	0	0	0	0	0	0	0	0	0	0
GPR89B	21160	0	0	12	0	0	0	0	2	0	0	0	0	0	0	0	0	0	0	127	0	1	0	0	0	0	0	0	0	0	0	0	0	0	0	0	10	0	0	10	0	0	0	0	0	0	0	0	4
LOC101927468	14090	0	0	0	0	0	0	0	0	0	0	0	0	0	0	0	0	0	0	0	0	0	0	0	0	0	0	1	0	0	0	0	0	0	0	0	0	0	0	0	0	0	0	0	0	0	0	0	0
MIR5087	760	0	0	0	0	0	0	0	0	0	0	0	0	0	0	0	0	0	0	0	0	0	0	0	0	0	0	0	0	0	0	0	0	0	0	0	0	0	0	0	0	0	0	0	0	0	0	0	0
RNVU1-19	3350	0	0	0	0	0	0	0	0	0	0	0	0	18	7	0	0	0	0	0	0	0	0	0	0	0	0	0	0	0	6	0	0	0	0	0	0	0	0	0	0	0	0	0	0	0	0	0	0
PPIAL4F	15700	0	0	0	0	0	0	0	0	0	0	0	0	0	0	0	0	0	0	0	0	0	0	0	0	0	0	0	0	0	0	0	0	0	0	0	0	0	0	0	0	0	0	0	0	0	0	0	0
PPIAL4D	15700	0	0	0	0	0	0	0	0	0	0	0	0	0	0	0	0	0	0	0	0	0	0	0	0	0	0	0	0	0	0	0	0	0	0	0	0	0	0	0	0	0	0	0	0	0	0	0	0
PPIAL4E	15700	0	0	0	0	0	0	0	0	0	0	0	0	0	0	0	0	0	0	0	0	0	0	0	0	0	0	0	0	0	0	0	0	0	0	0	0	0	0	0	0	0	0	0	0	0	0	0	0
NBPF14	100860	35	26	18	0	2	0	0	3	16	4	0	0	13	44	0	0	1	0	19	0	1	0	0	38	0	2	2	7	8	0	0	2	0	0	0	0	0	0	21	0	0	0	0	0	5	60	0	0
NBPF15	48020	2	0	76	0	0	24	0	0	31	1	0	0	95	274	0	5	0	5	68	0	1	0	0	11	0	0	0	0	0	0	0	1	0	0	0	92	0	1	5	0	0	0	0	158	1	12	0	5
LOC101060524	22100	0	0	0	0	0	0	0	0	0	0	0	0	0	0	0	0	0	0	0	0	0	0	0	0	0	0	0	0	0	0	0	0	0	0	0	0	0	0	0	0	0	0	0	0	0	0	0	0
DRD5P2	22100	0	0	0	0	0	0	0	0	0	0	0	0	0	0	0	0	0	0	0	0	0	0	0	0	0	0	0	0	0	0	0	0	0	0	0	0	0	0	0	0	0	0	0	0	0	0	0	0
LOC645166	15280	0	0	0	0	0	29	0	10	0	0	0	1	1	0	43	0	0	0	11	61	119	0	33	0	0	104	0	0	6	0	0	0	0	0	55	0	1	155	91	0	37	72	0	155	40	43	1	134
LOC388692	23070	0	0	0	0	0	0	0	0	0	0	0	0	0	0	0	0	0	0	0	0	0	0	0	0	0	0	0	0	0	0	0	0	0	0	0	0	0	0	0	0	0	0	0	0	0	0	0	0
FAM231D	19860	0	0	0	0	0	0	0	0	0	0	0	0	0	0	0	0	0	0	0	0	0	0	0	0	0	0	0	0	0	0	0	0	0	0	0	0	0	0	0	0	0	0	0	0	0	0	0	0
FCGR1C	13350	0	0	0	0	0	0	0	0	0	0	0	0	0	0	0	0	0	0	0	0	0	0	0	0	0	0	0	0	0	0	0	0	0	0	11	0	0	0	0	0	0	0	0	0	0	0	0	0
LOC103091866	15100	0	0	0	0	0	0	0	0	0	0	0	0	0	0	0	0	0	0	0	0	0	0	0	0	0	0	0	0	0	0	0	0	0	0	0	0	0	0	0	0	0	0	0	0	0	0	0	0
RNVU1-20	1630	0	0	0	0	0	0	0	0	0	0	0	0	0	0	0	0	0	0	0	0	0	0	0	0	0	0	0	0	0	0	0	3	0	0	0	0	0	0	0	0	0	0	0	0	0	0	0	0
HIST2H2BF	10670	0	0	0	0	0	0	0	0	0	8	0	0	0	0	0	0	0	0	0	0	0	0	0	0	0	0	0	0	0	0	0	0	13	0	0	0	0	0	0	0	0	0	0	0	0	0	0	0
FCGR1A	21760	0	0	0	0	0	0	0	0	0	0	0	0	0	0	0	0	0	0	0	0	0	0	0	0	0	0	0	0	0	0	0	0	0	0	130	0	0	0	0	0	0	0	0	0	0	0	0	0
HIST2H3D	4570	0	0	0	0	0	0	0	0	0	0	0	0	0	0	0	0	0	0	0	0	0	0	0	0	0	0	0	0	0	0	0	0	0	0	0	0	0	0	0	0	0	0	0	0	0	0	0	0
HIST2H4B	7920	0	0	0	0	0	0	0	0	0	0	0	0	0	0	0	0	0	0	0	0	0	0	0	0	0	0	0	0	0	0	0	0	0	0	0	0	0	0	0	0	0	0	0	0	0	0	0	0
HIST2H4A	7920	0	0	0	0	0	0	0	0	0	0	0	0	0	0	0	0	0	0	0	0	0	0	0	0	0	0	0	0	0	0	0	0	0	0	0	0	0	0	0	0	0	0	0	0	0	0	0	0
HIST2H3C	10140	0	0	0	0	0	0	0	0	0	0	0	0	0	0	0	0	0	0	0	0	0	0	0	0	0	0	0	0	0	0	0	0	0	0	0	0	0	0	0	0	0	0	0	0	0	0	0	0
HIST2H3A	10140	0	0	0	0	0	0	0	0	0	0	0	0	0	0	0	0	0	0	0	0	0	0	0	0	0	0	0	0	0	0	0	0	0	0	0	0	0	0	0	0	0	0	0	0	0	0	0	0
HIST2H2AA3	10680	0	0	0	0	0	0	0	0	0	0	0	0	0	0	0	0	0	0	0	0	0	0	0	0	0	0	0	0	0	0	0	0	0	0	0	0	0	0	0	0	0	0	0	0	0	0	0	0
HIST2H2AA4	10680	0	0	0	0	0	0	0	0	0	0	0	0	0	0	0	0	0	0	0	0	0	0	0	0	0	0	0	0	0	0	0	0	0	0	0	0	0	0	0	0	0	0	0	0	0	0	0	0
HIST2H2BC	5820	0	0	0	0	0	0	20	0	0	0	0	0	0	2	0	0	1	0	0	0	0	619	0	0	0	0	0	0	0	0	0	0	1	0	0	0	0	2	0	0	0	0	0	0	0	0	0	0
HIST2H2BE	22230	3	0	0	0	0	2	1387	0	0	516	0	0	0	0	0	0	0	0	0	0	0	0	0	0	0	0	0	0	0	0	0	1	1688	0	0	0	0	2	0	0	0	0	0	0	0	0	0	0
HIST2H2AC	4370	0	79	0	0	2	0	6	0	0	0	0	0	0	0	0	0	0	0	0	2	0	0	3	2	104	2	0	1	0	3	10	81	42	2	0	1	0	4	42	0	8	0	24	0	0	46	1	0
HIST2H2AB	4480	0	0	0	0	0	0	0	0	0	0	0	0	0	0	0	0	0	0	0	0	0	0	0	16	0	0	0	0	0	0	0	0	0	0	0	0	0	0	0	0	0	0	0	0	0	0	0	0
BOLA1	8570	0	0	0	0	0	0	0	0	0	0	0	0	0	0	0	0	0	0	0	0	0	0	0	0	0	2	0	0	0	0	0	0	0	0	0	0	0	0	0	0	0	0	0	0	0	0	0	0
SV2A	45490	0	0	0	0	0	0	0	0	0	0	0	0	0	0	0	0	0	0	0	0	0	0	0	0	0	0	0	0	0	0	0	0	0	0	0	0	0	0	0	0	0	0	0	0	0	0	0	0
SF3B4	19930	0	0	0	0	0	190	0	0	0	0	0	0	0	0	0	0	0	0	245	419	69	2	0	347	0	0	0	0	0	0	0	42	0	0	0	36	0	0	0	0	0	0	0	0	0	0	0	0
MTMR11	30030	0	0	49	0	0	0	0	0	0	0	0	0	0	0	0	0	0	0	0	0	240	0	0	0	0	0	0	0	0	0	0	0	0	0	0	111	0	0	0	0	2	0	0	0	0	479	0	0
OTUD7B	64150	0	0	0	0	0	0	0	0	0	0	0	0	2	0	0	170	0	0	1	0	0	0	0	654	0	0	0	0	351	0	2	0	0	2	4	161	0	0	167	0	167	0	0	0	0	106	0	501
VPS45	31540	280	0	0	0	0	570	0	0	0	0	0	0	0	0	0	0	0	0	0	0	0	0	0	0	0	0	0	0	0	0	0	0	1	0	620	0	0	0	0	0	0	0	0	0	0	0	0	0
PLEKHO1	28070	540	293	0	4	0	57	0	0	0	0	0	0	0	0	0	268	0	0	0	3	0	0	0	0	0	2	0	0	0	0	0	8	0	0	0	0	0	0	49	0	0	0	0	0	0	164	0	0
ANP32E	35530	0	0	66	0	990	178	0	0	0	0	0	0	289	0	537	2	1305	2	300	0	10	9	0	0	0	2	14	0	0	0	0	0	0	2	0	0	0	344	88	2	0	232	0	657	0	145	0	872
CA14	18210	0	0	0	0	0	0	0	0	0	0	0	0	0	0	0	0	0	0	0	0	0	0	0	0	0	0	0	0	0	0	0	0	0	0	0	0	0	0	0	0	0	0	0	0	0	0	0	0
APH1A	22662	0	0	0	0	0	0	0	0	0	0	2	2	0	0	0	0	0	0	0	411	0	0	0	0	0	0	0	0	0	0	0	0	0	0	2	476	0	2	0	0	0	267	0	273	431	703	2	0
C1orf54	6600	0	0	0	0	0	0	0	0	0	0	0	0	0	0	0	0	0	0	0	0	0	0	0	0	0	0	0	0	0	0	0	0	0	0	0	0	0	0	0	0	0	0	0	0	0	0	262	0
CIART	20310	0	0	0	0	0	0	0	0	0	0	0	0	0	0	0	0	0	0	0	0	0	0	0	0	0	0	0	0	0	0	0	0	0	0	0	0	0	0	0	0	0	0	510	0	0	0	0	0
MRPS21	15410	0	0	304	0	0	85	0	0	0	230	0	0	0	0	0	0	0	0	0	241	79	0	260	0	0	0	0	445	0	0	0	0	0	0	0	0	0	0	266	0	0	0	0	0	48	0	0	0
PRPF3	24630	0	0	0	0	0	0	0	0	0	0	0	0	0	0	0	0	0	28	0	0	0	0	0	93	0	0	0	0	0	0	0	0	0	1	0	0	0	2	0	0	0	0	0	0	0	0	0	0
RPRD2	82210	0	0	80	0	0	0	0	0	0	0	0	0	0	0	0	0	0	0	0	309	0	0	0	0	0	0	0	0	0	0	0	0	0	0	0	0	0	0	0	0	0	0	0	0	0	0	0	0
TARS2	27890	0	0	0	0	0	0	0	0	0	0	0	0	0	0	0	0	0	0	0	0	0	0	0	0	0	0	0	0	0	0	0	196	1	0	0	65	0	0	0	0	0	0	0	0	0	0	0	0
MIR6878	660	0	0	0	0	0	0	0	0	0	0	0	0	0	0	0	0	0	0	0	0	0	0	0	0	0	0	0	0	0	0	0	0	0	0	0	0	0	0	0	0	0	0	0	0	0	0	0	0
ECM1	22312	0	2	0	2	780	413	0	17	3414	2	1	434	11	2824	961	2	4	0	832	1073	723	0	843	2	3	822	0	2	3430	4	0	5	4	1499	1366	269	4	2561	5964	6	1448	3401	2	4	1834	3820	5	1060
FALEC	5660	0	0	0	0	0	0	0	0	0	0	0	0	0	175	0	0	0	0	0	0	0	0	0	0	0	0	0	0	0	0	0	0	0	0	0	0	0	0	0	0	0	0	0	0	2	0	0	0
ADAMTSL4	44220	0	0	0	0	0	0	0	0	0	0	0	37	0	153	0	62	0	0	0	0	16	0	0	0	0	884	0	1	0	0	0	0	0	0	0	0	0	86	333	0	0	175	0	0	0	0	0	0
MIR4257	860	0	0	0	0	0	0	0	0	0	0	0	0	0	0	0	0	0	0	0	0	0	0	0	0	0	0	0	0	0	0	0	0	0	0	0	0	0	0	0	0	0	0	0	0	0	0	0	0
ADAMTSL4-AS1	10360	0	0	0	0	0	0	0	0	0	0	0	0	0	0	0	0	0	0	0	0	0	0	0	0	0	0	0	0	0	0	0	0	0	0	0	0	0	0	0	0	0	0	0	0	0	0	0	0
MCL1	40850	0	0	1	2	2	0	848	0	635	0	0	231	0	179	637	1097	4067	4299	522	8	2	314	942	399	2	0	1	998	225	0	0	289	2	2	117	892	1457	0	21	0	0	36	2685	144	581	360	232	0
ENSA	41450	0	0	0	0	0	0	0	0	62	408	0	33	0	0	0	0	0	0	0	38	0	0	0	105	0	0	269	0	0	0	2	0	0	0	0	0	0	24	546	0	0	0	0	12	0	0	0	0
GOLPH3L	31710	0	0	0	0	0	573	0	0	0	97	0	0	0	0	0	0	0	0	9	0	0	458	0	0	0	0	0	0	29	0	0	0	0	2	0	0	0	136	0	0	781	0	0	0	0	0	0	0
HORMAD1	18980	0	0	0	0	0	0	0	0	0	0	0	0	0	0	0	0	0	0	0	0	0	0	0	0	0	0	0	0	0	0	0	0	0	0	0	0	0	0	0	0	0	0	0	0	0	0	0	0
CTSS	41070	0	0	0	0	0	2	0	0	52	1	0	149	0	0	0	0	2	0	653	253	395	0	0	0	0	0	0	0	0	0	0	487	0	0	0	13	0	8	0	0	0	0	392	0	0	0	0	0
CTSK	18104	7	17	1176	1119	1	3378	1	1	789	5	12	961	555	6287	2852	2067	16	10173	7586	18779	3767	5038	5254	2	11	2377	4959	1290	5443	8	4	1823	4	1632	7524	5017	4	4925	3673	7	1425	1800	12	459	7751	6772	4	4226
ARNT	49431	0	0	325	0	0	0	0	0	0	0	0	0	0	0	0	0	0	0	0	635	95	0	54	0	2	342	0	0	36	0	0	33	0	0	0	490	0	0	870	0	90	0	0	2	209	188	0	141
SETDB1	46590	0	0	0	0	0	0	0	0	0	0	0	0	0	0	0	0	0	0	0	0	0	0	0	0	0	0	0	0	0	0	0	226	0	2	0	95	0	91	0	0	0	0	0	0	0	0	0	0
CERS2	25440	0	0	0	0	0	374	0	0	0	0	0	0	0	0	0	0	0	0	0	0	0	1	0	0	2	0	0	2	0	0	0	0	0	1	0	0	0	464	305	0	0	610	0	0	305	0	0	0
ANXA9	18240	0	0	0	0	0	0	0	0	0	0	0	0	0	0	0	0	0	2	0	0	0	0	0	0	0	0	0	0	0	0	0	0	0	3	0	0	0	0	0	0	0	0	0	0	0	0	0	0
FAM63A	30990	0	0	0	0	0	0	0	0	0	0	0	0	0	0	0	0	0	0	0	0	0	40	0	0	0	0	0	0	0	0	0	0	0	0	0	0	0	0	82	0	0	0	0	0	0	0	0	0
PRUNE	30830	0	0	0	0	0	0	0	0	0	0	0	0	0	0	0	0	0	0	0	0	18	0	0	811	0	0	0	0	0	0	0	52	0	0	0	0	0	342	450	0	0	0	0	0	0	2	0	0
BNIPL	24120	0	0	0	0	0	0	0	0	0	0	0	0	0	0	0	0	0	0	0	0	0	0	0	0	0	0	0	0	0	0	0	0	0	0	0	0	0	0	0	0	0	0	0	0	0	0	0	0
C1orf56	20280	0	0	0	0	0	0	0	0	0	0	0	0	0	0	0	0	0	0	0	0	0	0	0	5	0	0	0	0	0	0	0	0	0	0	0	0	0	0	0	0	0	0	0	0	0	0	0	0
CDC42SE1	31830	1	0	0	0	2	2	0	0	0	0	0	0	0	0	0	0	0	179	0	0	93	0	0	0	0	0	371	0	570	0	17	490	0	0	0	89	0	0	0	0	0	0	0	0	0	0	0	0
MLLT11	21580	0	0	0	0	0	0	1613	0	0	0	0	0	0	0	0	0	0	0	1	0	10	0	0	0	0	0	0	1056	2	0	0	0	0	0	0	0	0	0	208	0	0	0	0	859	0	0	0	0
GABPB2	19530	0	0	0	0	0	0	0	0	0	0	0	0	0	0	0	0	0	0	0	0	0	0	0	0	0	0	0	0	0	0	0	0	1	0	0	0	0	0	0	0	0	0	0	0	0	0	0	0
SEMA6C	40220	0	0	0	0	0	0	0	0	0	0	0	0	0	0	0	0	0	0	0	0	2	0	0	0	0	0	0	0	0	0	0	0	0	0	0	0	0	0	0	0	0	0	0	0	0	0	0	0
TNFAIP8L2-SCNM1	19480	0	0	0	0	0	0	0	0	0	0	0	0	0	0	0	0	0	0	0	0	0	0	0	0	0	0	0	0	0	0	0	0	0	0	0	0	0	0	0	0	0	0	0	0	0	0	0	0
TNFAIP8L2	11780	0	0	0	0	0	0	0	0	0	0	0	0	0	0	0	0	0	0	0	0	0	0	0	0	0	0	0	0	0	0	0	0	0	0	0	0	0	0	0	0	0	0	0	0	0	0	0	0
LYSMD1	25080	0	0	0	0	0	0	0	0	0	0	0	0	0	0	0	0	2	0	0	0	0	0	0	0	0	0	0	0	0	0	0	0	0	0	0	0	0	0	94	0	0	0	0	0	2	0	0	0
SCNM1	20850	0	0	0	0	0	16	0	0	0	0	0	24	34	2	0	0	0	0	17	0	41	0	0	0	0	0	0	0	0	0	0	0	0	0	0	0	0	0	0	0	0	0	0	0	52	0	0	32
TMOD4	13220	0	0	0	0	0	0	0	0	0	0	0	0	0	0	0	0	0	0	0	0	0	0	0	0	0	0	0	0	0	0	0	0	0	0	0	0	0	0	0	0	0	0	0	0	0	0	0	0
VPS72	15640	0	0	0	0	0	0	0	0	0	0	0	0	0	0	0	0	0	0	0	361	192	0	0	0	0	0	0	0	0	0	0	20	0	0	0	0	0	0	0	0	0	0	0	0	0	0	0	0
PIP5K1A	38070	0	0	0	2	0	2	2	1	0	0	0	213	0	0	0	0	0	339	767	139	40	0	0	2	0	2	0	0	0	0	117	0	0	0	0	0	0	0	0	0	0	0	0	0	542	522	0	593
PSMD4	13310	0	0	56	0	0	34	0	0	0	0	0	0	0	0	0	148	0	0	0	0	0	0	0	0	0	0	0	0	0	0	0	0	0	0	0	169	0	252	0	0	0	188	0	2	195	0	0	0
ZNF687	55340	0	0	0	0	0	0	0	0	0	0	0	0	0	0	0	0	0	0	0	0	282	2	0	787	0	0	222	0	0	0	0	0	0	0	2	0	2122	0	0	0	0	0	0	0	0	0	0	0
PI4KB	43540	0	0	0	0	0	0	0	0	636	0	0	2	134	1	0	4	0	39	651	21	316	0	641	0	0	0	0	2	2	2156	1042	2	148	0	1	461	3221	2	0	0	0	0	2	0	255	0	2	0
RFX5	36180	0	0	0	0	0	0	0	0	0	0	0	0	2	2	841	0	0	0	0	24	0	0	0	0	0	0	0	0	0	1595	0	0	0	0	0	0	0	0	0	0	0	0	0	0	0	0	0	0
GBAT2	4390	0	0	0	0	0	0	0	0	0	0	0	0	0	0	0	0	0	0	0	0	0	0	0	0	0	0	0	0	0	0	0	0	0	0	0	0	0	0	0	0	0	0	0	0	0	0	0	0
SELENBP1	19620	0	0	0	0	0	0	0	24	0	0	2	0	0	0	0	0	0	0	0	0	166	0	0	0	0	0	0	0	514	0	2	732	0	0	710	0	2	0	0	1	0	1114	0	0	0	546	2	0
PSMB4	9252	0	2	106	0	0	724	1042	2	358	0	0	0	610	1	2	42	3	0	325	782	0	0	476	372	0	352	535	0	2	0	1268	652	136	504	378	0	0	3	739	0	0	254	0	0	472	636	2	401
POGZ	66260	0	0	25	0	0	0	0	0	0	1	0	0	186	0	0	0	0	2	0	0	74	33	0	0	0	0	0	0	0	0	0	0	0	0	0	408	0	0	0	0	0	0	0	184	0	120	0	0
CGN	51010	0	0	0	0	0	0	0	0	0	0	0	0	0	0	0	0	0	0	0	0	0	0	0	0	0	0	0	0	0	0	0	0	0	0	0	0	0	0	0	0	0	0	0	0	0	0	0	0
TUFT1	32500	0	0	0	0	0	1	0	0	0	0	0	4	0	0	0	0	0	0	242	0	18	0	0	0	0	0	0	0	0	0	0	0	42	0	0	1	0	0	34	0	1	2	0	0	607	1	0	563
MIR554	960	0	0	0	0	0	0	0	0	0	0	0	0	0	0	0	0	0	0	0	0	0	0	0	0	0	0	0	0	0	0	0	0	0	1	0	0	0	0	0	0	0	0	0	0	0	0	0	0
SNX27	70850	0	2	0	0	0	0	2	0	0	4	0	0	0	0	0	0	0	0	0	0	0	0	0	0	0	0	0	0	0	0	2	1261	0	0	0	0	0	263	0	0	1220	0	822	0	0	0	88	0
CELF3	58560	0	0	0	0	0	0	0	0	0	0	0	0	0	0	0	0	0	0	0	0	0	0	0	0	0	0	0	0	0	0	0	0	0	0	0	0	0	0	0	0	0	0	0	0	0	0	0	0
RIIAD1	4550	0	0	0	0	0	0	0	0	0	0	0	0	0	0	0	0	0	0	0	0	0	0	0	0	0	0	0	0	0	0	0	0	0	0	0	0	0	0	0	0	0	0	0	0	0	0	0	0
MRPL9	16880	0	0	0	0	0	236	0	0	0	0	0	166	0	644	0	277	0	0	213	2	270	0	481	0	0	0	2	0	0	0	0	0	0	0	0	0	0	0	0	0	0	0	0	0	0	0	0	0
OAZ3	11720	0	0	0	0	0	0	0	0	0	0	0	0	0	0	0	0	0	0	0	0	0	0	0	0	0	0	0	0	0	0	0	0	0	0	0	0	0	0	0	0	0	0	0	0	0	0	0	0
TDRKH	32630	0	0	0	0	0	0	0	0	0	0	0	0	0	0	0	0	0	0	0	0	0	0	0	0	0	0	0	0	0	0	0	0	0	2	0	0	0	0	0	0	0	0	0	0	0	0	0	0
LINGO4	26670	0	0	0	0	0	0	0	0	0	0	0	0	0	0	0	0	0	0	0	0	0	0	0	0	0	0	0	0	0	0	0	0	0	0	0	0	0	0	0	0	0	0	0	0	0	0	0	0
RORC	32140	0	0	0	0	0	0	0	0	0	0	0	0	0	0	0	0	0	0	0	0	0	0	0	0	0	0	0	0	0	0	0	0	0	0	0	0	0	0	0	0	0	0	0	0	0	0	0	0
C2CD4D	17130	0	0	0	0	0	0	0	0	0	0	0	0	0	0	0	0	0	0	0	0	0	0	0	0	0	0	0	0	0	0	0	0	0	0	0	0	0	0	0	0	0	0	0	0	0	0	0	0
LOC100132111	7610	0	0	0	0	0	0	0	0	0	0	0	0	0	0	0	0	0	0	0	0	0	0	0	0	0	0	0	0	0	0	0	0	0	0	0	0	0	0	0	0	0	0	0	0	0	0	0	0
THEM5	11460	0	0	0	0	0	0	0	0	0	0	0	0	0	0	0	0	0	0	0	0	0	0	0	0	0	0	0	0	0	0	0	0	0	0	0	0	0	0	0	0	0	0	0	0	0	0	0	0
THEM4	51710	0	0	0	0	0	153	0	0	0	0	0	0	0	0	0	0	0	0	0	0	67	0	0	0	0	0	0	0	0	0	0	0	0	0	0	0	0	0	0	0	0	0	0	0	0	0	0	0
S100A10	1055619	2	2082	125	287	816	2316	2	99	2218	3	0	1346	351	1706	21	377	597	882	1313	1603	3901	4036	2714	983	0	1240	6448	1475	1150	4	619	916	11	598	768	2017	413	1820	681	685	1933	1641	1092	394	808	676	0	3732
NBPF18P	10040	0	0	0	0	0	0	0	0	0	0	0	0	0	0	0	0	0	0	0	0	0	0	0	0	0	0	0	0	0	0	0	0	0	0	0	0	0	0	0	0	0	0	0	0	0	0	0	0
S100A11	5942	739	343	36	0	1563	108	4	0	1405	0	0	388	0	174	0	199	0	341	1188	579	932	0	1046	248	2	91	1688	196	1	0	672	0	1288	344	556	462	287	290	388	785	0	369	6	0	94	735	3	189
LOC100131107	15120	0	0	0	0	0	0	0	0	0	0	0	0	0	0	0	0	0	0	0	0	0	0	0	0	0	0	0	0	0	0	0	0	0	0	0	0	0	0	0	0	0	0	0	0	0	0	0	0
TCHHL1	36030	0	0	0	0	0	0	0	0	0	0	0	0	0	0	0	0	0	0	0	0	0	0	0	0	0	0	0	0	0	0	0	0	0	0	0	0	0	0	0	0	0	0	0	0	0	0	0	0
TCHH	69950	0	161	0	0	0	0	0	0	0	0	0	0	0	0	0	0	0	0	0	0	0	0	0	0	0	0	0	0	0	0	0	0	0	0	0	0	0	0	0	0	0	0	0	0	0	0	0	0
RPTN	35690	0	0	0	0	0	0	0	0	0	0	0	0	0	0	0	0	0	0	0	0	0	0	0	0	0	0	0	0	0	0	0	0	0	0	0	0	0	0	0	0	0	0	0	0	0	0	0	0
HRNR	96320	0	0	0	0	0	0	0	0	2	0	0	0	0	0	0	0	0	0	0	0	0	0	0	0	0	0	0	0	0	0	0	0	0	4	0	0	0	0	0	0	0	0	0	0	0	0	0	0
FLG	127470	0	0	0	0	0	0	0	0	0	0	0	0	0	0	0	0	0	0	0	0	0	0	0	0	0	0	0	0	0	0	0	0	0	0	0	0	0	0	0	0	0	0	0	0	0	0	0	0
FLG-AS1	41390	2	871	0	0	0	406	0	0	0	2	0	0	0	0	0	0	0	0	0	0	0	0	0	0	0	0	0	0	0	0	0	0	0	0	0	0	0	0	0	0	0	0	0	0	0	0	0	2
FLG2	91220	0	0	0	0	0	0	0	0	0	0	0	0	0	0	0	0	0	0	0	0	0	0	0	0	0	0	0	0	0	0	0	0	0	0	0	0	0	0	0	0	0	0	2	0	0	0	0	0
CRNN	19130	0	0	0	0	0	0	0	0	0	0	0	0	0	0	0	0	0	0	410	0	0	0	0	0	0	0	0	0	0	0	0	0	0	2	0	0	0	0	0	0	0	0	0	0	0	0	0	0
LCE5A	8190	0	0	0	0	0	0	0	0	0	0	0	0	0	0	0	0	0	0	0	0	0	0	0	0	0	0	0	0	0	0	0	0	0	0	0	0	0	0	0	0	0	0	0	0	0	0	0	0
CRCT1	6950	0	0	0	0	0	0	0	0	0	0	0	0	0	0	0	0	0	0	0	0	0	0	0	0	0	0	0	0	0	0	0	0	0	0	0	0	0	0	0	0	0	0	0	0	0	0	0	0
LCE3E	5470	0	0	0	0	0	0	0	0	0	0	0	0	0	0	0	0	0	0	0	0	0	0	0	0	0	0	0	0	0	0	0	0	0	0	0	0	0	0	0	0	0	0	0	0	0	0	0	0
LCE3D	6100	0	0	0	0	0	0	0	0	0	0	0	0	0	0	0	0	0	0	0	0	0	0	0	0	0	0	0	0	0	0	0	0	0	0	0	0	0	0	0	0	0	0	0	0	0	0	0	0
LCE3C	4250	0	0	0	0	0	0	0	0	0	0	0	0	0	0	0	0	0	0	0	0	0	0	0	0	0	0	0	0	0	0	0	0	0	0	0	0	0	0	0	0	0	0	0	0	0	0	0	0
LCE3B	2880	0	0	0	0	0	0	0	0	0	0	0	0	0	0	0	0	0	0	0	0	0	0	0	0	0	0	0	0	0	0	0	0	0	0	0	0	0	0	0	0	0	0	0	0	0	0	0	0
LCE3A	2700	0	0	0	0	0	0	0	0	0	0	0	0	0	0	0	0	0	0	0	0	0	0	0	0	0	0	0	0	0	0	0	0	0	0	0	0	0	0	0	0	0	0	0	0	0	0	0	0
LCE2D	5940	0	0	0	0	0	0	0	0	0	0	0	0	0	0	0	0	0	0	0	0	0	0	0	0	0	0	0	0	0	0	0	0	0	0	0	0	0	0	0	0	0	0	0	0	0	0	0	0
LCE2C	5930	0	0	0	0	0	0	0	0	0	0	0	0	0	0	0	0	0	0	0	0	0	0	0	0	0	0	0	0	0	0	0	0	0	0	0	0	0	0	0	0	0	0	0	0	0	0	0	0
LCE2B	6110	0	0	0	0	0	0	0	0	0	0	0	0	0	0	0	0	0	0	0	0	0	0	0	0	0	0	0	0	0	0	0	0	0	0	0	0	0	0	0	0	0	0	0	0	0	0	0	0
LCE2A	5920	0	0	0	0	0	0	0	0	0	0	0	0	0	0	0	0	0	0	0	0	0	0	0	0	0	0	0	0	0	0	0	0	0	0	0	0	0	0	0	0	0	0	0	0	0	0	0	0
LCE4A	3880	0	0	0	0	0	0	0	0	0	0	0	0	0	0	0	0	0	0	0	0	0	0	0	0	0	0	0	0	0	0	0	0	0	0	0	0	0	0	0	0	0	0	0	0	0	0	0	0
C1orf68	9080	0	0	0	0	0	0	0	0	0	0	0	0	0	0	0	0	0	0	0	0	0	0	0	0	0	0	0	0	0	0	0	0	0	0	0	0	0	0	0	0	0	0	0	0	0	0	0	0
KPRP	25230	0	0	0	0	0	0	0	0	0	0	0	0	0	0	0	0	0	0	0	0	0	0	0	0	0	0	0	0	0	0	0	0	0	0	0	0	0	0	0	0	0	0	0	0	0	0	0	0
LCE1F	5980	0	0	0	0	0	0	0	0	0	0	0	0	0	0	0	0	0	0	0	0	0	0	0	0	0	0	0	0	0	0	0	0	0	0	0	0	0	0	0	0	0	0	0	0	0	0	0	0
LCE1E	11790	0	0	0	0	0	0	0	0	0	0	0	0	0	0	0	0	0	0	0	0	0	0	0	0	0	0	0	0	0	0	0	0	0	0	0	0	0	0	0	0	0	0	0	0	0	0	0	0
LCE1D	4300	0	0	0	0	0	0	0	0	0	0	0	0	0	0	0	0	0	0	0	0	0	0	0	0	0	0	0	0	0	0	0	0	0	0	0	0	0	0	0	0	0	0	0	0	0	0	0	0
LCE1C	6950	0	0	0	0	0	0	0	0	0	0	0	0	0	0	0	0	0	0	0	0	0	0	0	0	0	0	0	0	0	0	0	0	0	0	0	0	0	0	0	0	0	0	0	0	0	0	0	0
LCE1B	11390	0	0	0	0	0	0	0	0	0	0	0	0	0	0	0	0	0	0	0	0	0	0	0	0	0	0	0	0	0	0	0	0	0	0	0	0	0	0	0	0	0	0	0	0	0	0	0	0
LCE1A	6250	0	0	0	0	0	0	0	0	0	0	0	0	0	0	0	0	0	0	0	0	0	0	0	0	0	0	0	0	0	0	0	0	0	0	0	0	0	0	0	0	0	0	0	0	0	0	0	0
LCE6A	6420	0	0	0	0	0	0	0	0	0	0	0	0	0	0	0	0	0	0	0	0	0	2	0	0	0	0	0	0	0	0	0	0	0	0	0	0	0	0	0	0	0	0	0	0	0	0	0	0
SMCP	7700	0	0	0	0	0	0	0	0	0	0	0	0	0	0	0	0	0	0	0	0	0	0	0	0	0	0	0	0	0	0	0	0	0	0	0	0	0	0	0	0	0	0	0	0	0	0	0	0
IVL	21350	0	0	0	0	0	0	0	0	0	0	0	0	0	0	0	0	0	0	0	0	0	0	0	0	0	0	0	0	0	0	0	0	0	0	0	0	0	0	0	0	0	0	0	0	0	0	0	0
SPRR4	7450	0	0	0	0	0	0	0	0	0	0	0	0	0	0	0	0	0	0	0	0	0	0	0	0	0	0	0	0	0	0	0	0	0	0	0	0	0	0	0	0	0	0	2	0	0	0	0	0
SPRR1A	6550	0	0	0	0	0	0	0	0	0	0	0	0	0	0	0	0	0	0	0	0	0	0	0	0	0	0	0	0	0	0	0	0	0	0	0	0	0	0	0	0	0	0	0	0	0	0	0	0
SPRR3	9860	0	0	0	0	0	0	0	0	0	0	0	0	0	0	0	0	0	0	0	0	0	0	0	0	0	0	0	0	0	0	0	0	0	0	0	0	0	0	0	0	0	0	0	0	0	0	0	0
SPRR1B	6190	0	0	0	0	0	0	0	0	0	0	0	0	0	0	0	0	0	0	0	0	0	0	0	0	0	0	0	0	0	0	0	0	0	0	0	0	0	0	0	0	0	0	0	0	0	0	0	0
SPRR2D	6820	0	0	0	0	0	0	0	0	0	0	0	0	0	0	0	0	0	0	0	0	0	0	0	0	0	0	0	0	0	0	0	0	0	0	0	0	0	0	0	0	0	0	0	0	0	0	0	0
SPRR2A	6770	0	0	0	0	0	0	0	0	0	0	0	0	0	0	0	0	0	0	0	0	0	0	0	0	0	0	0	0	0	0	0	0	0	0	0	0	0	0	0	0	0	0	0	0	0	0	0	0
SPRR2B	6750	0	0	0	0	0	0	0	0	0	0	0	0	0	0	0	0	0	0	0	0	0	0	0	0	0	0	0	0	0	0	0	0	0	0	0	0	0	0	0	0	0	0	0	0	0	0	0	0
SPRR2E	6810	0	0	0	0	0	0	0	0	0	0	0	0	0	0	0	0	0	0	0	0	0	0	0	0	0	0	0	0	0	0	0	0	0	0	0	0	0	0	0	0	0	0	0	0	0	0	0	0
SPRR2F	6710	0	0	0	0	0	0	0	0	0	0	0	0	0	0	0	0	0	0	0	0	0	0	0	0	0	0	0	0	0	0	0	0	0	0	0	0	0	0	0	0	0	0	0	0	0	0	0	0
SPRR2C	6780	0	0	0	0	0	0	0	0	0	0	0	0	0	0	0	0	0	0	0	0	0	0	0	0	0	0	0	0	0	0	0	0	0	0	0	0	0	0	0	0	0	0	0	0	0	0	0	0
SPRR2G	6500	0	0	0	0	0	0	0	0	0	0	0	0	0	0	0	0	0	0	0	0	0	0	0	0	0	0	0	0	0	0	0	0	0	0	0	0	0	0	0	0	0	0	0	0	0	0	0	0
LOC101928009	22540	0	0	0	0	0	0	0	0	0	0	0	0	0	0	0	0	0	0	0	0	0	0	0	0	0	0	0	0	0	0	0	0	0	0	0	0	0	0	0	0	0	0	0	0	0	0	0	0
LELP1	5410	0	0	0	0	0	0	0	0	0	0	0	0	0	0	0	0	0	0	0	0	0	0	0	0	0	0	0	0	0	0	0	0	0	0	0	0	0	0	0	0	0	0	0	0	0	0	0	0
PRR9	12290	0	0	0	0	0	0	0	0	0	0	0	0	0	0	0	0	0	0	0	0	0	0	0	0	0	0	0	0	0	0	0	0	0	0	0	0	0	0	0	0	0	0	8	0	0	0	0	0
LOR	12290	0	0	0	0	0	0	0	0	0	0	0	0	0	0	0	0	0	0	0	0	0	0	0	0	0	0	0	0	0	0	0	0	0	0	0	0	0	0	0	0	0	0	0	0	0	0	0	0
PGLYRP3	11730	0	0	0	0	0	0	0	0	0	0	0	0	0	0	0	0	0	0	0	0	0	0	0	0	0	0	0	0	0	0	0	0	0	0	0	0	0	0	0	0	0	0	0	0	0	0	0	0
PGLYRP4	21280	0	0	0	0	0	0	0	0	0	0	0	0	0	0	0	0	0	0	0	0	0	0	0	0	0	0	0	0	0	0	0	0	0	0	0	0	0	0	0	0	0	0	0	0	0	0	0	0
S100A9	57730	0	0	0	0	0	0	0	0	0	0	0	6	24	0	0	0	0	28	0	0	4	0	0	0	0	0	16	0	0	390	10	0	0	0	0	0	0	0	0	61	0	0	0	0	0	0	22	13
S100A12	4660	0	0	0	0	0	0	0	0	0	0	0	0	0	0	0	0	0	0	0	0	0	0	0	0	0	0	0	0	0	0	0	0	0	0	0	0	0	0	0	0	0	0	0	0	0	0	0	0
S100A8	5230	2	0	0	0	0	0	0	0	0	0	0	30	0	0	0	0	0	0	0	0	0	2	0	0	0	0	0	0	0	0	0	0	0	0	0	0	0	0	0	0	0	0	0	0	0	0	0	0
S100A7A	42790	0	0	0	0	0	0	0	0	0	0	0	0	0	0	0	0	0	0	0	0	1	0	4	0	0	0	0	0	0	3	0	0	0	0	0	0	0	0	0	0	0	0	0	0	0	0	0	3
S100A7L2	4800	0	0	0	0	0	0	0	0	0	0	0	0	0	0	0	0	0	0	0	0	0	0	0	0	0	0	0	0	0	0	0	0	0	0	0	0	0	0	0	0	0	0	0	0	0	0	0	0
S100A7	4390	0	0	0	0	0	0	0	0	0	0	0	0	0	0	59	0	0	0	48	0	40	2	352	0	0	0	0	0	0	190	0	0	0	0	0	1	0	0	0	0	0	0	0	0	0	0	0	222
S100A6	6836	341	5433	793	1460	2830	1862	2269	278	4140	6	449	834	741	2341	1302	1101	6	1503	2192	3092	3768	11036	6233	1387	229	5110	4354	747	3623	1623	948	2326	1572	2739	1286	2445	3108	3183	3119	3050	6822	2161	1309	1989	5122	4025	752	4048
S100A5	7100	0	0	0	0	0	0	0	0	0	0	0	0	0	0	0	0	0	0	0	0	0	0	0	0	0	0	0	0	0	0	0	0	0	0	0	0	0	0	0	0	0	0	0	0	0	0	0	0
S100A4	5640	674	2518	687	0	702	181	3	94	2231	471	151	573	421	1231	1568	53	16	0	786	812	1528	303	947	181	2	789	1759	599	1582	2716	450	514	796	1411	807	1321	2002	2646	876	399	874	1052	1961	509	2337	1291	1401	1273
LOC101928034	13900	0	0	0	0	0	0	0	0	0	0	0	0	0	0	0	0	0	0	0	0	0	0	0	0	0	0	0	0	0	0	0	2	0	0	0	1	0	195	0	0	0	0	0	0	0	2	0	0
S100A3	7380	0	23	0	0	0	0	0	0	0	0	0	0	279	0	0	0	0	0	159	0	0	0	0	0	0	0	14	0	130	0	0	0	0	0	0	166	0	11	270	0	0	0	0	0	0	0	0	5
S100A2	9620	0	0	0	0	0	0	0	0	0	0	0	0	0	0	0	0	0	0	0	2	0	0	0	0	0	0	0	0	0	0	0	0	0	1	0	187	0	0	0	0	0	0	0	0	0	0	0	0
S100A16	10680	2	1364	2	3	678	37	0	0	0	0	0	2	2	0	0	2	0	0	0	308	117	2	374	469	0	0	325	0	11	2	0	0	0	2	502	460	1170	551	0	0	0	1	0	0	427	10	0	1
S100A14	10600	0	0	0	0	0	0	0	0	0	0	0	0	0	0	0	0	0	0	0	0	0	0	0	0	0	0	0	0	0	0	0	0	0	0	0	0	0	0	0	0	0	0	0	0	0	0	0	0
S100A13	14020	0	108	34	0	0	0	0	7	193	0	0	138	429	290	170	0	0	354	470	134	477	569	1066	823	0	494	1455	2	0	58	495	0	399	690	75	0	0	435	204	0	462	2	0	1	449	524	2	512
S100A1	5940	0	0	0	0	0	0	0	0	0	0	0	0	0	0	0	0	0	0	0	0	0	0	0	0	0	0	0	0	0	0	0	0	0	0	0	0	0	0	0	0	0	0	0	0	0	0	0	0
CHTOP	21660	0	1	0	2	44	0	2846	0	0	0	0	0	0	0	0	0	494	0	98	0	6	2	0	0	4	0	0	0	0	0	0	0	0	0	450	2	0	33	205	1	0	0	0	0	260	253	0	207
SNAPIN	10520	0	0	0	0	0	0	0	0	0	0	0	0	0	0	0	0	0	0	0	0	123	0	0	0	0	0	389	0	0	0	39	0	0	0	0	0	0	0	24	0	0	0	0	351	0	0	0	0
ILF2	19060	846	0	171	90	0	385	0	0	835	0	0	156	1181	650	1177	0	656	3	827	1	817	2	1115	391	2	0	0	747	0	1940	607	500	1026	460	0	311	0	278	6	5	361	0	0	0	345	245	794	1033
NPR1	41850	0	2	0	0	0	0	0	0	0	2	0	0	0	0	0	0	0	0	0	0	0	0	0	0	0	1773	0	0	0	0	0	0	0	0	0	0	0	0	255	0	0	649	0	0	0	0	0	0
MIR8083	890	0	0	0	0	0	0	0	0	0	0	0	0	0	0	0	0	0	0	0	0	0	0	0	0	0	0	0	0	0	0	0	0	0	0	0	0	0	0	0	0	0	0	0	0	0	0	0	0
INTS3	44820	0	224	0	0	0	0	0	0	0	534	0	2	0	0	0	0	0	0	0	0	0	154	0	291	1	2	0	456	0	0	1	0	0	0	347	0	0	0	0	0	0	0	0	0	0	0	0	0
SLC27A3	24130	0	0	0	0	0	570	0	0	0	0	0	0	0	0	0	0	0	0	0	0	356	0	0	0	0	0	0	0	0	0	0	0	0	0	0	0	0	0	0	0	0	0	0	0	0	0	0	0
LOC343052	6600	0	0	0	0	0	0	0	0	0	0	0	0	0	0	0	0	0	0	0	0	0	0	0	0	0	0	0	0	0	0	0	0	0	0	0	0	0	0	0	0	0	0	0	0	0	0	0	0
GATAD2B	74760	0	0	0	0	0	219	0	0	0	2	0	0	0	2	0	0	0	666	0	0	10	2	0	0	0	0	0	0	229	1	11	0	0	4	0	0	0	0	0	0	0	0	0	0	313	0	0	105
DENND4B	56880	0	0	0	0	0	0	0	0	0	0	0	0	0	0	0	0	0	0	0	0	0	0	0	0	0	0	0	678	0	0	0	0	0	0	0	0	0	0	0	0	0	0	0	0	0	0	0	0
CRTC2	26780	163	0	90	0	0	0	0	2	514	0	0	2	837	0	0	0	42	0	622	0	313	1	0	0	0	0	4	643	14	0	381	0	0	2	0	53	0	0	394	0	0	0	624	0	0	665	0	68
SLC39A1	30972	0	2	208	347	0	694	0	0	0	0	0	4	144	0	1	0	0	2827	145	229	47	1	0	0	0	0	109	0	0	0	0	882	0	5	1	1971	2	0	1287	0	2	2	2	0	861	598	0	656
MIR6737	700	0	0	0	0	0	0	0	0	0	0	0	0	0	0	0	0	0	0	0	0	0	0	0	0	0	0	0	0	0	0	0	0	0	0	0	0	0	0	0	0	0	0	0	0	0	0	0	0
CREB3L4	19490	0	0	0	0	0	0	0	0	0	0	0	0	0	0	0	0	0	0	0	0	90	0	0	0	0	0	0	0	0	0	0	0	0	0	0	0	0	0	0	0	0	0	0	0	0	0	0	0
JTB	15740	3	563	56	0	53	467	0	0	0	0	0	2	0	0	0	0	0	4	95	464	80	0	0	0	329	4	0	2	409	0	0	0	0	424	0	566	504	174	189	1	144	269	0	0	0	514	1540	341
RAB13	17140	0	0	0	196	0	132	309	0	0	0	0	0	173	3	0	0	0	0	126	0	0	0	0	2	0	0	432	0	129	249	0	82	118	0	0	26	0	0	21	0	42	0	0	0	0	0	554	62
RPS27	3511	50	80	75	231	657	199	96	5	491	130	277	117	333	350	276	116	82	199	169	506	86	314	334	66	224	610	90	234	290	560	88	770	240	489	32	101	189	100	280	530	503	29	408	71	251	513	275	492
NUP210L	58820	360	0	0	0	0	0	0	0	0	0	0	0	0	155	190	0	0	0	0	0	4	0	74	0	0	0	0	0	0	0	0	0	0	0	0	0	0	0	0	0	0	0	0	0	0	0	0	0
TPM3	115800	0	0	2	0	711	105	0	121	990	0	4	0	289	745	2	341	486	723	310	493	1050	1	336	2	43	1231	0	830	0	1	2	308	0	91	0	520	0	233	0	0	0	53	740	87	0	261	0	2746
MIR190B	790	0	0	0	0	0	0	0	0	0	0	0	0	0	0	0	0	0	0	0	0	0	0	0	0	0	0	0	0	0	0	0	0	0	0	0	0	0	0	0	0	0	0	0	0	0	0	0	0
C1orf189	7050	0	0	0	0	0	0	0	0	0	0	0	0	0	0	0	0	0	0	0	0	0	0	0	0	0	0	0	0	0	0	0	0	0	0	0	0	0	0	0	0	0	0	0	0	0	0	0	0
C1orf43	27630	0	0	0	0	0	0	1	0	0	0	0	0	0	0	0	0	3	0	2	0	193	0	791	0	0	682	0	0	324	2	0	0	0	0	0	161	0	2	332	2	0	0	0	0	980	326	189	248
UBAP2L	51280	0	259	0	0	0	542	0	0	0	0	0	0	0	0	0	0	0	0	462	0	22	0	2	0	0	0	0	3	344	40	0	155	0	0	0	0	0	731	0	0	2	0	0	2	725	285	0	3
HAX1	11790	0	0	0	0	0	0	0	0	2	0	0	0	0	744	0	0	1	0	0	0	0	0	0	0	0	2	1233	0	0	0	0	0	0	0	0	71	960	0	0	0	0	0	0	0	118	0	0	0
AQP10	17910	0	0	0	0	0	0	0	0	0	0	0	0	0	0	0	0	0	0	0	0	0	0	0	0	0	0	0	0	0	0	0	0	0	0	0	0	0	0	0	0	0	0	0	0	0	18	0	0
ATP8B2	63030	0	0	2	0	0	0	0	0	14	0	0	2	363	0	0	0	0	426	105	0	0	0	40	0	0	105	0	92	2	0	0	0	0	1	0	0	0	0	661	0	0	0	0	0	0	563	0	0
IL6R	65650	0	76	54	0	1	0	0	0	441	2	0	0	0	0	26	206	0	125	316	300	35	0	0	95	0	679	0	0	192	0	0	61	1	0	0	45	0	0	0	0	291	2	0	331	0	0	0	0
SHE	61830	0	0	0	0	0	0	0	137	0	0	0	0	0	0	0	0	0	0	0	64	0	0	0	0	0	0	0	0	0	0	0	0	0	0	0	0	0	0	0	0	0	0	0	0	0	0	0	0
TDRD10	25290	0	0	0	0	0	0	0	0	0	0	0	0	0	0	0	0	0	0	0	0	0	0	0	0	0	0	0	0	0	0	0	0	0	0	0	0	0	0	0	0	0	0	0	0	0	0	0	0
UBE2Q1	32230	0	0	0	0	0	0	0	0	0	0	0	0	0	0	0	0	0	0	0	0	78	0	333	0	0	0	0	0	0	0	0	0	0	0	0	0	0	0	280	0	0	0	0	0	0	196	0	0
UBE2Q1-AS1	4430	0	0	0	0	0	0	0	0	0	0	0	0	0	0	0	0	0	0	0	0	0	0	0	0	0	0	0	0	0	0	0	0	0	0	0	0	0	0	0	0	0	0	0	0	0	10	0	0
CHRNB2	57180	0	0	0	0	0	0	0	0	0	0	0	0	0	0	0	0	0	0	0	0	0	0	0	0	0	0	0	0	0	0	0	0	0	0	0	0	0	0	0	0	0	0	0	0	0	0	0	0
ADAR	70920	289	53	0	0	0	303	0	0	0	0	0	339	1170	0	2	2	3	13	0	0	0	0	0	2060	2	405	2	0	0	0	0	0	0	0	0	0	0	0	0	0	0	0	0	0	0	1	2474	585
KCNN3	132330	0	0	0	0	0	0	0	0	0	2	0	0	0	688	0	0	0	0	0	0	0	0	0	0	0	0	0	0	0	0	326	16	0	0	0	0	0	0	0	0	0	0	0	0	2	0	0	0
PMVK	12990	0	5	0	0	0	0	0	0	0	0	0	0	0	0	217	0	0	0	0	0	115	0	0	0	0	0	0	0	0	0	0	0	0	0	0	0	0	149	0	0	0	0	0	0	0	0	0	0
PBXIP1	31960	0	0	14	0	0	0	0	0	0	0	0	0	0	0	0	0	0	0	0	311	0	0	0	2	0	142	0	0	182	42	0	0	0	1	0	93	0	467	0	0	45	0	0	0	61	0	0	0
PYGO2	31800	0	0	0	0	0	0	0	2	740	0	0	0	0	0	0	0	0	0	0	0	0	0	0	0	0	0	0	0	0	0	0	0	0	0	0	0	0	0	587	0	0	0	0	2	0	0	0	219
SHC1	37170	0	0	216	0	0	0	0	0	72	0	0	94	0	0	0	0	0	0	339	0	0	1	0	0	0	0	506	0	0	0	0	0	0	0	0	404	0	0	495	0	22	1	0	0	0	231	0	3
CKS1B	9240	0	0	0	134	228	0	2	0	0	0	0	84	165	0	127	0	278	115	401	316	146	0	159	134	2	414	2	0	1	450	24	0	286	0	75	0	0	0	85	0	390	0	0	0	124	282	443	443
MIR4258	910	0	0	0	0	0	0	0	1	0	0	0	0	0	0	0	0	0	0	0	0	0	0	0	0	0	0	0	0	0	0	0	0	0	0	0	0	0	0	0	0	0	0	0	0	0	0	0	0
FLAD1	31560	0	0	270	2	0	0	0	0	0	0	0	0	0	0	0	0	0	0	0	0	0	0	0	710	4	0	2	0	0	0	0	0	0	0	0	118	0	0	88	0	0	2	0	0	0	0	0	0
LENEP	6490	0	0	0	0	0	0	0	0	0	0	0	0	0	0	0	0	0	0	0	0	0	0	0	0	0	0	0	0	0	0	0	0	0	0	0	0	0	0	0	0	0	0	0	0	0	0	0	0
ZBTB7B	40990	0	0	0	0	0	0	0	0	0	0	0	0	0	0	0	0	0	0	0	0	23	0	0	2	0	0	0	0	0	0	0	182	0	2	0	274	2	0	53	0	0	0	0	0	106	0	0	0
DCST2	24190	0	0	83	0	0	0	0	0	0	0	0	0	0	0	0	0	0	0	0	0	0	0	0	0	0	0	0	0	0	0	0	0	0	0	0	0	0	0	0	0	0	0	0	0	0	0	0	0
DCST1	22970	0	0	0	0	0	0	0	0	0	0	0	0	0	0	0	0	0	0	0	0	0	0	0	0	0	0	0	0	0	0	0	0	0	0	0	0	0	0	0	0	0	0	0	0	0	0	0	0
LOC100505666	18360	0	0	10	0	0	0	0	0	0	0	0	0	0	0	0	0	0	0	0	0	0	0	0	0	0	0	0	0	0	0	0	0	0	0	0	0	0	0	0	0	0	0	0	0	0	0	0	0
ADAM15	34240	0	0	174	0	0	0	0	0	0	0	0	0	0	0	0	0	0	0	0	0	111	0	0	0	0	0	0	0	0	0	0	0	0	3	0	99	0	0	0	0	0	747	0	0	0	0	0	135
EFNA4	12570	0	0	0	0	0	0	0	0	0	0	0	177	0	0	0	0	0	0	0	0	0	0	0	0	0	0	0	0	0	0	0	0	0	0	0	0	0	0	0	0	0	0	0	0	0	0	0	0
EFNA3	17820	0	0	0	0	0	0	0	0	0	0	0	0	0	0	0	98	0	0	0	0	0	0	69	357	0	0	0	0	0	0	0	0	0	0	0	0	0	0	0	0	0	0	0	0	0	0	0	0
EFNA1	15660	0	0	4	0	0	0	0	0	0	0	10	0	0	2	0	530	0	2	0	0	0	4	0	0	0	0	4	2	0	4	139	0	0	3	2	2	0	1	0	0	0	0	2037	0	2	0	481	0
SLC50A1	17180	2	0	0	0	0	0	0	0	0	0	0	2	0	0	0	0	0	285	77	2	0	0	0	0	0	0	0	0	0	0	0	0	0	0	0	0	0	0	0	0	0	0	448	0	73	0	0	2
DPM3	5470	323	132	43	66	0	0	0	0	0	2	0	0	0	0	0	0	0	0	0	0	133	0	0	0	0	260	0	0	10	0	127	147	0	0	0	0	0	0	201	2	0	0	0	0	0	0	0	0
KRTCAP2	5470	0	129	0	141	0	144	0	0	0	0	0	0	0	81	0	0	0	215	0	93	91	0	0	0	0	0	0	354	0	0	0	95	0	0	0	0	0	36	0	0	0	0	0	27	50	0	0	0
TRIM46	38130	0	0	0	0	0	0	0	0	0	0	0	0	0	0	0	0	0	0	0	0	0	0	0	0	0	0	0	0	0	0	0	0	0	0	0	0	0	0	0	0	0	0	0	0	0	0	0	0
MUC1	18380	0	0	0	0	0	0	0	0	0	0	0	0	0	0	0	0	0	0	0	0	0	0	0	0	0	0	0	0	0	0	0	0	0	0	0	0	0	0	0	0	0	0	0	0	0	0	0	0
MIR92B	960	0	0	0	0	0	0	0	0	0	0	0	0	0	0	0	0	0	0	0	0	0	0	0	0	0	0	0	0	0	0	0	0	0	0	0	0	0	0	0	0	0	0	0	0	0	0	0	0
THBS3	33160	0	0	0	0	0	106	0	0	1564	0	0	0	0	1161	0	0	0	0	0	0	0	2	0	0	2	0	0	0	0	0	0	0	0	2	1203	2	0	656	170	0	124	0	1	0	0	0	2	0
MTX1	16480	0	0	0	0	65	0	0	0	0	0	0	0	0	0	0	0	0	0	0	0	0	0	0	0	0	0	0	0	0	0	0	249	0	0	0	1	0	0	0	0	0	0	0	0	0	0	0	0
GBAP1	20360	1	0	0	0	0	85	0	0	0	0	0	0	0	0	0	0	0	0	0	79	0	0	0	0	0	0	0	0	0	0	0	0	0	0	0	0	0	0	0	0	0	0	0	0	0	343	0	0
GBA	26810	2	0	0	0	1	965	0	0	0	0	0	0	0	0	0	0	0	0	0	883	0	2	0	0	0	0	0	0	0	0	0	0	0	0	0	0	0	0	0	0	0	0	0	0	0	428	0	0
FAM189B	31930	0	0	0	0	0	203	0	0	0	0	0	0	0	0	0	0	1639	0	0	0	0	0	0	0	0	0	0	0	0	0	0	0	2	0	0	0	0	0	42	0	0	0	0	0	0	0	0	0
SCAMP3	15720	0	0	220	0	0	0	0	0	0	0	0	1	4	0	0	0	0	407	2	229	102	0	1	2	0	611	0	0	1	0	0	2	0	0	0	0	0	0	1	0	420	0	1	0	0	508	2	0
CLK2	21790	0	0	0	0	0	1	0	0	0	0	0	0	0	0	0	0	0	0	0	0	0	835	0	0	0	0	0	372	66	0	0	0	0	0	0	16	0	0	0	0	0	0	0	0	0	0	0	0
HCN3	38740	0	0	0	0	0	0	0	0	0	0	0	0	0	0	0	0	0	0	0	0	0	0	0	0	0	0	0	0	0	0	0	0	0	0	0	0	0	0	0	0	80	0	0	0	0	0	0	0
PKLR	31640	0	0	0	0	0	0	0	0	0	0	0	0	0	0	0	0	0	0	0	0	0	0	0	1	0	0	0	0	0	0	0	0	0	0	0	0	0	0	0	0	0	0	0	0	0	0	0	0
FDPS	16470	0	0	0	81	0	137	2	0	0	0	0	0	0	0	0	0	1	0	0	0	0	444	89	0	0	0	0	0	0	0	0	0	0	0	131	0	483	0	0	0	58	142	0	0	0	0	0	2
RUSC1-AS1	13060	0	0	0	0	0	0	0	0	0	0	0	0	0	0	0	0	0	0	0	0	0	0	0	0	0	0	0	0	0	0	0	0	0	0	0	0	0	0	0	0	0	0	0	0	0	0	0	0
RUSC1	45300	0	0	0	0	0	0	0	0	0	2	0	2	0	0	0	0	0	0	259	375	2	0	0	0	0	0	0	0	984	104	0	0	0	0	0	0	0	0	2	0	514	0	2	0	0	0	0	542
ASH1L	117740	0	92	34	0	0	0	2819	2	0	0	0	0	1908	1073	0	0	0	0	0	86	154	0	1049	0	0	0	0	0	645	0	2	0	0	0	216	0	0	0	0	0	0	0	0	2	616	487	0	377
MIR555	960	0	0	0	0	0	0	0	0	0	0	0	0	0	0	0	0	0	0	0	0	0	0	0	0	0	0	0	0	0	0	0	0	0	0	0	0	0	0	0	0	0	0	0	0	0	0	0	0
POU5F1P4	10830	0	0	0	0	0	0	0	0	0	0	0	0	0	0	0	0	0	0	0	0	0	0	0	0	0	0	0	0	0	0	0	0	0	0	0	0	0	0	0	0	0	0	0	0	0	0	0	0
ASH1L-AS1	19640	0	0	0	0	0	0	0	0	0	0	0	0	0	0	0	0	0	0	0	0	0	0	5	0	0	0	0	0	0	0	0	0	0	0	0	0	0	0	0	0	0	0	0	0	0	0	0	0
MSTO1	28010	0	0	0	0	0	0	0	0	0	0	0	0	0	0	0	0	0	0	0	0	0	0	0	0	0	0	0	6	0	0	0	0	0	0	0	0	0	0	0	0	0	0	0	0	0	0	0	0
MSTO2P	44640	0	0	0	0	0	0	0	0	0	0	0	0	0	0	0	0	0	0	0	0	0	0	0	0	0	0	0	586	0	0	0	0	0	0	0	0	0	0	0	0	0	0	0	0	0	0	0	0
YY1AP1	38700	0	0	1	0	0	505	1826	0	0	0	0	2	47	0	0	561	0	937	294	536	293	0	0	0	0	0	0	0	0	0	0	1069	0	1	0	0	0	0	0	2	99	0	0	0	696	10	0	0
DAP3	22170	0	0	0	0	0	0	0	2	0	668	0	59	0	0	147	2	0	0	0	0	9	805	456	193	0	0	0	0	0	0	0	245	2	0	2	0	0	0	0	0	2	0	0	0	359	0	0	0
GON4L	84621	856	0	2	0	0	321	99	0	0	0	0	0	1	0	12	33	0	15	166	32	15	686	1	0	0	152	0	932	1	0	0	33	0	2	0	0	0	245	0	0	1	0	1	0	40	0	0	0
SYT11	52800	1	0	165	0	0	0	0	0	0	0	0	106	0	0	0	0	0	0	0	0	0	0	0	0	0	0	0	1	0	0	0	0	879	1	0	0	0	0	6	0	0	0	0	0	378	0	0	473
RIT1	34810	0	0	0	0	0	0	0	0	0	0	0	0	0	0	0	6	0	0	0	0	0	195	206	0	0	0	0	0	0	0	0	457	4	0	0	0	708	32	0	1	383	0	710	1	0	212	0	0
KIAA0907	29920	0	0	0	0	0	34	0	0	612	0	0	0	0	0	245	0	0	79	120	0	23	0	0	0	280	0	0	0	0	0	0	88	1364	0	0	451	0	0	66	0	0	0	0	0	0	127	0	69
SNORA80E	1340	0	0	0	0	0	0	0	0	0	0	0	0	0	0	0	0	0	0	0	0	0	0	0	0	0	0	0	0	0	0	0	0	0	0	0	0	0	0	0	0	0	0	0	0	0	0	0	0
SCARNA4	1290	0	0	0	0	0	0	0	0	0	0	0	0	0	0	0	0	0	0	0	0	0	0	0	0	0	0	0	0	0	0	0	0	1	0	0	0	0	0	0	0	0	0	0	0	0	0	0	0
RXFP4	11460	0	0	0	0	0	0	0	0	0	0	0	0	0	0	0	0	0	0	0	0	0	0	0	0	0	0	0	0	0	0	0	0	0	0	0	0	0	0	0	0	0	0	0	0	0	0	0	0
ARHGEF2	42910	0	1	0	424	0	2	175	0	0	723	0	0	0	0	2	0	0	0	0	0	0	0	1	296	248	0	0	1	0	89	134	158	0	0	0	0	0	0	28	2	0	0	0	2	0	368	0	129
MIR6738	640	0	0	0	0	0	0	0	0	0	0	0	0	0	0	0	0	0	0	0	0	0	0	0	0	0	0	0	0	0	0	0	0	0	0	0	0	0	0	0	0	0	0	0	0	0	0	0	0
SSR2	11240	0	206	125	664	1	778	974	0	696	0	2	234	746	478	66	69	2	3	270	610	437	0	479	0	0	831	2	1470	0	1021	1026	954	2	2	4	1313	162	237	864	2	1456	2	2	0	2	1118	2	581
UBQLN4	36140	0	0	0	0	0	0	0	0	26	0	0	0	0	0	0	0	0	56	0	0	0	0	0	0	0	0	0	0	0	0	0	0	0	0	0	106	0	0	0	191	0	2	0	0	0	0	0	0
LAMTOR2	6810	0	0	0	291	0	0	0	0	314	0	0	0	0	0	0	62	0	0	162	0	45	0	605	0	1	0	0	0	0	0	0	0	0	0	0	0	0	0	0	0	0	0	0	0	0	0	0	0
RAB25	10850	0	0	0	0	0	0	0	0	0	0	0	0	0	0	0	0	0	0	0	0	0	0	0	0	0	0	0	0	0	0	0	0	0	0	0	0	0	0	0	0	0	0	0	0	0	0	0	0
MEX3A	61240	0	0	0	0	0	0	0	0	0	0	0	0	0	0	0	0	0	0	0	0	0	0	0	0	0	0	0	0	0	0	0	0	4	0	0	0	0	0	0	0	0	0	0	0	0	0	0	0
LMNA	41044	2520	3226	474	3	3	2539	3501	16	1827	1337	2	551	3485	1083	3	1024	591	3162	953	1174	738	366	1755	2	772	921	65	2	1056	2	2084	86	147	6	941	1138	554	488	357	3	636	673	1165	1	862	697	482	5259
SEMA4A	34530	0	0	0	0	0	0	0	0	0	0	0	0	0	0	0	0	0	0	0	2	208	0	0	0	460	0	2	0	0	0	0	0	0	0	0	0	0	0	0	0	0	0	0	0	0	0	0	159
SLC25A44	38240	0	0	0	0	0	0	0	0	265	0	0	0	0	0	0	0	0	0	0	250	0	0	0	0	962	0	0	0	1	0	0	0	0	0	0	0	0	0	451	0	0	0	0	0	0	6	0	0
PMF1	12340	0	0	0	0	0	0	0	0	0	150	0	0	0	386	0	0	0	0	0	0	0	0	0	0	0	0	0	0	0	0	0	0	0	0	0	0	0	28	0	0	0	0	0	0	0	0	0	0
PMF1-BGLAP	10010	0	0	0	0	0	0	0	0	0	0	0	0	0	0	0	0	0	0	0	0	0	0	0	0	0	0	0	0	0	0	0	0	0	0	0	0	0	0	0	0	0	0	0	0	0	0	0	0
BGLAP	7430	0	0	0	0	0	0	0	0	0	0	0	0	0	0	0	0	0	0	0	0	57	1	0	0	0	0	0	0	0	0	0	0	0	0	0	0	0	0	0	0	0	0	0	0	0	0	0	0
PAQR6	24000	0	0	0	0	0	0	2	0	0	0	0	0	0	0	0	0	0	0	0	0	0	0	0	0	0	0	0	0	0	0	0	0	0	0	0	2	0	0	1	2	0	2	0	0	0	0	2	0
SMG5	45630	0	0	0	0	0	0	0	0	0	0	0	0	0	0	0	0	0	0	0	0	0	0	0	0	0	1	629	0	0	0	0	0	0	0	0	0	0	0	0	0	0	0	0	0	0	0	2	0
TMEM79	23540	0	0	0	0	0	0	0	0	0	0	0	0	0	0	0	0	0	0	0	0	0	0	0	0	0	0	0	0	0	0	0	0	121	0	0	0	0	0	0	0	0	0	0	0	0	0	0	0
GLMP	18510	0	0	0	0	0	0	0	0	0	0	0	0	0	0	0	0	0	0	348	2	0	0	0	0	0	267	0	0	0	0	0	0	2	0	0	0	0	502	0	0	0	0	0	0	0	0	0	0
VHLL	10140	0	0	0	0	0	0	0	0	0	0	0	0	0	0	0	0	0	0	0	0	0	0	0	0	0	0	0	0	0	0	0	0	0	0	0	0	0	0	0	0	0	0	0	0	0	0	0	0
CCT3	23820	0	0	382	0	2	290	0	0	609	438	0	287	496	0	2	0	141	0	0	0	175	0	341	0	3	0	0	711	0	1430	0	0	0	0	0	0	0	1	0	2	2	0	0	0	0	69	0	0
TSACC	11990	0	0	0	0	0	0	0	0	0	0	0	0	0	0	0	0	21	0	0	0	0	0	0	0	0	0	0	0	0	0	0	0	0	0	0	0	0	0	0	0	0	0	0	0	0	0	0	0
RHBG	20250	0	0	0	0	0	0	0	0	0	0	108	0	0	0	0	0	0	0	0	0	0	0	0	0	0	0	0	0	0	0	0	0	0	0	0	0	0	0	0	0	0	0	0	0	0	0	0	0
C1orf61	8790	0	0	0	0	0	0	0	0	0	0	0	0	0	0	0	0	0	0	0	0	57	0	0	0	18	0	0	0	0	0	0	0	0	0	0	0	0	0	0	0	0	0	0	0	0	0	0	0
MIR9-1	890	0	0	0	0	0	0	0	0	0	0	0	0	0	0	0	0	0	0	0	0	0	0	0	0	0	0	0	0	0	0	0	0	0	0	0	0	0	0	0	0	0	0	0	0	0	0	0	0
MEF2D	60730	3	0	2	0	0	259	596	3	556	0	0	349	425	717	0	37	4	549	495	1510	145	0	420	0	125	0	1	0	0	975	0	453	0	609	0	69	0	0	364	679	1133	0	10	2	344	1390	2	1153
IQGAP3	60520	0	0	0	0	0	0	0	0	0	0	0	0	0	0	0	0	0	0	0	0	0	0	0	0	0	0	0	0	0	0	1	0	0	0	0	0	0	0	0	0	0	0	0	0	0	0	0	0
TTC24	20050	0	0	0	0	0	0	0	0	0	0	0	0	0	0	0	0	0	0	0	0	0	0	0	0	0	0	0	0	0	0	0	0	0	0	0	0	0	0	0	0	0	0	0	0	0	0	0	0
APOA1BP	11210	0	0	0	0	0	0	0	0	400	0	0	0	0	2	0	0	0	0	0	0	0	0	0	0	0	0	0	0	0	0	0	2	0	0	0	0	0	483	0	0	0	225	0	0	0	0	0	0
GPATCH4	21550	7	0	0	0	0	0	0	19	0	579	0	0	0	0	0	0	0	0	0	0	0	0	0	0	8	0	0	1	0	0	0	1	0	0	0	0	0	0	0	0	0	0	53	0	0	0	0	0
HAPLN2	17710	0	0	0	0	0	0	0	0	0	0	0	0	0	0	0	0	0	0	0	0	0	0	0	0	0	0	0	0	0	0	0	0	0	0	0	0	0	0	0	0	0	0	0	0	0	0	0	0
BCAN	40500	0	0	0	0	0	0	0	0	0	0	0	0	0	0	0	0	0	0	0	0	0	0	0	0	0	0	0	0	0	0	0	0	0	0	0	0	0	0	0	0	0	0	0	0	2	0	0	0
NES	55570	0	0	0	0	0	0	0	0	0	0	0	0	0	0	0	0	0	0	0	0	0	0	0	0	0	0	0	0	0	0	0	0	0	0	0	0	0	0	0	0	0	0	0	0	0	0	903	12
CRABP2	11640	345	738	90	1	559	529	571	0	517	1	2	439	597	2365	1907	2155	2	6	1185	344	948	4	2294	2	5	1	0	0	552	627	1	2	0	0	7	171	0	410	820	815	1599	178	8	4	1061	246	0	1597
ISG20L2	27230	976	2	2	0	0	0	0	0	0	0	0	0	0	0	0	0	2	15	0	8	90	0	0	0	0	4	35	0	0	0	0	3	0	0	623	54	0	0	299	0	0	0	0	0	0	0	0	0
RRNAD1	22690	0	0	33	0	0	0	0	0	0	0	0	0	0	0	368	0	0	3	0	0	0	0	0	0	0	0	0	0	0	0	0	694	0	0	8	0	0	0	0	0	0	0	0	0	0	0	0	0
MRPL24	9270	0	0	0	0	0	244	0	0	0	0	2	0	0	0	445	0	0	0	0	0	0	0	0	0	0	337	583	0	145	0	0	0	0	0	0	0	0	0	0	0	0	0	0	0	0	1	678	0
HDGF	27980	0	0	1	0	0	0	0	0	0	0	1	0	0	2	0	0	0	0	287	269	0	0	0	0	0	0	0	0	234	0	0	193	0	1	0	66	121	300	75	0	0	0	0	2	417	254	0	0
PRCC	21230	0	0	0	0	0	143	0	0	0	0	0	0	0	0	0	0	0	1	489	0	377	0	2	0	0	0	0	1	0	0	0	0	0	271	0	0	0	0	112	1	0	0	0	0	0	0	2	254
SH2D2A	18450	0	0	0	0	0	0	0	0	0	0	0	0	0	0	0	0	0	0	0	0	0	0	0	0	0	0	0	0	0	0	2	0	0	0	0	0	0	0	0	0	0	0	0	0	0	0	0	0
NTRK1	28570	0	0	0	0	0	0	0	0	0	0	0	0	0	0	0	0	0	0	0	0	0	0	0	0	0	0	0	0	0	0	0	0	0	2	0	0	0	0	0	0	0	0	0	0	0	0	0	0
INSRR	41930	0	0	0	0	0	0	0	0	0	0	0	0	0	0	0	0	0	0	0	0	0	0	0	0	0	0	217	0	0	0	0	0	0	2	0	17	0	0	0	0	0	0	0	0	0	0	0	0
PEAR1	48660	0	0	0	0	0	0	0	0	0	0	0	0	0	0	0	0	0	0	0	0	0	0	0	0	0	0	0	0	0	0	0	0	0	0	0	0	0	0	0	0	0	0	0	0	0	0	0	0
LRRC71	19710	0	0	0	0	0	0	0	0	0	0	0	0	0	0	0	0	0	0	0	0	0	0	0	0	0	0	0	0	0	0	0	0	0	0	0	0	0	0	0	0	0	0	0	0	0	0	0	0
ARHGEF11	68890	0	0	0	0	0	0	0	0	0	0	0	0	0	0	0	0	0	0	0	0	0	0	0	0	0	0	0	0	0	0	0	0	0	0	0	0	0	0	0	0	0	0	0	0	0	0	0	0
MIR765	1140	0	0	0	0	0	0	0	0	0	0	0	0	0	0	0	0	0	0	0	0	0	0	0	0	0	0	0	0	0	0	0	0	0	0	0	0	0	0	0	0	0	0	0	0	0	0	0	0
ETV3L	19770	0	0	0	0	0	22	0	0	0	20	0	0	0	0	0	0	0	0	0	6	0	0	0	0	0	0	0	0	0	0	0	0	0	0	0	0	0	0	0	0	0	0	0	0	0	0	0	0
ETV3	29300	0	0	0	0	0	410	0	0	0	35	0	0	0	0	0	0	0	0	0	134	0	0	0	0	0	0	0	0	0	0	0	0	0	0	0	0	0	0	0	0	0	0	0	0	0	0	0	0
CYCSP52	3100	0	0	0	0	0	0	0	0	0	0	0	0	0	0	0	0	0	0	0	0	0	0	0	0	0	0	0	0	0	0	0	0	0	0	0	0	0	0	0	0	0	0	0	0	0	0	0	0
FCRL5	53900	0	0	0	0	0	0	0	0	0	0	0	0	0	0	0	0	0	0	0	0	0	0	0	0	0	0	0	0	0	0	0	0	0	6	0	0	0	0	0	0	0	0	0	0	0	0	0	0
FCRL4	34590	0	0	0	0	0	0	0	0	0	0	0	0	0	0	0	0	0	0	0	0	0	0	0	0	0	0	0	0	0	0	0	0	0	0	0	0	0	0	0	0	0	0	0	0	0	0	0	0
FCRL3	30190	0	0	0	0	0	0	0	0	0	0	0	0	0	0	0	0	0	0	0	0	0	0	0	0	0	0	0	0	0	0	0	0	0	0	0	0	0	0	0	0	0	0	0	0	0	0	0	0
FCRL2	25890	0	0	0	0	0	0	0	0	0	0	0	0	0	0	0	0	0	0	0	0	0	0	0	0	0	0	0	0	0	0	0	0	0	0	8	0	0	0	0	0	0	0	0	0	0	0	0	0
FCRL1	31600	0	0	0	0	0	0	0	0	0	0	0	0	0	0	0	0	0	0	0	0	0	0	0	0	0	0	0	0	0	0	0	0	0	0	0	0	0	0	0	0	0	0	0	0	0	0	0	0
CD5L	22370	0	0	0	0	0	0	0	0	0	0	0	0	0	0	0	0	0	0	0	0	0	0	0	0	0	0	0	0	0	0	0	0	0	0	0	0	0	0	0	0	0	0	0	0	0	0	0	0
KIRREL	78200	2	0	0	0	0	0	0	0	0	0	0	5	0	0	0	0	0	877	0	0	0	0	0	0	0	276	0	0	0	0	0	0	0	0	0	0	0	2	2	2590	0	0	1	0	0	0	2	0
LOC646268	8350	0	0	0	0	0	0	0	0	0	0	0	0	0	0	0	0	0	0	0	0	0	0	0	0	0	0	0	0	0	0	0	0	0	0	0	0	0	0	0	0	0	0	0	0	0	0	0	0
CD1D	37830	0	0	0	0	0	0	0	0	0	0	0	0	0	0	0	0	0	0	0	0	0	0	0	0	0	0	0	0	0	0	0	0	0	0	0	0	0	0	0	0	0	0	0	0	0	0	0	0
CD1A	20950	0	0	0	0	0	0	0	0	0	0	0	0	0	0	0	0	0	0	0	0	0	0	0	0	0	0	0	0	0	0	0	0	0	2	0	0	0	0	0	0	0	0	0	0	0	0	0	0
CD1C	25920	0	0	23	0	0	0	0	0	0	0	0	0	0	0	0	0	0	0	0	0	0	0	0	0	0	0	0	0	0	0	0	0	0	0	0	0	0	0	0	0	0	0	0	0	0	0	0	0
CD1B	13960	0	0	0	0	0	0	0	0	0	0	0	0	0	0	0	0	0	0	0	0	0	0	0	0	0	0	0	0	0	0	0	0	0	0	0	0	0	0	0	0	0	0	0	0	0	0	0	0
CD1E	21170	0	0	0	0	0	0	0	0	0	0	0	0	0	0	0	0	0	0	0	0	0	0	0	0	0	0	0	0	0	0	0	0	0	0	0	0	0	0	0	0	0	0	0	0	0	0	0	0
OR10T2	9450	0	0	0	0	0	0	0	0	0	0	0	0	0	0	0	0	0	0	0	0	0	0	0	0	0	0	0	0	0	0	0	0	0	0	0	0	0	0	0	0	0	0	0	0	0	0	0	0
OR10K2	9390	0	0	0	0	0	0	0	0	0	0	0	0	0	0	0	0	0	0	0	0	0	0	0	0	0	0	0	0	0	0	0	0	0	0	0	0	0	0	0	0	0	0	0	0	0	0	0	0
OR10K1	9420	0	0	0	0	0	0	0	0	0	0	0	0	0	0	0	0	0	0	0	0	0	0	0	0	0	0	0	0	0	0	0	0	0	0	0	0	0	0	0	0	0	0	0	0	0	0	0	0
OR10R2	10080	0	0	0	0	0	0	0	0	0	0	0	0	0	0	0	0	0	0	0	0	0	0	0	0	0	0	0	0	0	0	0	0	0	0	0	0	0	0	0	0	0	0	0	0	0	0	0	0
OR6Y1	9780	0	0	0	0	0	0	0	0	0	0	0	0	0	0	0	0	0	0	0	0	0	0	0	0	0	0	0	0	0	0	0	0	0	0	0	0	0	0	0	0	0	0	0	0	0	0	0	0
OR6P1	9540	0	0	0	0	0	0	0	0	0	0	0	0	0	0	0	0	0	0	0	0	0	0	0	0	0	0	0	0	0	0	0	0	0	0	0	0	0	0	0	0	0	0	0	0	0	0	0	0
OR10X1	9810	0	0	0	0	0	0	0	0	0	0	0	0	0	0	0	0	0	0	0	0	0	0	0	0	0	0	0	0	0	0	0	0	0	0	0	0	0	0	0	0	0	0	0	0	0	0	0	0
OR10Z1	9420	0	0	0	0	0	0	0	0	0	0	0	0	0	0	0	0	0	0	0	0	0	0	0	0	0	0	0	0	0	0	0	0	0	0	0	0	0	0	0	0	0	0	0	0	0	0	0	0
SPTA1	80170	0	0	0	0	0	0	0	0	0	0	0	0	0	0	0	0	0	0	0	0	0	0	0	0	0	0	0	0	0	0	0	0	0	1	0	0	0	0	0	0	0	0	0	0	0	0	0	0
OR6K2	9750	0	0	0	0	0	0	0	0	0	0	0	0	0	0	0	0	0	0	0	0	0	0	0	0	0	0	0	0	0	0	0	0	0	0	0	0	0	0	0	0	0	0	0	0	0	0	0	0
OR6K3	9480	0	0	0	0	0	0	0	0	0	0	0	0	0	0	0	0	0	0	0	0	0	0	0	0	0	0	0	0	0	0	0	0	0	0	0	0	0	0	0	0	0	0	0	0	0	0	0	0
OR6K6	10320	0	0	0	0	0	0	0	0	0	0	0	0	0	0	0	0	0	0	0	0	0	0	0	0	0	0	0	0	0	0	0	0	0	0	0	0	0	0	0	0	0	0	0	0	0	0	0	0
OR6N1	9390	0	0	0	0	0	0	0	0	0	0	0	0	0	0	0	0	0	0	0	0	0	0	0	0	0	0	0	0	0	0	0	0	0	2	0	0	0	0	0	0	0	0	0	0	0	0	0	0
OR6N2	9540	0	0	0	0	0	0	0	0	0	0	0	0	0	0	0	0	0	0	0	0	0	0	0	0	0	0	0	0	0	0	0	0	0	0	0	0	0	0	0	0	0	0	0	0	0	0	0	0
MNDA	16670	0	0	0	0	0	0	0	0	0	0	0	0	0	0	0	0	0	0	0	0	0	0	0	0	0	0	0	0	0	0	0	0	0	0	0	2	0	0	0	0	0	0	0	0	0	0	0	0
PYHIN1	20930	0	0	0	0	0	0	0	0	0	0	0	0	0	0	0	0	0	0	0	0	0	0	0	0	0	0	0	0	0	0	0	0	0	0	0	0	0	0	0	0	0	0	0	0	0	0	0	0
IFI16	29021	0	221	120	0	0	2	1882	0	0	0	0	0	0	573	934	382	2	0	122	17	247	0	832	0	3	0	142	0	70	4267	0	53	260	381	180	148	1	2	309	0	2	96	0	518	2	360	0	37
AIM2	14840	0	0	0	0	0	0	0	0	0	0	0	0	0	0	0	0	0	0	0	0	0	0	0	0	0	0	0	0	0	0	0	0	0	0	0	0	0	0	0	0	0	0	0	0	0	0	0	0
CADM3	36980	0	0	0	0	0	0	0	0	0	0	0	0	0	0	0	0	0	0	49	0	2	0	59	0	0	0	0	0	49	0	0	0	0	0	165	0	87	98	0	0	0	0	0	335	0	202	0	0
CADM3-AS1	32940	0	0	0	0	0	0	0	0	0	0	0	0	0	0	0	0	0	0	0	0	0	0	0	0	0	0	0	0	0	0	0	0	0	0	0	0	0	0	0	0	0	0	0	0	0	0	0	0
ACKR1	22100	0	0	0	0	0	0	0	0	0	0	0	0	0	0	0	0	0	0	0	0	0	0	0	0	0	0	0	0	0	0	0	0	0	0	0	0	0	0	0	0	0	0	0	0	0	0	0	0
FCER1A	11650	0	0	0	0	0	0	0	0	0	0	0	0	0	0	0	0	0	0	0	0	0	0	0	0	0	0	0	0	0	0	0	0	0	0	0	0	0	0	0	0	0	0	0	0	0	0	0	0
OR10J3	9900	0	0	0	0	0	0	0	0	0	0	0	0	0	0	0	0	0	0	0	0	0	0	0	0	0	0	0	0	0	0	0	0	0	0	0	0	0	0	0	0	0	0	0	0	0	0	0	0
OR10J1	10890	0	0	0	0	0	0	0	0	0	0	0	0	0	0	0	0	0	0	0	0	0	0	0	0	0	0	0	0	0	0	0	0	0	0	0	0	0	0	0	0	0	0	0	0	0	0	0	0
OR10J5	9300	0	0	0	0	0	0	0	0	0	0	0	0	0	0	0	0	0	0	0	0	0	0	0	0	0	0	0	0	0	0	0	0	0	0	0	0	0	0	0	0	0	0	0	0	0	0	0	0
APCS	9310	0	0	0	0	0	0	0	0	0	0	0	0	0	0	0	0	0	0	0	0	0	0	0	0	0	0	0	0	0	0	0	0	0	0	0	0	0	0	0	0	0	0	0	0	0	0	0	0
CRP	20150	0	0	0	0	0	0	0	0	0	0	0	0	0	0	0	0	0	0	0	0	0	0	0	0	0	0	0	0	0	0	0	0	0	0	0	0	0	0	0	0	0	0	0	0	0	0	0	0
DUSP23	6850	0	0	0	0	0	179	0	0	0	0	0	0	0	0	0	0	0	0	0	0	0	0	0	0	0	259	0	0	0	0	0	0	0	2	0	0	0	0	0	0	0	0	0	0	298	0	1	0
FCRL6	20460	0	0	0	0	0	0	0	0	0	0	0	0	0	0	0	0	0	0	0	0	0	0	0	0	0	0	0	0	0	0	1	0	0	0	0	0	0	0	0	0	0	0	0	0	0	0	0	0
SLAMF8	33000	0	0	0	0	0	0	0	0	0	0	0	0	0	0	0	0	0	0	0	0	0	0	0	0	0	0	0	0	0	0	0	0	0	0	0	0	0	0	0	0	0	0	0	0	0	0	0	0
C1orf204	25010	0	0	0	0	0	0	0	0	0	0	0	0	0	0	0	0	0	0	0	0	0	0	0	0	0	0	0	0	0	0	0	0	0	0	0	0	0	0	0	0	0	0	0	0	0	0	0	0
VSIG8	18180	0	0	0	0	0	0	0	0	0	0	0	0	0	0	0	0	0	0	0	0	0	0	0	0	0	0	0	0	0	0	0	0	0	0	0	0	0	0	0	0	0	0	0	0	0	0	0	0
CFAP45	17950	0	0	0	0	0	0	0	0	0	0	0	0	0	0	0	0	0	0	0	0	0	0	0	1	0	0	0	0	0	0	0	0	0	0	0	175	0	0	0	0	0	0	0	0	0	0	0	0
MIR4259	1010	0	0	0	0	0	0	0	0	0	0	0	0	0	0	0	0	0	0	0	0	0	0	0	0	0	0	0	0	0	0	0	0	0	0	0	0	0	0	0	0	0	0	0	0	0	0	0	0
TAGLN2	17540	25	3287	382	182	0	782	2	2	1675	1	1341	1629	3442	580	1437	57	8	3325	3077	4256	2428	2031	715	796	4	1055	706	836	866	1227	566	667	0	5	0	2536	6	516	1439	6382	807	1214	683	0	1300	2892	679	2924
IGSF9	40440	0	0	0	0	0	0	0	0	0	0	0	0	0	0	0	0	0	0	0	0	0	0	0	0	0	0	0	0	0	0	0	0	0	2	0	0	0	0	0	0	0	0	0	0	0	0	0	0
SLAMF9	11560	0	0	0	0	0	0	0	0	0	0	0	0	0	0	0	0	0	0	0	0	0	0	0	0	0	0	0	0	0	0	0	0	0	0	0	0	0	0	0	0	0	0	0	0	0	0	0	0
LINC01133	11380	0	0	0	0	0	0	0	0	0	0	0	0	0	0	0	0	0	0	0	0	0	0	0	0	0	0	0	0	0	0	0	0	0	0	0	0	0	0	0	0	0	2	0	0	0	0	0	0
PIGM	43220	0	0	0	0	0	0	0	0	0	0	0	0	0	0	0	0	0	0	0	0	0	0	0	0	0	0	1079	0	0	0	0	0	0	0	0	0	170	0	0	0	0	0	0	0	0	0	0	0
KCNJ10	53060	0	0	0	0	0	0	0	0	0	0	0	0	0	0	0	0	0	0	0	0	0	0	0	0	0	0	0	2	0	0	0	0	0	0	0	0	0	0	0	0	0	0	0	0	0	0	0	0
KCNJ9	30290	0	0	0	0	0	0	0	0	0	0	0	0	0	0	0	0	0	0	0	0	0	0	0	0	0	0	0	0	0	0	0	0	0	0	0	0	0	0	0	0	0	0	2	0	0	0	0	0
IGSF8	23340	0	0	126	0	0	0	0	0	0	0	0	0	0	0	0	41	1	0	0	0	0	0	522	0	0	1	0	0	783	0	719	0	0	0	0	0	0	0	38	0	0	0	0	0	0	0	0	291
ATP1A2	54570	0	0	0	0	0	0	0	0	0	0	0	0	0	0	0	0	0	0	0	0	0	0	0	0	0	0	0	0	0	0	0	0	0	0	0	0	0	0	0	0	0	0	0	0	0	0	0	0
ATP1A4	39550	0	0	0	0	0	0	0	0	0	0	0	0	0	0	0	0	0	0	0	0	0	0	0	0	0	0	0	0	0	0	0	0	0	1	0	0	0	0	0	0	0	0	0	0	0	0	0	0
CASQ1	19580	0	0	0	0	0	0	0	0	0	0	0	0	0	0	0	0	0	0	0	1	0	0	0	0	0	0	0	0	0	0	0	0	0	0	0	0	0	0	0	0	0	0	0	0	0	0	0	0
LOC729867	15780	0	0	0	0	0	0	0	0	0	0	0	0	0	0	0	0	0	0	0	0	9	0	114	9	0	0	0	0	38	0	0	0	0	0	0	0	0	0	0	1	0	0	0	0	0	0	0	0
PEA15	27960	0	11	63	857	50	2	705	0	259	1	0	325	2	289	0	86	0	108	0	631	207	0	611	196	2	333	69	7	598	2	330	0	727	944	53	247	1269	0	371	1531	80	219	0	0	405	106	617	126
DCAF8	46900	0	0	0	0	0	0	0	0	0	0	0	0	0	0	0	0	0	0	279	0	166	0	0	0	440	0	0	0	2	0	0	0	0	3	0	0	1644	0	0	0	0	0	0	0	0	458	0	0
PEX19	36690	0	0	0	0	0	0	0	0	0	0	0	0	0	0	0	215	0	0	0	0	0	0	0	0	0	0	0	0	0	0	0	0	0	0	0	0	0	0	0	0	0	0	0	0	0	2	1160	0
COPA	56664	0	167	298	0	1	506	0	0	112	0	0	0	7	468	0	0	390	1	175	0	61	0	1	0	0	807	0	0	452	0	0	54	2	222	1031	547	582	0	0	0	107	0	0	0	0	48	195	605
SUMO1P3	12060	0	555	0	0	0	173	0	0	162	0	0	52	0	2	169	0	0	4	186	146	71	0	6	2	0	115	0	0	13	0	0	111	0	0	0	99	0	129	42	0	218	0	0	0	0	61	0	191
NCSTN	30740	2	0	0	0	0	0	0	0	552	0	0	320	0	0	0	0	0	0	2	1159	3	0	1037	0	2	0	0	0	641	0	0	0	0	2	0	2	0	486	0	0	0	0	0	0	672	638	0	0
NHLH1	25590	0	0	0	0	0	0	0	0	0	0	0	0	0	0	0	0	0	0	0	0	0	0	0	0	0	0	0	0	0	0	0	0	0	0	0	0	0	0	0	0	0	0	0	0	0	0	0	0
VANGL2	53520	0	0	0	0	0	43	0	0	0	0	0	0	0	0	0	0	0	129	0	0	145	0	0	0	0	0	0	0	0	2	0	441	2	1	2	0	0	0	12	0	134	0	0	0	0	0	0	0
SLAMF6	27460	0	0	0	0	0	0	0	0	0	0	0	0	0	0	0	0	0	0	0	0	0	0	0	0	0	0	0	0	0	0	0	0	0	0	0	0	0	0	0	0	0	0	0	0	0	0	0	0
CD84	82790	0	0	0	0	0	0	0	0	0	0	0	0	0	0	0	0	0	0	0	0	0	0	0	0	0	0	0	0	0	0	0	0	0	0	0	0	0	0	0	0	0	0	0	0	0	0	0	0
SLAMF1	23030	0	0	0	0	0	0	0	0	0	0	0	0	0	0	0	0	0	0	0	0	0	0	0	0	0	0	0	0	0	0	0	0	0	0	0	0	0	0	0	0	0	0	0	0	0	0	0	0
CD48	19060	0	0	0	0	0	0	0	0	0	0	0	0	0	0	0	0	0	0	0	0	0	0	0	0	0	0	0	0	0	0	0	0	0	0	0	0	0	0	0	0	0	0	0	0	0	0	0	0
SLAMF7	29330	0	0	0	0	0	0	0	0	0	0	0	0	0	0	0	0	75	0	0	0	0	0	0	0	0	0	0	0	0	0	0	0	0	0	0	0	0	0	0	0	0	0	0	0	0	0	0	0
LY9	34780	0	0	0	0	0	0	0	0	0	0	0	0	0	0	0	0	0	0	0	0	0	0	0	0	0	0	0	0	0	0	0	0	0	0	0	0	0	0	0	0	0	0	0	0	0	0	0	1
CD244	25250	0	0	0	0	0	0	0	0	0	0	0	0	0	0	0	0	0	0	0	0	0	0	0	0	0	0	0	0	0	0	0	0	0	0	0	0	0	0	0	0	0	0	0	0	0	0	0	0
ITLN1	11820	0	0	0	0	0	0	0	0	0	0	0	0	0	0	0	0	0	0	0	0	0	0	0	0	0	0	0	0	0	0	0	0	0	0	0	0	0	0	0	0	0	0	0	0	0	0	0	0
LOC101928372	21360	0	0	0	0	0	0	0	0	0	0	0	0	0	0	0	0	0	0	0	0	0	0	0	0	0	0	0	0	0	0	0	0	0	0	4	0	0	0	0	0	0	0	0	0	0	0	0	0
ITLN2	11500	0	0	0	0	0	0	0	0	0	0	0	0	0	0	0	0	0	0	0	0	0	0	0	0	0	0	0	0	0	0	0	0	0	0	0	0	0	0	0	0	0	0	0	0	0	0	0	0
F11R	48300	0	0	0	0	0	0	0	0	0	0	0	0	0	0	0	0	0	0	0	0	0	0	0	0	0	0	0	0	0	0	0	0	0	0	0	0	0	0	0	0	0	0	0	0	0	0	0	0
TSTD1	6720	0	0	0	0	0	0	0	0	0	0	0	0	0	0	0	0	0	0	0	0	0	0	0	0	0	0	0	0	0	0	0	0	0	0	0	0	0	0	0	0	0	0	0	0	0	0	0	0
USF1	18352	0	0	0	0	0	0	0	0	0	0	0	0	0	0	0	0	0	0	380	3	7	0	0	0	0	0	0	0	0	0	0	0	0	0	0	2	0	0	0	0	0	0	0	0	0	349	1080	633
ARHGAP30	44250	0	0	0	0	0	0	0	0	0	27	0	0	0	0	0	0	0	0	0	0	0	0	0	0	0	0	0	0	0	0	0	0	0	0	0	0	0	0	0	0	0	0	0	0	0	0	0	0
PVRL4	35020	0	0	0	0	0	0	0	0	0	0	0	0	0	0	0	0	0	0	0	0	0	0	0	0	0	0	0	0	0	0	0	0	0	0	0	0	0	0	0	0	0	0	0	0	0	0	0	0
KLHDC9	13680	0	0	0	0	0	0	0	0	0	0	0	0	0	0	0	0	0	0	0	0	0	0	0	0	0	32	0	0	0	0	0	0	0	0	0	0	0	0	0	0	0	0	0	0	0	0	0	0
PFDN2	6420	0	0	0	0	0	0	0	0	69	0	0	91	119	0	0	44	0	0	65	176	137	2	29	132	0	0	0	0	3	0	308	0	490	0	0	0	0	34	75	389	0	0	434	0	0	239	0	0
NIT1	31960	0	0	0	0	0	0	0	0	0	0	0	0	0	0	0	0	0	0	0	0	0	0	0	0	0	0	0	0	385	0	0	0	0	0	0	0	0	0	0	0	0	0	0	0	0	0	0	0
DEDD	24360	0	49	0	0	0	235	0	0	0	0	0	0	0	0	0	0	0	863	22	0	0	0	158	0	0	0	0	0	0	0	0	1	0	1559	0	0	0	0	227	0	2	0	0	289	0	0	0	0
UFC1	11220	0	0	0	0	0	273	0	0	0	0	0	0	0	0	0	0	0	0	324	0	86	0	2	0	0	0	573	0	0	0	0	0	0	670	0	1	0	286	0	0	0	0	0	0	0	0	0	0
USP21	23540	0	0	76	0	0	0	0	0	0	0	0	2	0	0	0	0	0	0	0	264	0	0	0	0	0	0	0	0	2	0	0	0	0	0	0	0	0	0	0	0	0	0	0	0	0	0	0	0
PPOX	17680	0	0	0	0	0	0	0	0	0	0	0	0	0	0	0	0	0	0	0	0	0	0	0	0	0	0	0	0	0	0	0	0	0	0	0	0	0	0	0	0	0	0	0	0	0	0	0	0
B4GALT3	24150	2	0	0	0	0	0	0	0	3	1	0	0	0	0	0	387	0	0	0	0	123	0	606	0	0	17	0	0	0	0	0	131	4076	0	1	2	0	0	0	1	1	0	50	0	0	59	0	543
ADAMTS4	43320	480	441	4	1312	0	0	2	0	1	2	0	0	0	0	0	0	78	0	1	1076	0	0	0	505	391	2	0	0	1	333	0	459	124	3	4	439	0	0	0	2	2	1	1472	2	331	0	662	1
NDUFS2	22752	0	0	0	0	0	230	0	0	0	0	1	0	0	911	0	0	0	0	0	0	204	0	465	395	0	0	0	0	0	0	0	474	0	0	596	19	1208	269	381	2	0	1	0	0	512	0	0	0
FCER1G	5910	0	0	0	0	0	0	0	0	0	0	0	0	0	0	0	0	0	0	0	0	0	0	0	0	0	0	0	0	0	0	0	0	0	1	5	0	0	0	0	0	0	0	0	0	0	0	0	0
APOA2	4730	0	0	0	0	0	0	0	0	0	0	0	0	0	0	0	0	0	0	0	0	0	0	0	0	0	0	0	0	0	0	0	0	0	0	0	0	0	0	0	0	0	0	0	0	0	0	0	0
TOMM40L	29110	0	0	0	0	0	0	0	0	0	0	0	0	0	0	0	0	0	0	0	0	0	0	0	0	0	0	0	0	0	0	0	0	0	0	0	0	0	0	0	0	0	0	0	2	0	0	0	0
MIR5187	760	0	0	0	0	0	0	0	0	0	0	0	0	0	0	0	0	0	0	0	0	0	0	0	0	0	0	0	0	0	0	0	0	0	0	0	0	0	0	0	0	0	0	0	0	0	0	0	0
NR1I3	14080	0	0	0	0	0	0	0	0	0	0	0	0	0	0	0	0	0	0	0	0	0	0	0	0	0	0	0	0	0	0	0	0	0	0	0	0	0	0	0	0	0	0	0	0	0	0	0	0
PCP4L1	14240	0	0	0	0	0	0	0	0	0	0	0	0	0	0	0	0	0	0	0	0	0	0	0	0	0	0	0	0	0	0	0	0	0	0	0	0	0	0	0	0	0	0	0	0	0	0	0	0
MPZ	19550	0	0	0	0	0	0	0	0	0	0	0	0	0	0	0	0	0	0	0	0	0	0	0	0	0	0	0	0	0	0	0	0	0	0	0	0	0	0	0	0	0	0	0	0	0	0	0	0
SDHC	28790	0	0	0	0	0	0	0	0	0	0	0	0	0	0	0	0	0	0	0	0	69	0	0	0	0	0	0	0	0	0	0	0	0	0	0	0	0	0	0	0	0	0	0	0	206	0	0	0
CFAP126	7830	0	0	0	0	0	0	0	0	0	0	0	0	0	0	219	0	0	0	0	0	0	0	0	0	0	0	0	0	0	0	0	0	0	0	0	0	0	0	0	0	0	0	0	0	0	0	0	0
FCGR2A	24290	0	0	9	0	0	0	0	0	0	0	0	0	0	0	0	0	0	0	0	0	0	0	0	0	0	0	0	0	0	0	0	0	0	0	0	0	0	0	0	0	0	0	0	0	0	0	0	0
HSPA6	23580	0	0	0	0	0	0	0	2	0	0	0	0	0	0	0	22513	9	9	17	4	2	6	8	2	0	0	4	0	0	0	0	0	0	0	1098	0	0	0	6	0	0	2	0	0	2	1	0	0
FCGR3A	24010	0	0	0	0	0	0	0	0	0	0	0	0	0	0	0	0	0	0	0	0	0	0	0	0	0	0	0	0	0	0	0	0	0	0	0	0	0	0	0	0	0	0	0	0	0	0	0	0
FCGR2C	24880	0	0	0	0	0	0	0	0	0	0	0	0	0	0	0	0	0	0	0	0	0	0	0	0	0	0	0	0	0	0	0	0	0	0	0	0	0	0	0	0	0	0	0	0	0	0	0	0
HSPA7	24930	0	0	0	0	0	0	0	0	0	0	0	0	0	0	0	3295	3	2	5	0	0	2	2	0	0	0	0	0	0	0	0	0	0	2	197	0	0	0	0	0	0	0	0	0	0	2	0	0
FCGR3B	27390	0	0	0	0	0	0	0	0	0	0	0	0	0	0	0	0	0	0	0	0	0	0	0	0	0	0	0	0	0	0	0	0	0	0	0	0	0	0	0	0	0	0	0	0	0	0	0	0
FCGR2B	21610	0	0	0	0	0	0	0	0	0	0	0	0	0	0	0	0	0	0	0	0	0	0	0	0	0	0	0	0	0	0	0	0	0	0	0	0	0	0	0	0	0	0	0	0	0	0	0	0
RPL31P11	15482	12	61	4	49	51	105	82	4	21	59	15	32	72	73	12	22	14	31	57	23	5	96	54	1	15	34	40	119	74	57	34	112	36	33	33	22	0	4	72	89	44	22	60	72	54	74	65	18
FCRLA	23630	0	0	0	0	0	0	0	0	0	0	0	0	0	0	0	0	0	0	0	0	0	0	0	0	0	0	0	0	0	0	0	0	0	0	0	0	19	0	0	0	0	0	0	0	0	0	0	0
FCRLB	19960	0	0	0	0	0	0	0	0	0	0	0	0	0	0	0	0	0	0	0	0	0	0	0	0	0	0	0	0	0	0	0	0	0	0	0	0	0	0	0	0	0	0	0	0	0	0	0	0
DUSP12	12740	0	2	0	0	0	359	706	0	0	0	0	0	0	0	0	0	1176	0	0	0	0	183	0	0	0	0	0	0	0	0	0	0	0	0	0	0	0	0	107	0	0	0	0	0	0	0	0	298
ATF6	75460	151	159	8	0	24	0	0	54	2	0	0	2	354	213	0	0	0	2	0	0	197	0	245	2	1	529	0	1875	0	0	0	0	0	0	0	0	0	0	0	0	651	0	160	0	0	64	0	0
OLFML2B	37740	0	0	0	0	0	0	0	0	0	2	0	0	0	0	4	0	2	0	277	823	91	0	0	0	0	0	0	0	151	0	0	0	0	0	0	0	0	0	0	0	2	1283	0	0	0	178	0	0
NOS1AP	68850	0	0	0	0	0	0	0	0	0	0	0	0	0	0	0	0	0	0	0	0	0	0	0	0	0	0	0	0	0	0	0	0	0	74	0	0	0	0	0	0	0	0	0	0	0	0	0	0
MIR4654	760	0	0	0	0	0	0	0	0	0	0	0	0	0	0	0	0	0	0	0	0	0	0	0	0	0	0	0	0	0	0	0	0	0	0	0	0	0	0	0	0	0	0	0	0	0	0	0	0
MIR556	950	0	0	0	0	0	0	0	0	0	0	0	0	0	0	0	0	0	0	0	0	0	0	0	0	0	0	0	0	0	0	0	0	0	0	0	0	0	0	0	0	0	0	0	0	0	0	0	0
C1orf111	11730	0	0	0	0	0	0	0	0	0	0	0	0	0	0	0	0	0	0	0	0	0	0	0	0	0	0	0	0	0	0	0	0	0	0	0	0	0	0	0	0	0	0	0	0	0	0	0	0
C1orf226	42520	0	0	0	0	0	0	0	0	0	0	0	0	0	0	0	0	0	0	0	0	0	0	0	0	0	0	0	0	0	0	0	0	0	6	0	0	0	0	0	0	0	0	0	0	0	0	0	0
SH2D1B	25350	0	0	0	0	0	0	0	0	0	0	0	0	0	0	0	0	0	0	0	0	0	0	0	0	0	0	0	0	0	0	0	0	0	0	0	0	0	0	0	0	0	0	0	0	0	0	0	0
UHMK1	86580	0	0	48	0	0	0	0	0	0	0	0	0	0	0	0	0	0	0	0	0	0	0	0	0	0	0	0	0	0	0	0	0	0	0	2	0	0	0	1	1	1	0	0	0	650	0	0	0
UAP1	23272	429	0	0	0	2	2	1250	0	1543	561	2116	231	1537	3002	2	428	0	0	224	157	240	1613	0	0	2	756	230	2	0	1013	244	436	0	0	731	16	0	612	525	0	561	112	931	0	397	557	9	466
DDR2	32440	0	0	61	0	0	0	2	36	162	0	0	0	0	168	0	1	0	0	206	104	876	2	243	0	0	179	27	271	774	1	0	2	0	1648	0	69	0	0	429	0	0	944	911	41	54	359	1	0
HSD17B7	17490	0	0	0	0	0	0	0	0	0	0	0	0	0	0	0	0	0	0	0	0	33	0	0	0	0	0	0	0	0	0	0	0	0	0	17	0	0	0	0	0	0	0	0	0	0	0	0	0
C1orf110	15520	0	0	0	0	0	0	0	0	0	0	0	0	0	0	0	0	0	0	0	0	0	0	0	0	0	0	0	0	0	0	0	0	0	0	147	0	0	0	0	0	0	0	0	0	0	0	0	0
RGS4	39780	0	0	0	0	0	0	0	0	0	0	0	0	0	0	0	542	0	0	0	0	0	0	0	0	0	1	0	0	0	0	1166	2	0	0	0	0	0	0	0	0	0	0	0	0	0	0	0	0
RGS5	74242	23259	0	3	0	2	2	0	2	5	11470	4466	3	0	2	0	0	6249	0	6	0	0	0	0	0	8	4	2	2	0	2	8645	4	1657	6	0	0	0	0	0	5	5	4	0	3	0	2	11934	4
LOC101928404	26330	0	0	0	0	0	0	0	0	0	0	0	0	0	0	0	0	0	0	0	0	0	0	0	0	0	0	0	0	0	0	0	0	0	0	0	0	0	0	0	0	0	0	0	0	0	0	0	0
NUF2	19890	0	0	0	0	0	0	0	0	0	0	0	0	0	0	0	0	0	0	0	0	0	0	0	0	0	0	0	0	0	0	0	0	0	0	0	0	0	0	0	0	0	0	0	0	0	0	0	0
LOC100422212	21220	0	0	0	0	0	0	0	0	0	0	0	0	0	0	0	0	0	0	0	0	0	0	0	0	0	0	0	0	0	0	0	0	0	0	0	0	0	0	0	0	0	0	0	0	0	0	0	0
PBX1	69030	0	0	2	0	0	0	0	0	0	0	0	0	0	0	0	0	0	0	0	0	0	0	48	2	0	101	642	0	2	0	0	0	0	0	0	0	0	0	0	0	0	0	1	0	0	0	0	0
LOC100505795	19630	0	226	0	0	0	0	0	0	0	0	0	0	0	0	0	0	0	0	0	0	0	0	0	0	0	558	0	2	0	0	0	0	0	0	0	0	0	0	0	0	0	0	0	0	0	0	0	0
LMX1A	37170	0	0	0	0	0	0	0	0	0	0	0	0	0	0	0	0	0	0	0	0	0	1	0	0	0	0	0	0	0	0	0	0	0	0	0	0	0	0	0	0	0	0	0	0	0	0	0	0
RXRG	27030	0	0	0	0	0	0	0	0	0	0	0	0	0	0	0	0	0	0	0	0	89	0	0	0	0	0	0	0	0	0	0	0	0	0	0	0	0	0	0	0	0	0	0	0	0	0	0	0
LOC400794	17520	0	0	0	0	0	0	0	0	0	0	0	0	0	0	0	0	0	0	0	0	0	0	0	0	0	0	0	0	0	0	0	0	0	0	0	0	0	0	0	0	0	0	0	0	0	0	0	0
LRRC52	11220	0	0	0	0	0	0	0	0	0	0	0	0	0	0	0	0	0	0	0	0	0	0	0	0	0	0	0	0	0	0	0	0	0	0	0	0	0	0	0	0	0	0	0	0	0	0	0	0
MGST3	15180	0	0	117	0	0	737	0	0	135	198	0	41	0	197	0	0	0	165	0	0	149	566	0	189	0	216	0	247	0	0	191	194	0	0	130	221	2	110	0	0	0	0	0	0	299	0	22	77
ALDH9A1	25002	0	0	0	0	0	694	0	1	0	1	0	6	0	1447	0	1	0	0	365	0	156	0	0	0	0	0	0	0	621	0	2	1	0	1	0	6	1362	0	1	2	0	280	0	0	0	0	0	0
LOC440700	12100	0	0	0	0	0	0	0	0	0	0	0	0	0	0	0	0	0	0	0	0	0	0	0	0	0	0	0	0	0	0	0	0	0	0	0	0	0	0	0	0	0	0	0	0	0	0	0	0
TMCO1	46701	738	0	0	0	0	120	0	0	0	0	0	1	0	86	0	185	337	0	0	32	0	128	0	0	0	0	0	574	2	1	0	0	0	0	0	196	0	2	272	2	0	0	0	0	0	0	0	0
LOC100147773	21470	0	0	0	0	0	0	0	0	0	0	0	0	0	0	0	0	0	0	0	0	0	0	0	0	0	0	0	0	0	0	0	0	0	0	0	0	0	0	0	0	0	0	0	0	0	0	0	0
UCK2	49200	0	412	0	0	0	0	0	0	377	0	0	0	0	1	0	2	0	0	222	0	43	0	219	0	0	0	0	0	0	0	0	0	490	2	1	0	0	0	248	0	0	0	0	0	0	311	0	0
MIR3658	560	0	0	0	0	0	0	0	0	0	0	0	0	0	0	0	0	0	0	0	0	0	0	0	0	0	0	0	0	0	0	0	0	0	0	0	0	0	0	0	0	0	0	0	0	0	0	0	0
FAM78B	14810	0	0	0	0	0	0	0	0	0	0	0	0	0	0	0	0	0	0	0	0	0	0	0	0	0	0	0	0	0	0	0	0	0	0	0	0	0	0	0	0	0	0	0	0	0	0	0	0
MIR921	560	0	0	0	0	0	0	0	0	0	0	0	0	0	0	0	0	0	0	0	0	0	0	0	0	0	0	0	0	0	0	0	0	0	0	0	0	0	0	0	0	0	0	0	0	0	0	0	0
FMO9P	13620	0	0	0	0	0	0	0	0	0	0	0	0	0	0	0	0	0	0	0	0	0	0	0	0	0	0	0	0	0	0	0	0	0	0	0	0	0	0	0	0	0	0	0	0	0	0	0	0
POGK	38520	0	0	164	0	0	0	0	0	0	0	0	0	0	2	0	0	0	0	0	488	245	2	0	0	0	0	0	0	0	0	0	0	1196	0	0	0	0	0	18	0	0	0	0	0	0	0	0	0
TADA1	22470	0	0	0	0	0	0	0	0	0	0	0	0	0	0	0	321	0	0	0	0	0	0	0	24	14	0	2	0	0	0	0	0	0	0	0	0	0	0	0	0	0	0	0	0	0	0	0	0
ILDR2	81270	0	0	0	0	0	0	0	0	0	0	0	0	0	0	0	0	0	0	0	0	0	0	0	0	0	0	0	0	0	0	0	0	0	0	0	0	0	0	0	0	0	0	2	0	0	0	0	0
MAEL	20110	0	0	0	0	0	0	0	0	0	0	0	0	0	0	0	0	0	0	0	0	0	0	0	0	0	0	0	0	0	0	0	0	0	0	0	0	0	0	0	0	0	0	0	0	0	0	0	0
GPA33	28020	0	0	0	0	0	0	0	0	0	0	0	0	0	0	0	0	0	0	0	0	0	0	0	0	0	0	0	0	0	0	0	0	0	0	0	0	0	0	2	0	0	0	0	263	0	0	0	0
DUSP27	40340	0	0	0	0	0	0	0	0	0	0	0	0	0	0	0	0	0	0	0	0	0	0	0	0	0	0	0	0	0	0	0	0	0	0	0	0	0	0	0	0	0	0	0	0	0	0	0	0
LINC01363	18540	0	0	0	0	0	0	0	0	0	0	0	0	0	0	0	0	0	0	0	0	0	0	0	0	0	0	0	0	0	0	0	0	0	0	0	0	0	0	0	0	0	0	0	0	0	0	0	0
POU2F1	142690	0	0	0	0	0	0	0	0	0	0	0	0	0	0	0	0	0	0	0	0	10	2	0	0	0	0	0	0	0	0	0	0	0	0	570	250	0	0	581	2	0	4	0	148	0	2	0	0
CD247	16810	0	0	0	0	0	0	0	0	0	0	0	0	0	0	0	0	0	0	0	0	0	0	0	0	0	0	0	0	0	0	0	0	0	0	0	0	0	0	0	0	0	0	0	0	0	0	0	0
CREG1	20250	2	0	0	0	0	398	0	0	1	992	2	2	2	840	0	9	1	897	0	904	0	2	0	0	0	2	974	0	882	0	2	0	0	0	390	261	0	209	56	2	714	0	0	0	521	323	0	1154
RCSD1	29910	0	0	0	0	0	0	0	0	0	0	0	0	0	0	0	0	0	0	0	0	0	0	0	0	0	0	0	0	0	0	0	0	0	0	0	0	0	0	0	0	0	0	0	0	0	0	0	0
MPZL1	50107	0	0	99	0	1754	580	584	0	45	1	2	249	0	3277	1	2	3	1853	2	2515	137	3	0	77	0	1349	196	0	1480	0	0	407	0	0	1012	13	0	73	816	0	833	32	0	2	979	2327	0	4
ADCY10	54690	0	0	0	0	0	0	0	33	44	0	0	0	0	0	0	0	0	0	0	0	0	0	0	0	0	0	0	0	0	0	0	0	0	0	0	0	0	0	0	0	0	0	0	0	0	0	0	0
MPC2	25230	0	0	0	0	0	173	0	0	0	0	0	0	747	458	0	71	0	0	0	0	61	0	524	3	0	212	0	0	0	0	0	473	0	1	1	0	0	0	108	0	530	1	419	0	213	369	0	188
DCAF6	36190	0	0	13	6	0	334	0	0	0	0	0	0	0	1008	0	0	0	0	2	0	116	0	0	264	0	0	0	0	194	0	0	299	0	109	2	0	0	0	100	0	41	41	0	0	95	790	0	22
MIR1255B2	670	0	0	0	0	0	0	0	0	0	0	0	0	0	0	0	0	0	0	0	0	0	0	0	0	0	0	0	0	0	0	0	0	0	0	0	0	0	0	0	0	0	0	0	0	0	0	0	0
GPR161	90950	0	0	0	0	0	224	0	0	0	0	0	0	0	0	0	0	0	0	0	0	0	0	0	0	0	0	0	0	0	0	0	0	0	1	0	0	0	0	201	0	0	567	0	0	0	0	0	0
TIPRL	33070	0	789	21	0	0	0	0	0	0	0	0	0	0	0	0	61	0	0	0	0	83	700	0	29	0	0	2	0	27	1173	2	0	0	0	5	0	0	0	0	0	0	0	0	0	0	0	0	335
SFT2D2	8560	0	0	0	0	0	0	56	0	218	0	0	0	0	0	0	0	0	0	0	120	0	0	0	0	0	0	0	0	0	530	0	0	2	0	0	0	0	0	35	0	0	0	0	0	0	124	0	0
ANKRD36BP1	18500	0	0	0	0	0	0	0	0	0	0	0	0	0	0	0	0	0	0	0	0	0	0	0	0	12	0	0	0	0	0	0	0	0	0	0	0	0	0	0	0	0	0	0	0	0	0	0	0
TBX19	28220	0	0	0	0	0	0	0	0	0	0	0	0	0	724	2	0	0	0	0	502	0	0	0	0	539	0	0	0	1	462	0	0	0	0	0	0	0	0	1	0	2	0	0	0	686	75	0	0
MIR557	980	0	0	0	0	0	0	0	0	0	0	0	0	0	0	0	0	0	0	0	0	0	0	0	0	0	0	0	0	0	0	0	0	0	0	0	0	0	0	0	0	0	0	0	0	0	0	0	0
LOC100505918	24410	0	0	0	0	0	0	0	0	0	0	0	0	0	0	0	0	0	0	0	0	0	0	0	0	0	0	0	0	0	0	0	0	0	0	0	0	0	0	0	0	0	0	0	0	0	0	0	0
LOC101928565	6190	0	0	0	0	0	0	0	0	0	0	0	0	0	0	0	0	0	0	0	0	0	0	0	0	0	0	0	0	0	0	0	0	0	0	0	1	0	0	0	0	0	0	0	0	0	0	0	0
XCL2	5650	0	0	0	0	0	0	0	0	5	0	0	0	0	0	0	0	0	0	0	0	0	0	0	0	0	0	0	0	0	0	0	0	0	2	0	0	0	0	0	0	0	0	0	0	0	40	0	0
XCL1	13670	0	0	0	0	0	0	0	0	141	0	0	0	0	0	0	0	0	0	0	0	0	0	0	0	0	0	0	0	0	0	0	0	0	2	0	0	0	0	0	0	0	0	0	0	0	2	0	0
DPT	17282	3	2357	200	1766	5017	3243	0	16	3400	5	2	824	3040	14000	13580	1208	0	565	1707	1431	2107	3	2975	5183	10	745	5148	3	4736	4147	3	1342	8	7	0	4812	5	3086	943	2144	1458	3707	1	5	10	1152	2	1475
LINC00626	9550	0	0	0	0	0	0	0	0	0	0	0	0	0	0	0	0	0	0	0	0	0	0	0	0	0	0	0	0	0	0	0	0	0	0	0	0	0	0	0	0	0	0	0	0	0	0	0	0
LINC00970	11290	0	0	0	0	0	0	0	0	0	0	0	0	0	0	0	0	0	0	0	0	0	0	0	0	0	0	0	0	0	0	0	0	0	0	0	0	0	0	0	0	0	0	0	0	0	0	0	0
ATP1B1	22000	0	0	0	0	0	0	0	0	0	0	0	0	98	0	0	0	299	0	53	0	25	0	0	0	0	0	0	0	0	0	0	0	0	0	0	0	1	0	0	0	0	0	0	0	0	0	0	0
NME7	17020	0	0	63	0	0	0	0	0	0	0	0	0	0	0	0	0	0	0	0	0	0	0	0	0	0	0	1	0	0	0	0	0	0	0	0	0	0	0	89	0	0	0	0	0	0	0	0	0
BLZF1	23160	0	0	0	0	0	0	0	1	0	0	0	0	0	0	0	584	0	0	0	0	2	0	0	0	0	0	0	0	0	0	0	0	0	0	0	0	0	0	2	0	0	0	0	0	0	0	0	0
CCDC181	24020	0	0	0	0	0	0	0	0	0	0	0	0	0	0	0	0	0	0	0	0	0	0	0	0	0	0	0	0	0	0	0	0	1	0	0	0	0	0	0	0	0	0	0	0	0	0	0	0
SLC19A2	36360	0	0	0	0	0	447	0	12	0	0	0	0	2	3	0	0	0	2	1359	0	0	0	0	0	0	522	219	1	441	0	0	0	2	0	0	0	0	0	452	0	0	2	0	1073	0	100	0	0
F5	91790	0	0	0	0	0	0	0	0	0	0	0	0	0	0	0	0	0	0	0	0	0	0	0	0	0	0	0	0	0	0	0	0	0	0	0	0	0	0	0	0	0	0	0	0	0	0	0	0
SELP	31710	0	0	0	0	0	0	0	0	0	0	0	0	0	0	0	0	0	0	0	0	0	0	0	0	0	0	0	0	0	0	0	0	0	0	0	0	0	0	0	0	0	0	0	0	0	0	0	0
SELL	24950	0	0	0	0	0	0	0	0	0	0	0	0	0	0	0	0	0	0	0	0	0	0	0	0	0	0	0	0	0	0	0	0	0	0	0	0	0	0	0	0	0	0	0	0	0	0	0	0
SELE	38750	0	0	0	0	0	0	0	0	0	0	0	0	0	0	0	0	0	0	0	0	0	0	0	0	0	0	0	0	0	0	0	0	0	0	0	0	0	0	0	0	0	0	0	0	0	0	0	0
METTL18	14750	0	0	0	0	0	0	0	0	0	0	0	0	0	0	0	0	0	0	0	0	0	0	0	0	0	0	0	0	0	0	0	0	0	0	0	0	0	0	0	0	0	0	0	0	0	0	0	0
C1orf112	33630	0	1	0	0	0	0	0	0	0	0	0	0	0	0	0	0	0	0	0	0	178	0	0	0	0	0	0	0	0	0	0	0	0	75	0	0	0	0	4	0	0	0	0	0	26	0	0	0
SCYL3	30900	0	0	0	0	0	0	0	0	0	0	0	0	0	0	0	0	0	0	0	0	0	0	0	0	0	0	0	0	0	0	0	0	0	0	0	0	0	0	371	0	0	0	0	0	0	4	0	0
KIFAP3	45730	0	0	3	0	0	0	0	0	0	0	0	0	0	0	0	0	0	0	0	0	0	182	0	0	0	0	0	42	1	0	0	0	0	0	0	0	0	0	0	0	0	0	0	0	0	0	0	0
METTL11B	9380	0	0	0	0	0	0	0	0	0	0	0	0	0	0	0	0	0	0	0	0	0	0	0	0	0	0	0	0	0	0	0	0	0	0	0	0	0	0	0	0	0	0	0	0	0	0	0	0
MIR3119-2	850	0	0	0	0	0	0	0	0	0	0	0	0	0	0	0	0	0	0	0	0	0	0	0	0	0	0	0	0	0	0	0	0	0	0	0	0	0	0	0	0	0	0	0	0	0	0	0	0
MIR3119-1	850	0	0	0	0	0	0	0	0	0	0	0	0	0	0	0	0	0	0	0	0	0	0	0	0	0	0	0	0	0	0	0	0	0	0	0	0	0	0	0	0	0	0	0	0	0	0	0	0
LINC01142	17250	0	0	0	0	0	0	0	0	0	0	0	0	0	0	5	0	0	0	0	0	0	0	0	0	0	0	0	0	0	0	0	0	0	0	0	0	0	0	0	0	0	0	0	0	0	0	0	0
LOC101928650	6340	0	0	0	0	0	0	0	0	0	0	0	0	0	0	0	0	0	0	0	0	0	0	0	0	0	0	0	0	0	0	0	0	0	0	0	0	0	0	0	0	0	0	0	0	0	0	0	0
GORAB	35300	0	0	0	0	0	453	0	0	2	0	0	0	3	907	869	0	0	0	0	0	0	0	0	0	0	0	0	0	0	0	0	0	1479	1242	0	0	0	0	0	0	0	0	0	0	0	0	0	514
PRRX1	40710	166	0	34	5	0	152	0	0	4	123	0	10	0	1000	344	0	0	0	441	193	0	0	739	153	0	586	0	351	0	0	519	0	499	672	0	279	0	2	158	0	9	366	0	276	0	5	198	30
MROH9	36960	0	0	0	0	0	0	0	0	0	0	0	0	0	0	0	0	0	0	0	0	0	0	0	0	0	0	0	0	0	0	0	0	0	0	0	0	0	0	0	0	0	0	0	0	0	0	0	0
FMO3	20870	0	0	0	0	0	0	0	0	0	0	0	0	0	0	0	0	0	0	0	0	0	0	0	0	0	0	0	2	0	0	1264	0	0	0	0	0	0	0	0	0	0	0	0	0	0	0	0	0
MIR1295A	790	0	0	0	0	0	0	0	0	0	0	0	0	0	0	0	0	0	0	0	0	0	0	0	0	0	0	0	0	0	0	0	0	0	0	0	0	0	0	0	0	0	0	0	0	0	0	0	0
MIR1295B	600	0	0	0	0	0	0	0	0	0	0	0	0	0	0	0	0	0	0	0	0	0	0	0	0	0	0	0	0	0	0	0	0	0	0	0	0	0	0	0	0	0	0	0	0	0	0	0	0
FMO6P	21250	0	0	0	0	0	0	0	0	0	0	0	0	0	0	0	0	0	0	0	0	0	0	0	0	0	0	0	0	0	0	0	0	0	2	0	0	0	0	0	0	0	0	0	0	0	0	0	0
FMO2	53040	0	0	0	0	0	0	0	0	0	0	0	0	0	0	0	0	0	0	0	0	0	0	0	0	0	0	0	0	0	0	0	0	0	0	0	0	0	0	0	0	0	0	0	0	0	0	0	0
FMO1	23510	0	0	0	0	0	0	0	0	0	0	0	0	0	0	0	0	0	0	0	0	0	0	0	0	0	0	0	0	0	0	0	0	0	0	0	0	0	0	0	0	0	0	0	0	0	0	0	0
FMO4	23030	0	0	0	0	0	0	0	0	0	0	0	0	0	0	0	0	0	0	0	0	0	0	0	0	0	0	0	0	0	0	0	0	0	0	0	0	0	0	0	0	0	0	0	0	0	0	0	0
TOP1P1	24290	0	0	0	0	0	0	0	0	0	0	0	0	0	0	0	0	4	0	93	0	0	0	0	0	0	0	0	0	0	0	0	0	0	0	1	0	488	0	0	0	1	0	0	0	0	134	0	2
PRRC2C	103840	126	0	2	0	0	138	210	0	391	1	1	2	0	515	663	0	653	0	404	0	48	1	291	180	22	375	0	0	97	0	20	24	238	720	0	0	411	12	0	0	435	0	11	7	162	308	19	361
MYOC	20450	0	0	0	0	0	0	0	0	0	0	0	0	0	0	0	0	0	0	0	0	0	0	0	0	0	0	0	0	0	0	0	0	0	0	0	0	0	0	0	0	0	0	0	0	0	0	0	0
VAMP4	51550	0	0	0	0	0	0	0	0	0	0	0	0	0	0	0	0	0	0	0	0	0	0	0	449	0	0	0	0	0	0	0	73	0	0	0	0	0	0	0	0	0	0	0	0	0	10	0	0
METTL13	34070	0	0	0	0	2	0	0	0	0	0	0	0	0	0	0	0	0	0	0	0	0	0	0	0	0	0	0	0	0	0	0	0	0	0	0	0	0	0	347	0	0	0	0	1395	0	0	0	0
DNM3	81510	0	0	0	0	0	0	0	0	0	0	0	0	0	0	0	0	0	0	0	0	0	76	0	0	0	0	0	0	0	0	0	0	0	0	0	0	0	0	0	0	0	0	0	0	0	60	0	0
DNM3-IT1	3910	0	0	0	0	0	0	0	0	0	0	0	0	0	0	0	0	0	0	0	0	0	0	0	0	0	0	0	0	0	0	0	0	0	0	0	0	0	0	0	0	0	0	0	0	0	0	0	0
DNM3OS	79570	0	0	0	0	0	26	0	36	0	0	0	1	0	0	0	0	0	0	84	0	0	0	466	0	0	0	0	0	0	0	0	0	0	0	0	107	0	0	0	0	0	0	0	132	0	0	0	0
MIR214	1100	0	0	0	0	0	0	0	0	0	0	0	0	0	0	0	0	0	0	0	0	0	0	0	0	0	0	0	0	0	0	0	0	0	0	0	0	0	0	0	0	0	0	0	0	0	0	0	0
MIR3120	810	0	0	0	0	0	0	0	0	0	0	0	0	0	0	0	0	0	0	0	0	0	0	0	0	0	0	0	0	0	0	0	0	0	0	0	0	0	0	0	0	0	0	0	0	0	0	0	0
MIR199A2	1100	0	0	0	0	0	0	0	0	0	0	0	0	0	0	0	0	0	0	0	0	0	0	0	0	0	0	0	0	0	0	0	0	0	0	0	0	0	0	0	0	0	0	0	0	0	0	0	0
C1orf105	12820	0	0	0	0	0	0	0	0	0	0	0	0	0	0	0	0	0	0	0	0	0	0	0	0	0	0	0	0	0	0	0	0	0	0	0	0	0	0	0	0	0	0	0	0	0	0	0	0
PIGC	15000	0	592	0	0	0	0	0	0	0	0	0	0	0	0	0	0	0	0	0	0	0	0	0	0	0	0	0	0	0	0	0	0	0	0	0	0	0	0	0	0	0	0	0	0	2	0	0	0
SUCO	61090	0	0	0	0	0	0	0	0	0	0	0	1	367	83	0	2	0	0	0	0	0	348	0	0	0	0	0	0	131	498	0	0	0	0	0	0	0	0	0	0	0	0	0	0	0	0	0	0
FASLG	18960	0	0	0	0	0	0	0	0	0	0	0	0	0	0	0	0	0	0	0	0	0	0	0	0	0	0	0	0	0	0	0	0	0	0	0	0	0	0	0	0	0	0	0	0	0	0	0	0
TNFSF18	7480	0	0	0	0	0	0	0	0	0	0	0	0	0	0	0	0	0	0	0	0	0	0	0	0	0	0	0	0	0	0	12	0	0	0	0	0	0	0	0	0	0	0	0	0	0	0	0	0
TNFSF4	37220	0	0	13	0	0	0	0	0	0	0	0	0	0	830	0	0	0	0	0	0	0	0	0	0	0	0	0	0	0	0	0	0	0	0	0	0	0	0	0	0	388	0	0	0	0	0	0	0
LOC100506023	56190	0	0	0	0	0	0	0	0	0	0	0	0	0	0	0	0	0	0	0	0	0	0	0	0	0	0	0	0	0	0	0	0	0	0	0	0	0	0	0	0	0	0	0	0	0	0	0	0
LOC101928673	18190	0	0	0	0	0	0	0	0	0	0	0	0	0	0	0	0	0	0	0	0	0	0	0	0	0	0	0	0	0	0	0	0	0	0	0	0	0	0	0	0	0	0	0	0	0	0	0	0
PRDX6	16703	2	204	154	16	1468	0	1377	0	469	4	0	100	1770	1006	2	0	264	1711	653	584	0	0	0	0	185	0	0	0	79	0	0	0	0	0	390	0	0	1	925	0	776	247	2	2	0	749	0	646
SLC9C2	44270	0	0	0	0	0	0	0	0	0	0	0	0	0	0	0	0	0	0	0	0	0	0	0	0	0	0	0	0	0	0	0	0	0	0	0	0	0	0	0	0	0	0	0	0	0	0	0	0
ANKRD45	26710	0	0	0	0	0	0	0	0	0	0	0	0	0	0	0	0	0	0	0	0	0	0	0	0	0	0	0	0	0	0	0	0	0	0	0	0	0	0	0	0	0	0	0	0	0	0	0	0
LOC730159	6310	0	0	0	0	0	0	0	0	0	0	0	0	0	0	0	0	0	0	0	0	0	0	0	0	0	0	0	0	0	0	0	0	0	0	0	0	0	0	0	0	0	0	0	0	0	0	0	0
KLHL20	34640	0	0	3	0	0	0	0	0	0	0	0	0	0	0	0	0	0	0	0	0	1	0	0	0	0	0	0	0	0	0	0	2	0	0	0	638	2	136	1	2	0	0	0	1	591	0	0	2
CENPL	27870	0	0	0	0	0	0	0	0	0	0	0	0	0	0	0	0	0	0	2	0	38	0	0	0	0	0	0	0	0	0	0	0	0	0	0	0	0	0	0	0	0	206	0	0	0	0	2	0
DARS2	33480	0	0	0	0	0	0	0	0	0	0	0	0	0	0	0	0	0	0	0	0	0	0	0	0	0	0	33	0	0	0	0	0	0	0	0	0	0	0	0	0	0	0	0	0	0	0	0	0
GAS5-AS1	6940	0	0	0	0	0	0	0	0	0	0	0	0	0	0	0	0	0	0	0	0	0	0	1	0	0	0	0	0	0	0	0	0	0	0	0	0	0	0	0	0	0	0	0	0	0	0	0	0
GAS5	6320	36	0	33	0	85	85	0	0	32	35	587	0	82	184	108	118	100	39	54	0	8	1	138	0	182	48	37	199	117	105	58	68	1045	2	274	0	0	0	52	288	286	18	234	555	28	109	102	87
SNORD81	430	0	0	0	0	0	0	0	0	0	0	0	0	0	0	0	0	0	0	0	0	0	0	0	0	56	0	0	28	0	0	0	0	81	0	72	0	0	0	0	0	109	0	0	0	14	0	0	0
SNORD47	770	4	3	2	0	0	0	0	0	1	7	0	0	0	0	0	4	1	0	0	5	0	0	0	2	61	4	1	60	0	0	0	3	98	0	85	0	0	0	0	0	166	0	3	89	0	1	6	0
SNORD80	710	0	0	0	0	1	4	0	0	0	0	0	0	0	0	1	0	0	0	5	0	0	0	0	0	0	0	0	64	26	0	57	1	201	0	0	0	0	0	0	0	145	0	0	180	0	0	0	0
SNORD79	810	0	0	0	0	0	0	0	0	0	0	0	0	0	0	0	0	0	0	0	0	0	0	0	0	0	0	0	20	0	0	0	1	79	0	0	0	0	0	0	0	0	0	0	77	0	0	0	0
SNORD78	540	0	0	0	0	0	0	0	0	0	0	0	0	0	0	0	0	0	0	0	0	0	0	0	0	0	0	0	0	0	0	0	0	136	1	0	0	0	0	0	0	0	0	0	0	0	0	0	0
SNORD44	610	0	0	0	0	0	0	0	0	0	0	0	0	0	0	0	0	0	0	0	0	0	0	0	0	0	0	0	0	0	0	0	0	0	0	0	0	0	0	0	0	0	0	0	115	0	0	0	0
SNORD77	610	0	0	0	0	0	0	0	0	0	0	0	0	0	0	0	0	0	0	0	0	0	0	0	0	0	0	0	0	0	0	0	0	0	0	0	0	0	0	0	0	0	0	0	0	0	0	0	0
SNORD76	810	0	0	0	0	0	0	0	0	0	0	0	0	0	0	0	0	0	0	0	0	0	0	0	0	2	0	0	0	0	0	0	0	117	1	0	0	0	0	0	0	0	0	0	0	0	0	0	0
SNORD75	600	0	0	0	0	0	0	0	0	0	0	0	0	0	0	0	0	0	0	0	0	0	0	0	0	0	0	0	0	0	0	0	0	0	0	0	0	0	0	0	0	0	0	0	0	0	0	0	0
SNORD74	720	0	0	0	0	0	0	0	0	0	0	0	0	0	0	0	0	0	0	0	0	0	0	0	0	0	0	0	0	0	0	0	0	0	0	0	0	0	0	0	0	0	0	0	0	0	0	0	0
ZBTB37	23740	0	0	0	0	0	0	0	0	0	0	0	0	0	0	0	0	0	0	0	0	0	0	0	0	0	0	0	0	0	0	0	0	0	0	0	0	0	0	0	0	0	0	0	0	0	0	0	0
SERPINC1	15990	0	0	12	0	0	0	0	0	0	0	0	0	0	0	0	0	0	0	0	0	0	0	0	415	0	0	1	0	0	0	0	0	0	0	0	0	0	0	0	0	0	0	0	0	0	0	0	0
RC3H1	111290	0	0	0	0	0	297	0	0	0	46	0	64	4	0	0	0	868	0	4	434	315	0	33	894	0	812	0	0	4	0	257	68	0	2	0	0	1012	0	69	0	0	0	0	40	0	431	0	4
[truncated: 24,365 more rows]
[truncated: 44 more columns]

## Sheet: Suppl_Table_4
gene	length	cell0	cell1	cell2	cell3	cell4	cell5	cell6	cell7	cell8	cell9	cell10	cell11	cell12	cell13	cell14	cell15	cell16	cell17	cell18	cell19	cell20	cell21	cell22	cell23	cell24	cell25	cell26	cell27	cell28	cell29	cell30	cell31	cell32	cell33	cell34	cell35	cell36	cell37	cell38	cell39	cell40	cell41	cell42	cell43	cell44	cell45	cell46	cell47
DDX11L1	16520	0	0	0	0	0	0	0	0	0	0	0	0	0	0	0	0	0	0	0	0	0	0	0	0	0	0	0	0	0	0	0	0	0	0	0	0	0	0	0	0	0	0	0	0	0	0	0	0
WASH7P	17690	0	0	8	0	0	0	0	0	0	0	0	0	0	25	0	0	0	0	0	6	1	23	0	0	0	0	12	0	0	45	0	0	0	32	0	0	0	0	0	0	0	0	0	0	0	2	0	0
MIR6859-3	2040	0	0	0	0	0	0	0	0	0	0	0	0	0	0	0	0	0	0	0	0	0	0	0	0	0	0	0	0	0	0	0	0	0	0	0	0	0	0	0	0	0	0	0	0	0	0	0	0
MIR6859-2	2040	0	0	0	0	0	0	0	0	0	0	0	0	0	0	0	0	0	0	0	0	0	0	0	0	0	0	0	0	0	0	0	0	0	0	0	0	0	0	0	0	0	0	0	0	0	0	0	0
MIR6859-4	2040	0	0	0	0	0	0	0	0	0	0	0	0	0	0	0	0	0	0	0	0	0	0	0	0	0	0	0	0	0	0	0	0	0	0	0	0	0	0	0	0	0	0	0	0	0	0	0	0
MIR6859-1	2040	0	0	0	0	0	0	0	0	0	0	0	0	0	0	0	0	0	0	0	0	0	0	0	0	0	0	0	0	0	0	0	0	0	0	0	0	0	0	0	0	0	0	0	0	0	0	0	0
MIR1302-11	5520	0	0	0	0	0	0	0	0	0	0	0	0	0	0	0	0	0	0	0	0	0	0	0	0	0	0	0	0	0	0	0	0	0	0	0	0	0	0	0	0	0	0	0	0	0	0	0	0
MIR1302-9	5520	0	0	0	0	0	0	0	0	0	0	0	0	0	0	0	0	0	0	0	0	0	0	0	0	0	0	0	0	0	0	0	0	0	0	0	0	0	0	0	0	0	0	0	0	0	0	0	0
MIR1302-2	5520	0	0	0	0	0	0	0	0	0	0	0	0	0	0	0	0	0	0	0	0	0	0	0	0	0	0	0	0	0	0	0	0	0	0	0	0	0	0	0	0	0	0	0	0	0	0	0	0
MIR1302-10	5520	0	0	0	0	0	0	0	0	0	0	0	0	0	0	0	0	0	0	0	0	0	0	0	0	0	0	0	0	0	0	0	0	0	0	0	0	0	0	0	0	0	0	0	0	0	0	0	0
FAM138A	22600	0	0	0	0	0	0	0	0	0	0	0	0	0	0	0	0	0	0	0	0	0	0	0	0	0	0	0	0	0	0	0	0	0	0	0	0	0	0	0	0	0	0	0	0	0	0	0	0
FAM138F	22600	0	0	0	0	0	0	0	0	0	0	0	0	0	0	0	0	0	0	0	0	0	0	0	0	0	0	0	0	0	0	0	0	0	0	0	0	0	0	0	0	0	0	0	0	0	0	0	0
OR4F5	9180	0	0	0	0	0	0	0	0	0	0	0	0	0	0	0	0	0	0	0	0	0	0	0	0	0	0	0	0	0	0	0	0	0	0	0	0	0	0	0	0	0	0	0	0	0	0	0	0
LOC729737	54740	0	0	0	0	0	4	0	0	0	0	0	0	0	0	0	0	0	0	0	0	0	0	0	0	0	0	0	0	0	0	0	0	0	0	0	0	0	0	0	0	0	0	0	0	0	0	0	0
LOC100133331	128190	0	0	0	0	0	31	0	0	0	0	0	0	0	0	0	0	0	0	0	0	0	0	0	0	0	0	0	0	0	0	0	0	0	0	0	0	0	0	0	0	0	0	0	0	0	0	0	0
LOC100132287	87400	0	0	0	0	0	0	0	0	0	0	0	0	0	0	0	0	0	0	0	0	0	0	0	0	0	0	0	0	0	0	0	0	0	0	0	0	0	0	0	0	0	0	0	0	0	0	0	0
LOC100132062	87400	0	0	0	0	0	0	0	0	0	0	0	0	0	0	0	0	0	0	0	0	0	0	0	0	0	0	0	0	0	0	0	0	0	0	0	0	0	0	0	0	0	0	0	0	0	0	0	0
OR4F3	28170	0	0	0	0	0	0	0	0	0	0	0	0	0	0	0	0	0	0	0	0	0	0	0	0	0	0	0	0	0	0	0	0	0	0	0	0	0	0	0	0	0	0	0	0	0	0	0	0
OR4F29	28170	0	0	0	0	0	0	0	0	0	0	0	0	0	0	0	0	0	0	0	0	0	0	0	0	0	0	0	0	0	0	0	0	0	0	0	0	0	0	0	0	0	0	0	0	0	0	0	0
OR4F16	28170	0	0	0	0	0	0	0	0	0	0	0	0	0	0	0	0	0	0	0	0	0	0	0	0	0	0	0	0	0	0	0	0	0	0	0	0	0	0	0	0	0	0	0	0	0	0	0	0
LOC101928626	7980	0	0	0	0	0	0	0	0	0	0	0	0	0	0	0	0	0	0	0	0	0	0	0	0	0	0	0	0	0	0	0	0	0	0	0	0	0	0	0	0	0	0	0	0	0	0	0	0
MIR6723	890	95	1	10	5	1	43	0	0	10	0	5	12	94	11	35	0	0	1	42	0	0	1	0	0	47	29	0	0	0	12	43	0	19	0	0	1	0	6	4	0	24	0	0	8	1	62	5	0
LOC100288069	13712	0	0	0	0	0	0	0	0	0	4	0	0	0	0	0	0	0	0	0	0	0	0	0	0	0	0	0	0	0	0	0	0	0	0	0	0	0	0	0	0	0	0	0	0	0	0	0	0
FAM87B	19440	0	0	0	0	0	0	0	0	0	0	0	0	0	0	0	0	0	0	0	0	0	0	0	0	0	0	0	0	0	0	0	0	0	0	0	0	0	0	0	0	0	0	0	0	0	0	0	0
LINC00115	13170	0	0	0	0	0	0	0	0	0	0	0	0	0	0	0	0	0	0	0	18	0	0	0	0	0	0	0	0	0	0	0	0	0	0	0	0	0	0	0	0	0	0	2	0	0	0	0	0
LINC01128	92330	0	0	0	0	0	0	0	0	0	0	0	0	0	0	0	0	0	0	0	0	0	0	0	0	0	0	0	0	0	0	0	0	0	0	0	0	0	0	0	0	0	0	0	0	0	0	0	0
FAM41C	17060	0	0	0	0	0	0	0	0	0	0	0	0	0	0	0	0	0	0	0	0	0	0	0	0	0	4	0	0	0	0	0	0	0	0	0	0	0	0	0	0	0	0	0	0	0	0	0	0
LOC100130417	15060	0	0	0	0	0	0	0	0	0	0	0	0	0	0	0	0	0	0	0	0	0	0	0	0	0	0	0	0	0	0	0	0	0	0	0	0	0	0	0	0	0	0	0	0	0	0	0	0
SAMD11	25540	0	0	0	0	0	0	0	0	0	0	0	0	0	0	0	0	0	0	0	0	0	0	0	0	0	0	0	0	0	0	0	0	0	0	0	0	0	0	0	0	0	0	0	0	0	0	0	0
NOC2L	28000	0	0	0	0	0	0	0	0	0	0	0	0	0	0	0	0	0	0	0	0	0	0	0	0	0	0	0	0	0	0	0	0	0	0	0	0	0	0	0	0	0	0	0	0	0	0	0	0
KLHL17	25640	0	0	0	0	0	0	0	0	0	0	0	0	0	0	0	0	0	0	0	0	0	0	0	0	0	0	2	0	0	0	0	0	0	0	0	0	0	0	0	0	0	0	0	0	0	0	0	0
PLEKHN1	24360	0	0	0	0	0	0	0	0	0	0	0	0	0	0	0	0	0	0	0	0	0	0	0	0	0	0	0	0	0	0	0	0	0	0	0	0	0	0	0	0	0	0	0	0	0	0	0	0
PERM1	34540	0	0	0	0	0	0	0	0	0	0	0	0	0	0	0	0	0	0	0	0	0	0	0	0	0	0	0	0	0	0	0	0	0	0	0	0	0	0	0	0	0	0	0	0	0	0	0	0
HES4	10400	0	34	0	0	0	0	0	0	0	0	0	0	0	0	0	0	0	0	0	0	0	0	0	0	0	0	59	0	0	0	1015	0	0	0	0	0	0	0	0	0	0	0	0	0	0	0	0	0
ISG15	6660	0	0	371	0	107	0	2	0	0	0	0	0	399	0	8	0	0	0	0	0	0	241	2	9	2	6	9	1	7	4	25072	1	0	0	0	0	4	1906	2	0	0	0	0	0	0	0	0	254
AGRN	73940	0	0	0	0	0	0	2	0	0	0	0	0	0	0	0	0	0	0	0	0	0	0	0	0	0	0	0	0	0	0	0	0	0	0	0	0	6	0	0	0	0	0	0	0	0	0	0	0
RNF223	11220	0	0	0	0	0	0	0	0	0	0	0	0	0	0	0	0	0	0	0	0	0	0	0	0	0	0	0	0	0	0	0	0	0	0	0	0	0	0	0	0	0	0	0	0	0	0	0	0
C1orf159	21042	0	0	796	0	0	0	0	0	0	0	0	0	0	0	0	0	0	0	0	2	0	0	0	0	0	0	2	0	0	0	0	0	0	0	0	0	0	0	0	0	0	0	0	0	0	0	0	0
LINC01342	16180	0	0	0	0	0	0	0	0	0	0	0	0	0	0	0	0	0	0	0	0	0	0	0	0	0	0	0	0	0	0	0	0	0	0	0	0	0	0	0	0	0	0	0	0	0	0	0	0
MIR200B	950	0	0	0	0	0	0	0	0	0	0	0	0	0	0	0	0	0	0	0	0	0	0	0	0	0	0	0	0	0	0	0	0	0	0	0	0	0	0	0	0	0	0	0	0	0	0	0	0
MIR200A	900	0	0	0	0	0	0	0	0	0	0	0	0	0	0	0	0	0	0	0	0	0	0	0	0	0	0	0	0	0	0	0	0	0	0	0	0	0	0	0	0	0	0	0	0	0	0	0	0
MIR429	830	0	0	0	0	0	0	0	0	0	0	0	0	0	0	0	0	0	0	0	0	0	0	0	0	0	0	0	0	0	0	0	0	0	0	0	0	0	0	0	0	0	0	0	0	0	0	0	0
TTLL10	31290	0	0	0	4	3	0	0	0	0	0	0	0	0	0	0	0	0	0	0	0	0	0	0	0	0	0	0	0	0	0	0	0	0	0	0	0	0	0	0	0	0	0	0	0	0	0	0	0
TNFRSF18	12002	0	0	0	0	0	0	0	0	0	0	0	0	2	0	0	0	0	0	0	0	0	0	0	0	0	0	0	0	0	0	0	0	0	0	0	0	0	0	0	0	406	0	0	0	0	0	0	0
TNFRSF4	11040	0	0	0	0	0	0	0	0	0	0	0	0	0	0	0	0	0	0	0	0	2	0	0	0	0	0	0	0	0	0	0	0	0	0	0	0	0	0	143	0	0	0	0	0	0	755	0	0
SDF4	21380	1	177	461	0	0	525	0	0	0	0	0	0	2	4	0	0	2	0	256	0	1166	2	0	0	1	0	0	0	0	693	0	0	144	0	0	0	0	1	293	0	978	0	0	0	4	0	0	0
B3GALT6	27920	0	0	0	0	0	0	0	0	0	0	0	0	0	0	0	0	0	0	0	0	0	0	0	0	336	2	0	0	0	0	0	0	0	0	0	0	0	0	0	0	0	0	0	0	0	0	0	0
FAM132A	10430	0	0	0	0	0	0	0	0	0	0	0	0	0	0	0	0	0	0	0	0	0	0	0	0	0	0	0	0	0	0	0	0	0	0	0	0	0	0	0	0	0	0	0	0	0	0	0	0
UBE2J2	24370	0	0	0	893	1	0	0	0	0	0	0	0	0	0	0	0	0	0	0	0	0	2	2	0	2	0	480	0	0	0	0	0	0	0	0	0	0	0	0	0	0	0	0	0	0	0	0	0
SCNN1D	30540	0	0	0	0	0	0	0	0	0	0	0	0	0	0	0	0	0	0	0	0	0	0	0	0	0	0	0	0	0	0	0	0	0	0	0	0	0	0	0	0	0	0	0	0	0	0	0	0
ACAP3	37590	0	0	0	0	0	0	0	0	0	0	1	0	0	0	0	0	0	0	0	0	0	0	0	0	0	0	0	0	0	0	0	0	71	0	0	0	0	0	0	0	0	0	0	0	0	0	0	0
MIR6726	610	0	0	0	0	0	0	0	0	0	0	0	0	0	0	0	0	0	0	0	0	0	0	0	0	0	0	0	0	0	0	0	0	0	0	0	0	0	0	0	0	0	0	0	0	0	0	0	0
PUSL1	12400	0	0	0	0	0	0	0	0	0	0	0	0	0	0	0	0	0	0	119	0	0	0	0	0	0	0	0	0	0	0	0	0	0	0	0	0	0	0	0	0	0	0	0	0	0	0	0	0
CPSF3L	26290	0	378	42	0	0	311	0	0	0	0	0	0	0	0	2	2	0	0	0	0	0	0	0	0	0	0	0	0	0	0	0	0	2	0	0	0	0	0	0	0	0	0	0	0	0	0	59	0
MIR6727	650	0	0	0	0	0	0	0	0	0	0	0	0	0	0	0	0	0	0	0	0	0	0	0	0	0	0	0	0	0	0	0	0	0	0	0	0	0	0	0	0	0	0	0	0	0	0	0	0
CPTP	21930	0	1343	0	0	2	0	0	0	0	0	0	0	0	0	0	0	0	0	0	0	0	0	0	0	0	0	0	0	0	0	0	0	0	0	0	0	0	0	0	0	0	0	0	0	0	0	0	0
TAS1R3	25590	0	0	0	0	0	0	0	0	0	0	0	0	0	0	0	0	0	0	0	0	0	0	0	0	0	0	0	0	0	0	0	0	0	0	0	0	0	0	0	0	0	0	0	0	0	2	0	0
DVL1	29240	0	0	0	0	0	0	0	0	0	2	0	0	0	0	0	0	0	0	0	0	0	0	0	0	0	0	0	0	0	0	2	0	0	0	0	0	0	0	0	0	0	0	0	452	2	4	0	0
MIR6808	590	0	0	0	0	0	0	0	0	0	0	0	0	0	0	0	0	0	0	0	0	0	0	0	0	0	0	0	0	0	0	0	0	0	0	0	0	0	0	0	0	0	0	0	0	0	0	0	0
MXRA8	31130	0	0	252	0	0	696	0	0	2	0	2	0	1198	2358	7	0	0	0	0	0	0	0	1	0	1	0	1396	0	0	572	0	0	171	0	2	0	0	0	0	0	669	0	2	203	0	0	0	2
AURKAIP1	11470	0	0	0	0	0	2	0	0	0	0	0	0	0	3	0	0	2	0	531	0	0	0	0	0	0	0	0	0	0	244	0	0	0	0	0	2	0	0	262	0	43	0	0	0	0	0	0	0
CCNL2	3631400	0	0	0	0	0	0	0	1	90	0	1	2	0	1154	892	0	0	0	0	0	0	0	0	0	0	0	0	3	1	12	1049	0	0	0	0	0	0	0	668	0	740	0	0	2	1	0	2	0
LOC148413	17480	0	0	0	0	0	0	0	0	0	0	0	0	0	0	0	0	0	0	0	0	0	0	0	0	0	0	0	0	0	0	0	0	0	0	0	0	0	0	0	0	0	0	0	0	0	0	0	0
MRPL20	733142	0	124	0	0	0	232	0	0	0	0	0	0	0	0	1	0	0	3	0	0	0	0	0	0	0	112	0	0	0	0	0	0	0	0	0	0	0	0	0	0	0	0	0	0	0	0	0	0
ANKRD65	2192739	0	0	0	0	0	0	0	0	0	0	0	0	0	0	0	0	0	0	0	0	0	0	0	0	0	0	0	0	0	0	0	0	0	0	0	0	0	0	0	0	0	0	0	0	0	0	0	0
TMEM88B	4920	0	0	0	0	0	0	0	0	0	0	0	0	0	0	0	0	0	0	0	0	0	0	0	0	0	0	0	0	0	0	0	0	0	0	0	0	0	0	0	0	0	0	0	0	0	0	0	0
LOC102724312	11940	0	0	0	0	0	0	0	0	0	0	0	0	0	0	0	0	0	0	0	0	0	2	498	0	0	0	0	0	0	0	0	0	0	0	0	0	0	0	0	0	0	0	0	0	0	0	0	0
VWA1	4659200	0	0	0	0	0	0	0	0	0	0	0	0	0	18	0	0	0	503	0	0	0	726	0	1	1	1	1	0	2	0	1874	0	0	0	0	0	0	2	0	0	0	0	0	0	0	2	2	0
ATAD3C	38590	0	0	0	0	0	0	0	0	0	0	0	0	0	0	0	2	0	0	0	0	0	0	0	0	0	0	0	0	0	0	0	0	0	0	0	0	0	0	0	0	0	0	0	0	0	0	0	0
ATAD3B	24330	0	0	0	0	0	0	0	0	0	0	0	15	0	0	0	0	0	0	0	0	0	0	0	0	0	0	0	0	0	0	0	0	0	0	0	0	0	0	0	0	0	0	0	0	0	0	0	0
ATAD3A	28070	0	0	0	0	0	0	0	0	0	0	0	0	0	0	0	0	0	0	0	0	0	0	0	0	0	0	0	0	0	0	0	0	0	0	0	0	0	0	0	0	0	0	0	0	0	0	0	0
TMEM240	11170	0	0	0	0	0	0	0	0	0	0	0	0	0	0	0	0	0	0	0	0	0	0	0	0	0	0	0	0	0	0	0	0	0	0	0	0	0	0	0	0	0	0	0	0	0	0	0	0
SSU72	13030	0	131	0	576	369	0	0	0	0	0	411	908	266	0	0	0	0	0	902	0	0	80	0	0	0	0	324	0	0	3	858	0	0	8	0	2	0	0	0	0	0	0	0	3	1	144	190	0
C1orf233	20890	0	0	0	0	0	0	0	0	0	0	0	0	0	0	0	0	0	0	0	0	0	0	0	0	0	0	0	0	0	0	0	0	0	0	0	0	0	0	0	0	0	0	0	0	0	0	0	0
MIB2	357422	0	0	0	0	0	0	0	0	0	0	0	0	0	0	0	0	0	0	0	0	0	0	0	0	0	0	0	0	0	0	0	0	0	0	0	0	0	0	0	0	0	0	0	0	0	0	0	0
MMP23B	12400	0	0	0	0	0	0	0	0	0	0	0	0	85	0	0	0	0	0	0	0	0	0	0	0	0	0	0	0	0	0	0	0	0	0	0	0	0	0	0	0	0	0	0	0	0	0	0	0
MMP23A	18120	0	0	0	0	0	0	0	0	0	0	0	0	149	0	0	0	0	0	0	0	0	0	0	0	0	0	0	0	0	0	0	0	13	0	0	0	0	0	0	0	0	0	0	0	0	0	0	0
CDK11B	31200	0	0	234	0	0	0	0	0	0	0	0	3	0	0	0	0	0	0	0	0	0	37	0	0	0	0	0	0	0	0	0	0	0	0	0	0	0	0	0	0	0	0	0	36	0	0	0	56
SLC35E2B	64210	0	0	105	0	0	71	0	0	0	0	0	0	0	2	0	0	0	0	0	0	0	0	0	0	0	0	0	0	0	0	0	0	55	0	0	0	0	0	0	0	0	0	0	0	0	3	0	0
CDK11A	26270	0	0	35	0	0	0	0	0	0	0	0	5	0	0	0	0	0	0	0	0	0	2	0	0	0	0	0	0	0	0	0	0	0	0	0	0	0	0	0	0	0	0	0	34	0	0	0	58
SLC35E2	72970	0	0	209	0	0	57	0	0	0	0	0	0	0	0	0	0	0	0	0	0	0	0	0	0	0	0	0	0	0	0	0	0	99	0	0	0	0	0	0	0	0	0	0	0	0	0	0	0
NADK	42260	0	0	0	0	0	0	0	0	4	0	76	0	0	0	0	0	0	0	0	0	0	0	0	0	0	26	0	0	0	0	0	0	0	0	0	0	0	0	0	0	0	0	0	0	0	0	0	0
GNB1	31940	0	0	457	208	417	114	0	2	0	0	214	0	587	5	175	0	0	0	181	0	0	353	0	0	0	503	2	0	0	28	234	0	290	1	2	1	2	272	1411	1	429	0	0	0	0	38	0	0
CALML6	11010	0	0	0	0	0	0	0	0	0	0	0	0	0	0	0	0	0	0	0	0	0	0	0	0	0	0	0	0	0	0	0	0	0	0	0	0	0	0	0	0	0	0	0	0	0	0	0	0
TMEM52	9580	0	0	0	0	0	0	0	0	0	0	0	0	0	0	0	0	0	0	0	0	0	0	0	0	0	0	0	0	0	0	0	0	0	0	0	0	0	0	0	0	0	0	0	0	0	0	0	0
CFAP74	54120	0	0	0	0	0	0	0	0	0	0	0	0	0	0	0	0	0	0	0	0	0	0	0	0	0	0	0	0	0	0	0	0	0	0	0	0	3	0	0	0	0	0	0	0	0	0	0	0
GABRD	19250	0	0	0	0	0	0	0	0	0	0	0	0	0	0	0	0	0	0	0	0	0	0	0	0	0	0	0	0	0	0	0	0	0	0	0	0	0	0	0	0	0	0	0	0	0	0	0	0
PRKCZ	30790	0	0	0	0	0	0	0	0	0	0	0	0	0	0	0	0	0	0	0	0	668	0	0	0	0	0	0	0	0	0	0	0	0	0	0	0	0	0	0	0	0	0	0	125	0	0	0	0
FAAP20	69922	0	0	2	446	0	0	0	0	0	0	0	0	0	0	0	0	0	0	0	6	0	0	0	0	0	0	0	0	0	0	0	0	0	0	0	0	0	0	0	4	0	0	0	0	0	0	0	0
SKI	57070	2	0	1	0	0	0	0	0	0	0	80	0	34	0	0	0	0	0	0	0	590	0	0	0	0	0	0	0	0	0	0	0	0	0	0	0	0	0	0	0	1	0	0	1	0	381	0	0
MORN1	63780	0	0	0	0	0	0	0	0	0	0	0	0	0	0	0	0	0	0	0	0	0	0	0	0	0	0	0	0	0	0	0	0	0	0	0	0	0	0	0	2	0	0	0	0	0	0	0	0
LOC100129534	22483	4	0	0	3	0	0	0	0	0	0	0	0	0	5	0	0	0	0	0	0	10	0	0	0	0	4	2	0	0	0	0	0	0	0	0	0	0	0	5	0	0	0	0	0	0	0	0	0
RER1	31040	0	0	0	0	0	0	0	0	0	0	0	0	0	0	0	0	0	2	0	0	0	270	0	0	0	449	0	0	0	0	13	0	10	188	0	0	0	0	0	0	0	0	0	0	0	0	0	0
PEX10	20740	0	0	0	0	0	0	0	0	0	0	0	0	0	0	0	0	0	0	0	0	0	0	0	0	0	0	0	0	0	0	0	0	0	0	0	0	0	0	0	0	0	0	0	0	0	0	0	0
PLCH2	68440	0	0	0	0	0	0	0	0	0	0	0	0	0	0	0	0	0	0	0	0	0	0	0	0	0	0	0	0	0	0	0	0	0	0	0	0	0	0	0	0	0	0	0	0	0	0	0	1
PANK4	26790	0	0	0	0	0	0	0	0	0	0	0	0	310	0	0	0	0	0	0	0	0	0	0	0	0	0	0	0	0	550	0	0	0	0	0	0	0	0	0	0	0	0	0	0	0	0	0	0
HES5	13060	0	0	0	0	0	0	0	0	0	0	0	0	0	0	0	0	0	0	0	0	0	0	0	0	0	0	0	0	0	0	0	0	0	0	0	0	0	0	62	0	0	0	0	0	0	0	0	0
LOC115110	46190	0	0	0	0	0	0	0	0	0	0	0	0	0	0	0	0	0	0	86	0	0	47	0	0	0	0	0	0	0	0	0	0	0	0	0	0	0	0	0	0	0	0	0	0	0	0	0	0
TNFRSF14	35010	0	0	0	0	0	522	0	0	0	0	0	0	0	0	0	0	0	0	398	0	0	862	0	0	0	0	0	0	0	0	0	0	0	0	0	0	0	0	0	0	0	0	0	0	0	0	0	0
LOC100996583	6980	0	0	0	0	0	0	0	0	0	0	0	72	0	0	0	0	0	0	0	0	0	0	0	0	0	0	0	0	0	0	0	0	0	0	0	0	0	0	0	0	0	0	0	0	0	0	0	0
FAM213B	29810	0	0	0	0	0	0	0	0	0	0	0	0	0	0	0	0	0	0	0	0	0	0	0	0	0	2	0	0	0	0	0	0	0	0	0	0	0	0	0	0	0	0	0	0	0	0	3	0
MMEL1	29020	0	0	0	0	0	0	0	0	0	0	0	0	0	0	0	0	0	0	0	0	0	0	0	0	0	0	0	0	0	0	0	0	0	0	0	0	0	0	0	0	0	0	0	0	0	0	0	0
TTC34	17750	0	0	0	0	0	0	0	0	0	0	0	0	0	0	0	0	0	0	0	0	0	0	0	0	0	0	0	0	0	0	0	0	0	0	0	0	0	0	0	0	0	0	0	0	0	0	0	0
ACTRT2	14220	0	0	0	0	0	0	0	0	0	0	0	0	0	0	0	0	0	0	0	0	0	0	0	0	0	0	0	0	0	0	0	0	2	0	0	0	0	0	0	0	0	0	0	0	0	0	0	0
LINC00982	38480	0	0	0	0	0	0	0	0	0	0	0	0	0	0	0	0	0	0	0	0	0	0	0	0	0	0	0	0	0	0	0	2	0	0	0	0	0	0	0	0	0	0	0	0	0	0	0	0
PRDM16	87230	0	0	0	0	0	0	0	0	0	0	0	0	0	0	0	0	0	0	0	0	0	0	0	0	0	0	0	0	0	0	0	0	0	0	0	0	0	0	0	0	0	0	0	0	0	0	0	0
MIR4251	610	0	0	0	0	0	0	0	0	0	0	0	0	0	0	0	0	0	0	0	0	0	0	0	0	0	0	0	0	0	0	0	0	0	0	0	0	0	0	0	0	0	0	0	0	0	0	0	0
ARHGEF16	29040	0	0	0	0	0	0	0	0	0	0	0	0	0	0	0	0	0	0	0	0	0	0	0	0	0	0	0	0	0	0	0	0	0	0	0	0	0	0	0	0	0	0	1	0	0	0	0	0
MEGF6	74390	0	0	0	0	0	355	0	0	0	0	0	0	476	0	0	0	0	0	0	0	0	788	0	0	0	0	0	0	0	0	0	0	0	0	0	0	1	0	0	0	0	0	0	1	0	0	0	0
MIR551A	950	0	0	0	0	0	0	0	0	0	0	0	0	0	0	0	0	0	0	0	0	0	0	0	0	0	0	0	0	0	0	0	0	0	0	0	0	0	0	0	0	0	0	0	0	0	0	0	0
TPRG1L	24270	0	0	0	0	2	568	0	0	0	0	0	0	0	0	0	0	0	0	0	0	0	0	0	0	0	0	527	0	0	0	0	2	0	0	0	0	0	0	0	0	0	0	0	0	0	0	171	0
WRAP73	16990	0	0	0	0	0	0	0	0	0	0	0	1496	1	0	1	0	0	0	0	0	0	0	0	0	2	153	0	0	2	211	0	0	0	0	0	0	0	0	0	0	0	0	0	0	0	0	0	0
TP73	55220	0	0	0	0	0	0	0	0	0	0	0	0	0	0	0	0	0	0	0	0	2	0	0	0	0	0	0	0	0	0	0	0	0	0	0	0	0	0	0	0	0	0	0	0	0	0	0	0
TP73-AS1	64550	0	0	0	0	0	0	0	0	0	0	0	0	0	0	0	0	0	0	0	0	0	0	0	0	0	0	0	0	2	707	0	0	0	0	0	0	0	0	0	0	0	0	0	0	0	0	0	0
CCDC27	21740	0	0	0	0	0	0	0	0	0	0	0	0	0	0	0	0	0	0	0	0	0	0	0	0	0	0	0	0	0	0	0	0	0	0	0	0	0	0	0	0	0	0	0	0	0	0	0	0
SMIM1	5730	0	0	0	0	0	0	0	0	0	0	0	0	0	0	0	0	0	0	0	0	0	0	0	0	0	0	0	0	0	0	0	0	0	0	0	0	0	0	0	0	0	0	0	0	0	0	0	1
LRRC47	26480	0	0	0	0	0	0	0	0	0	0	0	0	0	0	0	0	0	0	0	0	0	0	0	0	0	0	0	0	0	0	0	0	465	0	0	0	0	0	0	0	0	2	0	0	0	0	0	0
CEP104	64580	0	0	2	0	85	0	0	0	0	0	0	0	0	0	0	0	0	0	0	0	0	0	0	0	0	0	0	0	0	0	0	0	0	0	0	0	0	0	0	0	0	0	0	0	0	0	0	0
DFFB	32290	0	0	0	0	0	0	0	0	0	0	0	0	0	0	0	0	0	0	0	0	0	0	0	0	0	0	1	0	0	0	0	0	0	0	0	0	0	0	0	0	0	0	0	0	0	0	0	0
C1orf174	16660	0	0	0	0	0	0	0	0	0	0	0	0	0	0	0	0	0	0	0	0	0	0	0	0	0	0	0	0	0	0	0	0	76	0	0	0	0	0	0	0	0	0	0	670	0	0	0	0
LINC01134	19520	0	0	0	0	0	0	0	0	0	0	0	0	0	0	0	0	0	0	0	0	0	0	0	0	0	0	0	0	0	0	0	0	2	0	0	0	0	0	0	0	0	0	0	0	0	0	0	0
LINC01346	5680	0	0	0	0	0	0	0	0	0	0	0	0	0	0	0	0	0	0	0	0	0	0	0	0	0	0	0	0	0	0	0	0	0	0	0	0	0	0	0	0	0	0	0	0	0	0	0	0
LOC284661	20740	0	0	0	0	0	0	0	0	0	0	0	0	0	0	0	0	0	0	0	0	0	0	0	0	0	0	0	0	0	0	0	0	0	0	0	0	0	0	0	0	0	0	0	0	0	0	0	0
AJAP1	33170	0	0	0	0	0	0	0	0	0	0	0	0	0	0	0	0	0	0	0	0	0	0	0	0	0	0	0	0	0	0	0	0	0	0	0	0	0	0	0	0	0	0	0	0	0	0	0	0
MIR4417	730	0	0	0	0	0	0	0	0	0	0	0	0	0	0	0	0	0	0	0	0	0	0	0	0	0	0	0	0	0	0	0	0	0	0	0	0	0	0	0	0	0	0	0	0	0	0	0	0
MIR4689	700	0	0	0	0	0	0	0	0	0	0	0	0	0	0	0	0	0	0	0	0	0	0	0	0	0	0	0	0	0	0	0	0	0	0	0	0	0	0	0	0	0	0	0	0	0	0	0	0
NPHP4	55560	0	0	0	0	0	0	0	0	0	0	0	0	0	0	0	0	0	0	2	0	0	0	0	0	0	0	0	0	0	4	0	0	0	0	0	0	0	0	0	0	0	0	0	0	0	0	0	0
KCNAB2	57580	0	0	0	0	0	0	0	0	0	0	0	0	0	0	0	0	0	0	0	0	0	0	0	0	0	0	0	0	0	0	0	0	1	0	0	0	0	0	1	0	0	0	0	0	0	0	0	0
CHD5	96630	0	0	0	0	0	0	0	0	0	0	0	0	0	0	18	0	0	0	0	0	0	0	0	0	0	0	0	1	0	0	0	0	0	0	0	0	0	0	0	0	0	0	0	0	0	0	0	0
RPL22	2085670	28	76	355	0	75	34	0	0	38	55	43	144	43	0	0	0	0	20	119	12	22	203	53	0	103	16	12	0	0	260	168	0	113	20	0	2	0	332	33	0	46	1292	1	309	147	19	27	0
LOC102724450	3780	0	0	0	0	0	0	0	0	0	0	0	0	0	0	0	0	0	0	0	0	0	0	0	0	0	0	0	0	0	0	0	0	0	0	0	0	0	0	0	0	0	0	0	0	0	0	0	100
RNF207	39710	0	0	0	0	0	0	0	0	0	0	0	0	0	0	0	0	0	0	0	0	0	0	0	0	0	0	0	0	1	0	0	0	0	0	0	0	0	0	0	0	0	0	0	0	0	0	0	165
ICMT	48150	0	0	0	1711	1	0	0	0	0	0	0	0	0	0	0	0	0	0	116	0	1065	335	0	0	0	0	0	0	0	0	0	0	0	0	0	0	2	0	0	0	0	0	0	0	0	0	0	0
LINC00337	16400	0	0	0	0	0	0	0	0	0	0	0	0	0	0	0	0	0	0	0	0	0	0	0	0	0	0	0	0	0	0	0	0	0	0	0	0	0	0	0	0	0	0	0	0	0	0	0	0
HES3	6970	0	0	0	0	0	0	0	0	0	0	0	0	0	0	0	0	0	0	0	0	0	0	0	0	0	0	0	0	0	0	0	0	0	0	0	0	0	0	0	0	0	0	0	0	0	0	0	0
GPR153	40820	0	0	0	0	0	0	0	0	0	0	0	0	0	0	0	0	0	0	0	0	0	0	0	0	0	0	0	0	0	0	0	0	0	0	0	0	0	0	0	0	0	0	0	0	0	0	1	0
ACOT7	23890	0	0	0	0	0	0	0	0	0	0	0	0	0	0	0	0	0	0	1	0	0	904	0	0	0	0	0	0	0	0	0	0	0	0	0	0	0	0	0	0	0	0	0	0	2	0	0	0
HES2	42600	0	0	0	0	0	0	0	0	0	0	0	0	0	0	0	0	0	0	0	0	0	0	0	0	0	0	0	0	0	0	0	0	0	0	0	0	0	0	0	0	0	0	0	0	0	0	0	0
ESPN	35310	0	0	0	0	0	0	0	0	0	0	0	0	0	0	0	0	0	0	0	0	0	0	0	0	0	0	0	0	0	0	0	0	0	0	0	0	0	0	0	0	0	0	0	0	0	0	0	0
MIR4252	630	0	0	0	0	0	0	0	0	0	0	0	0	0	0	0	0	0	0	0	0	0	0	0	0	0	0	0	0	0	0	0	0	0	0	0	0	0	0	0	0	0	0	0	0	0	0	0	0
TNFRSF25	19130	0	0	0	0	0	0	0	0	0	0	0	0	0	0	0	0	0	0	0	0	0	0	0	0	0	0	0	0	0	0	0	0	0	0	0	0	0	0	0	0	0	0	0	0	0	0	0	0
PLEKHG5	59960	0	0	0	0	0	0	0	0	0	0	0	0	0	0	0	0	0	0	0	0	0	0	0	0	0	0	0	0	0	0	0	0	0	0	0	0	0	0	0	0	0	0	0	0	0	0	0	0
NOL9	67120	0	16	1	0	0	0	0	0	0	0	0	0	0	0	0	0	0	0	783	2	0	0	0	0	0	430	0	1	0	0	0	0	0	0	0	0	0	0	0	0	0	0	0	716	2	0	0	0
TAS1R1	27950	0	0	0	0	0	0	0	0	0	0	0	0	0	0	0	0	0	0	0	0	0	0	0	0	0	0	0	0	0	0	0	0	0	0	0	0	0	0	0	0	0	0	0	0	0	0	0	0
ZBTB48	23500	0	0	0	0	0	0	0	0	0	0	0	0	0	0	0	0	0	0	0	0	0	0	0	2	0	0	0	0	0	567	7	0	0	0	0	0	0	0	0	0	0	0	0	2	1	0	0	161
KLHL21	45162	248	450	1280	0	801	22	0	0	26	2	5209	648	0	0	4	0	0	0	2695	2	4	4	0	2	0	1389	1132	0	0	1100	956	0	0	0	0	0	0	0	0	1	617	0	5	957	2	2586	0	2
PHF13	36700	0	2	0	0	374	0	0	0	2	2	132	244	0	0	0	0	0	0	0	0	0	0	0	4	969	0	0	0	0	0	0	0	0	0	0	0	0	0	0	0	0	0	0	0	0	0	2	2
THAP3	29720	0	0	1	0	0	378	0	0	0	0	0	0	0	0	0	0	0	0	0	0	0	0	0	0	2	636	0	0	0	485	0	0	0	0	0	0	0	0	0	0	561	2	0	0	0	0	2	0
DNAJC11	32930	0	0	0	0	0	0	0	0	0	0	0	0	0	0	0	0	0	0	0	0	0	0	0	0	0	0	0	0	0	407	0	0	0	82	0	0	0	0	0	0	0	0	0	0	0	0	0	0
LOC100505887	4850	0	0	0	0	0	0	0	0	0	0	0	0	0	0	0	0	0	0	0	0	0	0	0	0	0	0	0	0	0	0	0	0	0	0	0	0	0	0	0	0	0	0	0	0	0	0	0	0
CAMTA1	92830	234	0	0	0	116	79	0	0	85	0	213	19	483	0	0	0	0	0	25	0	131	0	0	0	1	0	82	0	0	63	256	0	0	0	0	0	2	0	0	0	0	0	0	41	0	61	76	0
VAMP3	22050	0	0	0	0	646	100	0	0	0	0	0	0	0	0	0	0	0	0	0	0	526	613	0	0	1	765	0	1	0	0	0	0	0	0	0	0	0	268	0	2	0	0	0	3	2	0	1162	0
PER3	63860	0	0	0	0	696	0	0	0	0	0	0	0	0	0	0	0	0	0	0	0	0	0	0	0	0	0	0	0	1	0	0	0	0	0	0	0	0	0	0	0	0	0	0	52	0	0	0	0
UTS2	7550	0	0	0	0	0	0	0	0	0	0	0	0	0	0	0	0	0	0	0	0	0	0	0	0	0	0	0	0	0	0	0	0	0	0	0	0	0	0	0	0	0	0	0	0	0	0	0	0
TNFRSF9	59930	0	0	0	0	0	0	0	0	0	0	0	0	0	0	0	0	0	0	0	2	0	0	0	0	0	0	0	0	0	0	0	0	0	0	0	0	0	0	0	0	0	0	0	0	0	0	0	0
PARK7	9610	3	508	169	0	0	416	0	0	0	0	0	0	308	0	1	0	0	1	235	2	811	932	2	0	0	190	0	0	1	0	366	0	241	0	0	0	0	0	0	0	0	0	0	0	0	0	0	0
ERRFI1	31292	0	0	0	0	672	0	0	0	2	0	683	0	0	2099	0	0	0	0	0	2	0	0	0	0	0	0	0	0	2	4	0	0	0	0	0	0	0	0	0	0	0	0	0	2	0	0	0	0
LOC102724539	4950	0	0	0	0	0	0	0	0	0	0	0	0	0	0	0	0	0	0	0	0	0	0	0	0	0	0	0	0	0	0	0	0	0	0	0	0	0	0	0	0	0	0	0	0	0	0	0	0
SLC45A1	25270	0	0	0	0	0	0	0	0	0	0	0	0	0	0	0	0	0	0	0	0	0	0	0	0	0	0	0	0	0	0	0	0	668	0	0	0	0	0	0	0	2	0	0	0	0	0	0	0
RERE	83210	8	6	0	0	1	0	0	0	2	0	239	277	1348	4	0	0	0	8	0	0	1154	0	0	0	269	0	0	0	21	0	0	0	0	8	0	0	0	0	10	0	298	0	0	364	0	6	0	0
LOC102724552	6940	0	0	0	0	0	0	0	0	0	0	0	0	0	0	0	0	0	0	0	0	0	0	0	0	0	0	0	0	0	0	0	0	0	0	0	0	0	0	0	0	0	0	0	0	0	0	0	0
ENO1	32534	1858	6479	214	3	971	2863	3	1	774	144	740	3472	628	2561	0	3	0	86	975	131	1150	277	2	0	2673	603	1995	2	1	619	1718	0	693	0	1	1	7	2855	3172	0	538	0	2	2003	2	1182	43	0
MIR6728	890	2	15	0	0	1	11	0	0	5	0	4	12	1	6	0	0	0	0	2	0	2	2	0	0	5	2	5	0	0	2	4	0	1	0	0	0	0	9	12	0	2	0	0	5	0	2	0	0
ENO1-AS1	4460	0	0	0	0	0	0	0	0	0	0	0	0	0	0	0	0	0	0	0	0	0	0	0	0	0	0	0	0	0	0	0	0	0	0	0	0	0	0	0	0	0	0	0	0	0	0	0	0
CA6	14630	0	0	0	0	0	0	0	0	0	0	0	0	0	0	0	0	0	0	0	0	0	0	0	0	0	0	0	0	0	0	0	0	0	0	0	0	0	0	0	0	0	0	0	0	0	0	0	0
SLC2A7	15390	0	0	0	0	0	0	0	0	0	0	0	0	0	0	0	0	0	0	0	0	0	0	0	0	0	0	0	0	0	0	0	0	0	0	0	0	0	0	0	0	0	0	0	0	0	0	0	0
SLC2A5	28550	0	0	0	0	0	0	0	0	0	0	0	0	0	0	2	0	0	0	0	0	0	0	0	0	0	0	129	0	0	0	0	0	0	0	0	0	0	0	0	0	0	0	0	0	0	0	0	0
GPR157	11530	217	0	208	0	0	0	0	0	0	0	0	0	0	0	0	0	0	0	0	0	0	0	0	0	0	0	0	0	0	0	0	0	0	0	0	0	0	0	0	0	0	0	0	0	0	0	0	0
MIR34A	1100	0	0	0	0	0	0	0	0	0	0	0	0	0	0	0	0	0	0	0	0	0	0	0	0	0	0	0	0	0	0	0	0	0	0	0	0	0	0	0	0	0	0	0	0	0	0	0	0
H6PD	92900	0	0	0	0	0	0	0	0	0	0	0	0	0	0	0	0	0	0	0	0	0	0	0	0	0	0	0	0	0	0	0	0	0	0	0	0	0	0	0	0	0	0	0	0	0	0	0	0
SPSB1	31170	0	0	0	0	340	559	0	0	0	0	0	0	0	0	0	0	0	0	0	0	0	0	24	0	881	0	427	0	0	59	0	0	0	0	0	0	2	0	0	0	74	0	0	0	0	0	0	0
LOC100506022	24380	0	0	0	0	0	0	0	0	0	0	0	0	0	0	0	0	0	0	0	0	0	0	0	0	0	0	0	0	0	0	0	0	0	0	0	0	0	0	0	0	0	0	0	0	0	0	0	0
SLC25A33	14610	0	116	0	0	0	0	0	0	0	0	0	0	0	0	0	0	0	0	0	2	0	0	1304	0	0	0	0	0	0	0	355	0	0	0	0	0	0	1	0	0	0	0	0	0	0	0	0	0
TMEM201	65420	0	783	0	0	0	2	0	0	0	0	0	0	0	0	0	0	0	0	6	0	0	0	0	0	0	0	0	0	0	0	0	0	0	0	2	0	0	0	0	0	0	0	0	0	0	0	0	0
PIK3CD	54110	0	0	0	0	0	0	0	0	0	0	0	0	0	0	3	0	0	0	0	0	16	0	0	0	0	0	0	0	0	0	0	0	0	0	0	0	0	0	0	0	1	0	0	0	0	0	0	0
PIK3CD-AS1	18230	0	0	0	0	0	0	0	0	0	0	0	0	0	0	0	0	0	0	0	0	0	0	0	0	0	0	0	0	0	0	0	0	0	0	0	0	0	0	0	0	0	0	0	0	0	0	0	0
PIK3CD-AS2	9580	0	0	0	0	0	0	0	0	0	0	0	0	0	0	0	0	0	0	0	0	0	0	0	0	0	0	0	0	0	0	0	0	0	0	0	0	0	0	0	0	0	0	0	0	0	0	0	0
CLSTN1	52260	0	519	0	2	10	0	0	0	0	0	50	0	0	772	0	1	0	0	0	0	0	1	980	0	0	0	0	0	0	0	0	0	0	0	0	0	0	0	0	0	128	0	0	1	0	0	0	0
CTNNBIP1	29950	0	0	0	0	0	0	0	0	0	0	0	0	0	0	0	0	0	0	0	0	0	4	0	0	0	0	3	0	0	0	0	0	0	0	0	0	0	0	0	0	0	0	0	0	0	0	0	0
LZIC	14070	161	0	1	1	0	0	0	0	0	0	0	0	0	0	0	0	0	0	225	0	0	0	0	0	0	0	0	0	0	0	0	0	0	0	0	0	0	0	0	0	0	0	0	0	0	0	0	0
NMNAT1	43950	0	0	0	0	0	0	0	0	0	0	0	0	0	0	0	0	0	0	0	0	0	0	0	0	0	0	0	0	0	0	0	0	0	0	0	0	0	0	0	0	0	0	0	0	0	0	0	0
MIR5697	780	0	0	0	0	0	0	0	0	0	0	0	0	0	0	0	0	0	0	0	0	0	0	0	0	0	0	0	0	0	0	0	0	0	0	0	0	0	0	0	0	0	0	0	0	0	0	0	0
RBP7	6550	0	0	0	0	0	0	0	0	0	0	0	0	0	0	8	1	0	0	0	1	0	552	0	0	0	238	0	0	0	0	0	0	0	0	0	0	0	0	314	0	2	0	0	0	0	1	0	0
UBE4B	58792	2	0	0	0	0	0	0	0	0	12	0	0	0	0	0	0	0	0	0	0	582	0	0	0	0	0	0	0	0	116	0	0	0	0	0	0	0	0	0	0	0	0	0	774	3	0	0	0
KIF1B	160160	0	0	0	0	0	117	0	0	0	0	68	827	0	0	0	0	0	0	686	0	0	0	0	0	0	118	524	0	0	1	0	0	0	0	0	0	0	201	0	0	0	0	0	191	0	0	0	0
RNU6-2	11710	1	0	0	0	0	0	0	0	2	329	0	0	0	0	0	0	1	3	0	2	106	8	2	0	51	5	0	0	35	0	16	0	3	1	0	0	0	102	0	0	14	0	0	0	0	0	4	37
PGD	25450	134	0	0	0	0	0	0	0	0	0	0	0	0	0	0	0	0	0	404	0	0	0	0	1	0	600	1	0	3	440	0	0	0	0	0	0	0	2	0	0	0	0	0	0	0	0	422	0
APITD1-CORT	21510	0	0	0	0	0	0	0	0	0	0	0	0	0	0	0	0	0	0	0	0	0	0	0	0	0	0	0	0	0	0	0	0	0	0	0	0	0	0	0	0	0	0	0	0	0	0	0	0
APITD1	18980	0	0	0	0	0	0	0	0	0	0	0	0	0	0	0	0	0	0	0	0	0	0	0	0	0	0	0	0	0	0	0	0	0	0	0	0	0	0	0	0	0	0	0	0	0	0	0	0
CORT	12310	0	0	0	0	0	0	0	0	0	0	0	0	0	0	0	0	0	0	0	0	0	0	0	0	0	0	0	0	0	0	0	0	0	0	0	0	0	0	0	0	0	0	0	0	0	0	0	0
DFFA	33930	0	5	0	0	0	0	0	0	59	0	0	1	0	2	0	0	0	0	1275	0	2	1281	2	0	0	1	0	0	0	0	0	0	0	0	2	0	0	0	755	0	0	0	0	0	0	1377	0	0
PEX14	19260	0	6	0	0	0	0	0	0	0	0	0	0	0	0	0	0	0	0	0	0	0	0	0	0	0	52	0	0	0	0	0	0	0	0	0	0	0	0	0	0	0	0	0	0	0	0	0	0
CASZ1	85540	0	0	0	0	0	0	0	0	0	0	1	1066	0	0	57	0	0	0	320	2	0	0	22	0	0	0	0	0	0	0	0	0	0	0	0	0	0	0	0	0	0	0	0	0	0	0	0	0
C1orf127	27610	0	0	0	0	0	0	0	0	0	0	0	0	0	0	0	0	0	0	0	0	0	0	0	0	0	0	0	0	0	0	0	0	0	0	0	0	0	0	0	0	0	0	0	0	0	0	0	0
TARDBP	42170	0	828	0	0	56	485	0	0	0	0	0	1803	89	0	0	0	0	0	0	0	445	0	0	0	66	23	226	0	0	112	0	0	0	0	0	0	0	1	0	0	0	0	0	390	0	0	0	0
MASP2	26110	0	0	0	0	17	0	0	0	0	0	0	179	0	0	0	0	0	0	0	0	0	0	0	0	0	0	0	0	0	0	0	0	96	0	0	0	1	0	0	0	0	0	0	0	0	0	0	0
SRM	12730	0	756	0	0	2	0	2	0	0	0	0	0	0	336	0	0	0	0	0	0	0	0	0	0	0	0	0	0	0	0	0	0	0	0	0	0	0	0	0	0	0	0	0	0	0	0	0	0
EXOSC10	28420	0	0	0	0	0	0	0	1	0	0	0	0	62	3061	0	0	0	0	0	0	0	0	0	0	0	0	0	0	0	0	0	0	0	0	0	0	0	0	0	0	0	0	0	0	0	0	1	0
MTOR	87250	0	0	0	2	0	0	0	0	0	0	0	1293	0	0	1	0	0	1	0	0	0	0	0	0	0	0	0	0	0	0	0	0	0	0	0	0	0	0	0	0	0	0	0	0	0	0	0	0
MTOR-AS1	7060	0	0	0	0	0	0	0	0	0	0	0	0	0	0	0	0	0	0	0	0	0	0	0	0	0	0	0	0	0	0	0	0	0	0	0	0	0	0	0	0	0	0	0	0	0	0	0	0
ANGPTL7	22900	0	0	0	0	163	0	0	0	0	0	0	0	0	0	0	0	0	0	0	0	0	0	0	0	0	0	0	0	0	0	0	2	0	0	0	0	0	0	0	0	0	0	0	0	0	0	0	0
UBIAD1	36540	0	0	0	0	0	0	0	0	0	0	0	0	0	0	0	0	0	0	0	0	0	0	0	0	0	0	0	0	0	0	0	2	0	0	0	0	0	0	0	0	1	0	0	0	0	0	0	0
PTCHD2	52140	0	0	0	0	0	0	0	0	0	0	0	0	0	0	0	0	0	0	0	0	0	0	0	0	2	0	0	0	0	0	0	0	0	0	0	0	0	0	0	0	0	0	0	0	0	0	0	0
LOC101929181	12840	0	0	0	0	0	0	0	0	0	0	0	0	0	0	0	0	0	0	0	0	0	0	0	0	0	0	0	0	0	0	0	0	0	0	0	0	0	0	0	0	0	0	0	0	0	0	0	0
FBXO2	17150	0	0	0	0	0	0	0	0	0	0	0	0	0	0	0	0	0	0	0	0	0	0	0	0	0	0	0	0	0	0	0	0	0	0	0	0	0	0	0	0	0	0	0	0	0	0	0	0
FBXO44	35270	0	0	0	0	0	28	0	0	0	0	0	0	0	0	0	0	0	0	0	0	0	0	0	0	0	0	0	0	0	0	0	0	0	0	0	0	0	0	0	0	0	0	0	0	0	0	0	0
FBXO6	15491	0	0	0	0	0	0	0	0	0	0	0	0	1	0	0	0	0	0	0	0	0	0	0	0	0	0	0	0	0	0	0	0	0	0	0	0	0	0	0	0	0	0	0	0	0	0	0	0
MAD2L2	13280	0	0	0	0	1	195	0	0	0	1	0	0	0	609	0	0	0	0	0	0	0	0	0	0	0	0	0	0	0	0	0	0	0	0	0	0	0	0	0	1	0	0	0	0	0	0	0	0
DRAXIN	17730	0	0	0	0	0	0	0	0	0	0	0	0	0	0	0	0	0	0	0	0	0	0	0	0	0	0	0	0	0	0	0	0	0	0	0	0	0	0	0	0	2	0	0	0	0	0	0	0
AGTRAP	12800	0	0	0	0	2	163	2	0	0	0	0	0	0	0	0	0	0	0	1995	0	0	1	0	0	0	0	0	0	0	0	0	0	0	0	0	0	0	0	0	0	0	0	0	0	0	0	0	1
C1orf167	46720	0	0	0	0	0	0	0	0	0	0	0	0	0	0	0	0	0	0	0	0	0	0	0	0	0	0	0	0	0	0	0	0	0	0	0	0	0	0	0	0	0	0	0	0	0	0	0	0
LOC102724659	18680	0	0	0	0	0	0	0	0	0	0	0	0	0	0	0	0	0	0	0	0	0	0	0	0	0	0	0	0	0	0	0	0	0	0	0	0	0	0	0	0	0	0	0	0	0	0	0	0
MTHFR	71500	0	0	0	0	2	0	0	0	0	0	0	0	0	0	0	0	0	0	0	0	0	0	0	0	0	0	0	0	0	0	0	0	0	0	0	0	0	0	0	0	0	0	0	0	0	0	0	0
CLCN6	57080	0	0	0	0	0	0	0	0	0	0	0	0	0	0	0	0	0	0	0	0	0	0	0	0	0	0	0	0	0	0	0	0	0	133	0	0	0	0	0	0	0	0	414	0	0	0	0	0
NPPA-AS1	16620	0	0	0	0	0	0	0	0	0	0	0	0	0	0	0	0	0	0	0	0	0	0	0	0	0	0	0	0	0	0	0	0	0	0	0	0	0	0	0	0	0	0	0	0	0	0	0	0
NPPA	8540	0	0	0	0	0	0	0	0	0	0	0	0	0	0	0	0	0	0	49	0	0	0	0	0	0	0	0	0	0	0	0	0	0	0	0	0	0	0	0	0	0	0	0	0	0	0	0	0
NPPB	6980	0	0	0	0	0	0	0	0	0	0	0	0	0	0	0	0	0	0	0	0	0	0	0	0	0	0	0	0	0	0	0	0	0	0	0	0	0	0	0	0	0	0	0	0	0	0	0	0
KIAA2013	28230	0	0	0	0	0	467	0	0	0	0	0	0	0	1	0	0	0	0	0	0	0	0	0	0	0	0	0	0	0	16	0	0	0	52	0	0	0	0	0	0	184	0	0	0	0	0	0	0
PLOD1	30310	0	2	0	0	805	629	0	0	0	0	0	0	0	0	0	0	0	0	0	0	0	0	0	0	0	0	0	0	0	1	0	0	806	0	0	1	0	0	0	0	0	0	0	0	0	2	0	0
MFN2	46770	0	0	854	0	0	0	0	0	0	0	539	0	0	0	0	0	0	0	0	0	0	0	0	0	0	0	0	0	0	0	0	0	0	0	0	0	0	0	0	0	0	0	0	0	0	0	0	0
MIIP	18010	0	0	0	0	0	0	0	0	0	0	1	0	0	10	0	0	0	0	0	0	0	0	0	0	0	0	0	0	0	0	0	0	0	0	0	0	0	0	596	0	0	0	0	0	0	0	0	0
MIR6729	650	0	0	0	0	0	0	0	0	0	0	0	0	0	0	0	0	0	0	0	0	0	0	0	0	0	0	0	0	0	0	0	0	0	0	0	0	0	0	0	0	0	0	0	0	0	0	0	0
TNFRSF8	36860	0	0	0	0	0	0	0	0	0	0	0	0	38	0	0	0	0	0	0	0	0	0	0	0	0	0	0	0	0	0	0	0	0	0	0	0	0	0	0	0	0	0	0	0	0	0	0	0
MIR7846	960	0	0	0	0	0	0	0	0	0	0	0	0	0	0	0	0	0	0	0	0	0	0	0	0	0	0	0	0	0	0	0	0	0	0	0	0	0	0	0	0	0	0	0	0	0	0	0	0
TNFRSF1B	36750	0	0	0	0	0	0	0	0	0	2	0	2878	0	0	2	0	0	0	0	0	0	0	0	0	0	0	0	0	0	1307	0	0	0	0	0	0	0	0	0	0	45	0	0	64	0	0	0	0
MIR4632	610	0	0	0	0	0	0	0	0	0	0	0	0	0	0	0	0	0	0	0	0	0	0	0	0	0	0	0	0	0	0	0	0	0	0	0	0	0	0	0	0	0	0	0	0	0	0	0	0
VPS13D	163450	0	0	181	0	0	0	0	0	0	0	7	0	1	818	0	0	0	0	0	0	0	293	0	0	0	0	0	0	0	0	0	0	0	0	0	0	0	1	0	0	0	0	0	0	0	1	0	0
SNORA59B	3040	0	0	0	0	0	0	0	0	0	0	0	0	0	0	0	0	0	0	0	0	0	0	0	0	0	0	0	0	0	0	0	0	0	0	0	0	0	0	0	0	0	0	0	0	0	0	0	0
SNORA59A	3040	0	0	0	0	0	0	0	0	0	0	0	0	0	0	0	0	0	0	0	0	0	0	0	0	0	0	0	0	0	0	0	0	0	0	0	0	0	0	0	0	0	0	0	0	0	0	0	0
DHRS3	17230	0	56	0	290	2	451	0	0	1	0	0	1505	1	0	0	0	0	0	74	559	2	461	0	0	0	443	0	0	0	0	0	0	0	0	0	0	0	0	0	2	2	0	0	0	0	1159	0	0
MIR6730	880	0	0	0	0	0	0	0	0	0	0	0	0	0	0	0	0	0	0	0	0	0	0	0	0	0	0	0	0	0	0	0	0	0	0	0	0	0	0	0	0	0	0	0	0	0	0	0	0
AADACL4	15750	0	0	0	0	0	0	0	0	0	0	0	0	0	0	0	0	0	0	0	0	0	0	0	0	0	0	0	0	0	0	0	0	0	0	0	0	0	0	0	0	0	0	0	0	0	0	0	0
AADACL3	40490	0	0	0	0	0	0	0	0	0	0	0	0	0	0	0	0	0	0	0	0	0	0	0	0	0	0	0	0	0	0	0	0	0	0	0	0	0	0	0	0	0	0	0	0	0	0	0	0
C1orf158	10480	0	0	0	0	0	0	0	0	0	0	0	0	0	0	0	0	0	0	0	0	0	0	0	0	0	0	0	0	0	0	0	0	0	0	0	0	0	0	0	0	0	0	0	0	0	0	0	0
PRAMEF12	17780	0	0	0	0	0	0	0	0	0	0	0	0	0	0	0	0	0	0	0	0	0	0	0	0	0	0	0	0	0	0	0	0	0	0	0	0	0	0	0	0	0	0	0	0	0	0	0	0
PRAMEF1	24360	0	0	0	0	0	0	0	0	0	0	0	0	0	0	0	0	0	0	0	0	0	0	0	0	0	0	0	0	0	0	0	144	0	0	0	0	0	0	0	0	0	0	0	0	0	0	0	0
PRAMEF11	16890	0	0	0	0	0	0	0	0	0	0	0	0	0	0	0	0	0	0	0	0	0	0	0	0	0	0	0	0	0	0	0	0	0	0	0	0	0	0	0	0	0	0	0	0	0	0	0	0
HNRNPCL4	9280	0	0	0	0	0	0	0	0	0	0	0	0	0	0	0	0	0	0	0	0	0	0	0	0	0	0	0	0	0	0	0	0	0	0	0	0	0	0	0	0	0	0	0	0	0	0	0	0
HNRNPCL3	10060	0	0	0	0	0	0	0	0	0	0	0	0	0	0	0	0	0	0	0	0	0	0	0	0	0	0	0	0	0	0	0	0	0	0	0	0	0	0	0	0	0	0	0	0	0	0	0	0
HNRNPCL1	11700	0	0	0	0	0	0	0	0	0	0	0	0	0	0	0	0	0	0	0	0	0	0	0	0	0	0	0	0	0	0	0	0	0	0	0	0	0	0	0	0	0	0	0	0	0	0	0	0
PRAMEF2	16420	0	0	0	0	0	0	0	0	0	0	0	0	0	0	0	0	0	0	0	0	0	0	0	0	0	0	0	0	0	0	0	62	0	0	0	0	0	0	0	0	0	0	0	0	0	0	0	0
PRAMEF4	18400	0	0	0	0	0	0	0	0	0	0	0	0	0	0	0	0	0	0	0	0	0	0	0	0	0	0	0	0	0	0	0	0	0	0	0	0	0	0	0	0	0	0	0	0	0	0	0	0
PRAMEF8	46740	0	0	0	0	0	0	0	0	0	0	0	0	0	0	0	0	0	0	0	0	0	0	0	0	0	0	0	0	0	0	0	0	0	0	0	0	0	0	0	0	0	0	0	0	0	0	0	0
PRAMEF7	46740	0	0	0	0	0	0	0	0	0	0	0	0	0	0	0	0	0	0	0	0	0	0	0	0	0	0	0	0	0	0	0	0	0	0	0	0	0	0	0	0	0	0	0	0	0	0	0	0
PRAMEF6	34400	0	0	0	0	0	0	0	0	0	0	0	0	0	0	0	0	0	0	0	0	0	0	0	0	0	0	0	0	0	0	0	0	0	0	0	0	0	0	0	0	0	0	0	0	0	0	0	0
PRAMEF9	14360	0	0	0	0	0	0	0	0	0	0	0	0	0	0	0	0	0	0	0	0	0	0	0	0	0	0	0	0	0	0	0	0	0	0	0	0	0	0	0	0	0	0	0	0	0	0	0	0
LOC101929983	57460	0	0	0	0	0	0	0	0	0	0	0	0	0	0	0	0	0	0	0	0	0	0	0	0	0	0	0	0	0	0	0	0	0	0	0	0	0	0	0	0	0	0	0	0	0	0	0	0
LOC391003	42440	0	0	0	0	0	0	0	0	0	0	0	0	0	0	0	0	0	0	0	0	0	0	0	0	0	0	0	0	0	0	0	0	0	0	0	0	0	0	0	0	0	0	0	0	0	0	0	0
PRAMEF22	28920	0	0	0	0	0	0	0	0	0	0	0	0	0	0	0	0	0	0	0	0	0	0	0	0	0	0	0	0	0	0	0	0	0	0	0	0	0	0	0	0	0	0	0	0	0	0	0	0
PRAMEF25	19390	0	0	0	0	0	0	0	0	0	0	0	0	0	0	0	0	0	0	0	0	0	0	0	0	0	0	0	0	0	0	0	0	0	0	0	0	0	0	0	0	0	0	0	0	0	0	0	0
PRAMEF26	17850	0	0	0	0	0	0	0	0	0	0	0	0	0	0	0	0	0	0	0	0	0	0	0	0	0	0	0	0	0	0	0	0	0	0	0	0	0	0	0	0	0	0	0	0	0	0	0	0
PRAMEF5	37100	0	0	0	0	0	0	0	0	0	0	0	0	0	0	0	0	0	0	0	0	0	0	0	0	0	0	0	0	0	0	0	0	0	0	0	0	0	0	0	0	0	0	0	0	0	0	0	0
LOC649324	44290	0	0	0	0	0	0	0	0	0	0	0	0	0	0	0	0	0	0	0	0	0	0	0	0	0	0	0	0	0	0	0	0	0	0	0	0	0	0	0	0	0	0	0	0	0	0	0	0
LOC645354	44290	0	0	0	0	0	0	0	0	0	0	0	0	0	0	0	0	0	0	0	0	0	0	0	0	0	0	0	0	0	0	0	0	0	0	0	0	0	0	0	0	0	0	0	0	0	0	0	0
HNRNPCL2	11560	0	1	0	2	0	0	0	0	0	1	0	0	0	0	0	0	0	0	0	0	0	0	0	0	0	0	1	0	0	0	0	0	0	0	0	0	0	0	0	0	1	0	0	0	0	2	0	0
PRAMEF10	30500	0	0	0	0	0	0	0	0	0	0	0	0	0	0	0	0	0	0	0	0	0	0	0	0	0	0	0	0	0	0	0	0	0	0	0	0	0	0	0	0	0	0	0	0	0	0	0	0
LOC645382	30360	0	0	0	0	0	0	0	0	0	0	0	0	0	0	0	0	0	0	0	0	0	0	0	0	0	0	0	0	0	0	0	0	0	0	0	0	0	0	0	0	0	0	0	0	0	0	0	0
PRAMEF15	37240	0	0	0	0	0	0	0	0	0	0	0	0	0	0	0	0	0	0	0	0	0	0	0	0	0	0	0	0	0	0	0	0	0	0	0	0	0	0	0	0	0	0	0	0	0	0	0	0
LOC400736	43280	0	0	0	0	0	0	0	0	0	0	0	0	0	0	0	0	0	0	0	0	0	0	0	0	0	0	0	0	0	0	0	0	0	0	0	0	0	0	0	0	0	0	0	0	0	0	0	0
PRAMEF14	43280	0	0	0	0	0	0	0	0	0	0	0	0	0	0	0	0	0	0	0	0	0	0	0	0	0	0	0	0	0	0	0	0	0	0	0	0	0	0	0	0	0	0	0	0	0	0	0	0
PRAMEF19	42460	0	0	0	0	0	0	0	0	0	0	0	0	0	0	0	0	0	0	0	0	0	0	0	0	0	0	0	1	0	0	0	0	0	0	0	0	0	0	0	0	0	0	0	0	0	0	0	0
PRAMEF16	15860	0	0	0	0	0	0	0	0	0	0	0	0	0	0	0	0	0	0	0	0	0	0	0	0	0	0	0	0	0	0	0	0	0	0	0	0	0	0	0	0	0	0	0	0	0	0	0	0
PRAMEF17	31580	0	0	0	0	0	0	0	0	0	0	0	0	0	0	0	0	0	0	0	0	0	0	0	0	0	0	0	0	0	0	0	0	0	0	0	0	0	0	0	0	0	0	0	0	0	0	0	1
PRAMEF20	31940	0	0	0	0	0	0	0	0	0	0	0	0	0	0	0	0	0	0	0	0	0	0	0	0	0	0	0	0	0	0	0	0	0	0	0	0	0	0	0	0	0	0	0	0	0	0	0	0
LRRC38	19080	0	0	0	0	0	0	0	0	0	0	0	0	0	0	0	0	0	0	0	0	0	0	0	0	0	0	0	0	0	0	0	0	0	0	0	0	0	0	0	0	0	0	0	0	0	0	0	0
PDPN	29802	1995	0	0	0	0	927	2	0	0	0	2481	0	970	0	0	0	0	0	1	0	1287	2	0	0	656	0	0	2	0	491	0	0	0	0	4	0	0	0	0	0	2720	0	0	2673	5	1	843	0
PRDM2	95830	0	1	1245	0	385	0	0	0	0	0	238	2	1	1373	0	0	0	3	0	0	0	0	0	2	0	0	0	0	0	531	1981	0	0	0	0	0	0	0	0	0	214	0	2	0	2	0	0	0
KAZN	93680	0	0	0	0	0	258	0	0	0	0	0	0	0	0	22	0	0	0	2	0	0	0	2	0	0	0	1	0	0	0	772	0	0	0	0	0	0	0	435	0	489	0	0	0	0	0	0	0
TMEM51-AS1	69790	0	0	0	0	0	0	0	0	0	0	0	0	0	2	0	0	0	0	0	0	0	0	0	0	0	0	0	0	0	0	0	0	0	0	0	0	0	0	0	0	0	0	0	0	0	0	0	0
TMEM51	22380	0	0	0	0	0	0	0	0	0	0	581	0	0	0	0	0	0	0	0	0	0	0	0	0	0	547	0	0	0	0	0	0	0	0	0	0	0	0	0	0	0	0	0	0	0	0	0	0
C1orf195	7190	0	0	0	0	0	0	0	0	0	0	0	0	0	0	0	0	0	0	0	0	0	0	0	0	0	0	0	0	0	0	0	0	0	0	0	0	0	0	0	0	0	0	0	0	0	0	0	0
FHAD1	50900	0	0	0	0	0	0	0	0	0	0	0	0	0	0	0	0	0	0	0	0	0	0	1	0	0	0	0	0	0	0	0	0	0	0	0	0	0	0	0	0	0	0	0	0	0	0	0	0
EFHD2	2419507	0	62	0	0	0	0	0	0	0	0	0	0	0	4	0	0	0	0	0	0	0	0	0	0	0	0	0	0	0	0	0	0	0	0	0	0	0	1	368	0	0	0	0	72	0	712	0	0
CTRC	8990	0	0	0	0	0	0	0	0	0	0	0	0	0	0	0	0	0	0	0	0	0	0	0	0	0	0	0	0	0	0	0	0	0	0	0	0	0	0	0	0	0	0	0	0	0	0	0	0
CELA2A	9200	0	0	0	0	0	0	0	0	0	0	0	0	0	0	0	0	0	0	0	0	0	0	0	0	0	0	0	0	0	0	0	0	0	0	0	0	0	0	0	0	0	0	0	0	0	0	0	0
CELA2B	9230	0	0	0	0	0	0	0	0	0	0	0	0	0	0	0	0	0	0	0	0	0	0	0	0	0	0	0	0	0	0	0	0	0	0	0	0	0	0	0	0	0	0	0	0	0	0	0	0
CASP9	33040	0	0	0	0	0	0	0	0	0	0	0	0	0	0	0	0	0	0	0	0	0	0	0	0	0	0	0	0	0	0	0	0	0	0	0	0	0	0	0	0	0	0	0	0	0	0	0	0
DNAJC16	62990	0	0	105	0	0	0	0	0	0	0	0	0	0	0	0	0	0	0	0	0	0	0	0	0	0	0	0	0	0	0	0	0	0	0	0	0	0	0	0	0	0	0	0	0	0	0	0	0
AGMAT	31540	0	0	0	0	0	0	0	0	0	0	0	0	0	0	0	0	0	0	0	0	0	0	0	0	0	0	0	0	0	0	0	0	0	0	0	0	0	0	0	0	0	0	0	0	0	0	0	0
DDI2	26800	228	0	0	0	0	0	0	0	0	0	0	0	0	0	0	0	0	0	0	0	0	0	0	0	0	0	0	0	0	0	0	0	0	0	0	0	0	0	322	0	0	0	0	0	0	0	0	0
RSC1A1	18540	457	0	0	0	0	0	0	0	0	0	0	0	0	1	0	0	0	0	0	0	0	0	0	0	0	0	0	0	0	0	0	0	0	0	0	0	0	0	195	0	0	0	0	0	0	0	0	0
PLEKHM2	41220	0	173	0	0	46	0	0	0	2	0	234	759	0	0	80	0	0	0	0	2	0	0	0	0	0	0	15	0	0	0	0	0	0	0	0	0	0	0	0	0	431	1	1	2	0	0	0	0
SLC25A34	30730	0	0	2	0	0	0	0	0	0	0	0	0	0	0	0	0	0	0	0	0	0	0	0	0	0	0	0	0	0	0	0	0	0	0	0	0	0	0	0	0	0	0	0	0	0	0	0	0
TMEM82	12650	0	0	0	0	0	0	0	0	0	0	0	0	0	0	0	0	0	0	0	0	0	0	0	0	0	0	0	0	0	0	0	0	0	0	0	0	0	0	0	0	0	0	0	0	0	0	0	0
FBLIM1	37730	0	545	0	0	0	0	0	0	0	0	39	0	1	0	0	0	0	0	0	0	0	0	0	0	0	0	0	8	0	0	0	0	0	0	0	0	0	0	0	0	0	0	0	0	0	0	0	0
UQCRHL	5380	330	251	75	0	110	105	0	2	101	735	135	0	188	1	0	0	0	0	240	0	582	0	0	0	140	0	359	0	0	52	121	0	0	54	0	0	0	0	0	0	0	0	0	0	0	383	199	0
FLJ37453	27320	0	0	12	0	0	0	0	0	0	0	0	0	0	0	0	0	0	0	0	0	0	0	0	0	0	0	0	0	0	0	0	0	4	0	0	0	0	0	0	0	0	0	0	0	0	0	0	0
SPEN	122270	0	0	24	0	1741	0	0	0	0	0	346	4	0	0	0	0	0	0	0	0	1691	0	0	0	405	0	82	0	1	1	1157	0	2	0	0	0	2	0	0	0	1251	0	2	405	0	0	522	2
MIR5096	2060	0	0	0	0	0	0	0	0	0	0	0	0	0	0	0	0	0	0	0	0	0	0	0	0	0	0	0	0	0	0	0	0	0	0	0	0	0	0	0	0	0	0	0	0	0	0	0	0
ZBTB17	27940	2	646	0	0	0	0	0	0	0	0	0	0	0	0	0	0	0	0	0	0	2	1339	0	0	0	0	0	0	0	0	0	0	0	0	0	0	4	0	0	0	0	2	0	0	0	2	0	2
C1orf64	9270	0	0	0	0	0	0	0	0	0	0	0	0	0	0	0	0	0	0	0	0	0	0	0	0	0	0	0	0	0	0	0	0	0	0	0	0	0	0	0	0	0	0	0	0	0	0	0	0
HSPB7	28920	0	0	0	0	0	0	0	0	0	0	0	0	0	0	0	0	0	0	0	0	0	0	0	0	1	0	0	2	0	2	2242	0	0	0	0	0	0	0	0	0	0	0	0	0	0	0	1	0
CLCNKA	25360	0	0	0	0	0	0	0	0	0	0	0	0	0	0	0	0	0	0	0	0	0	0	0	0	0	0	0	0	0	0	0	0	0	0	0	0	0	0	0	0	0	0	0	0	0	0	0	0
CLCNKB	29840	0	0	0	0	0	0	0	0	0	0	0	0	0	0	0	0	0	0	0	0	0	0	0	0	0	0	0	0	0	0	0	0	0	0	0	0	0	0	0	0	0	0	0	0	0	0	0	0
FAM131C	17010	0	317	0	0	0	0	0	0	0	0	0	0	0	0	0	0	0	0	0	0	0	0	0	0	0	2	0	0	0	0	0	0	0	0	0	0	0	0	0	0	0	0	0	0	0	0	0	0
EPHA2	39640	0	0	1142	0	589	0	2	0	0	0	0	0	0	0	0	0	0	0	0	0	0	0	0	0	0	0	0	0	0	0	242	0	0	0	0	0	0	0	0	0	0	0	0	0	0	0	0	0
ARHGEF19	30290	0	0	0	0	0	0	0	0	0	0	0	0	0	0	0	0	0	0	0	0	0	0	0	0	0	0	0	0	0	0	0	0	0	0	0	0	0	0	0	0	0	0	0	0	0	0	0	0
RSG1	15600	0	0	0	0	0	0	0	0	0	0	0	0	0	0	0	0	0	0	0	0	0	0	0	0	0	0	0	0	0	0	0	0	0	0	0	0	0	0	0	0	0	0	0	0	0	0	0	0
FBXO42	62380	2	1332	0	0	362	0	0	0	0	0	624	0	1772	0	0	0	0	0	0	0	0	248	0	1	595	0	0	0	0	0	309	0	0	0	0	0	0	0	0	0	0	0	0	0	0	0	0	0
SZRD1	37660	0	453	0	0	460	649	0	0	0	0	20	0	0	0	0	0	0	0	321	0	0	0	0	0	0	23	0	0	0	0	0	0	0	0	0	0	0	0	138	0	553	0	0	2	0	0	0	0
SPATA21	20150	0	0	0	0	0	0	0	0	0	0	0	0	0	0	0	0	0	0	0	0	0	0	0	0	0	0	0	0	0	2	0	0	0	0	0	0	0	0	0	0	0	0	0	0	0	0	0	0
NECAP2	20810	0	776	0	0	0	0	0	0	0	727	0	919	0	0	0	0	0	0	0	0	640	0	51	0	0	991	1	2	0	3	0	0	0	0	0	0	0	0	184	0	54	0	0	0	0	34	350	0
CROCCP3	53681	0	0	0	0	0	0	0	0	0	0	0	0	0	0	0	0	0	0	0	0	0	0	0	0	0	0	0	0	0	0	0	0	0	0	0	0	0	0	0	0	0	0	0	0	0	0	0	0
FAM231B	13120	0	0	0	0	0	0	0	0	0	0	0	0	0	0	0	0	0	0	0	0	0	0	0	0	0	0	0	0	0	0	0	0	0	0	0	0	0	0	0	0	0	0	0	0	0	0	1	0
MIR3675	2210	0	0	0	0	0	0	0	0	0	0	0	0	0	0	0	0	0	0	0	0	0	0	0	0	0	0	0	0	0	0	0	0	0	0	0	0	0	0	0	0	0	0	0	0	0	0	0	0
NBPF1	59470	33	0	9	0	0	0	0	0	0	0	18	0	0	0	0	0	0	0	0	0	1	0	0	0	9	125	0	0	0	28	1	1	0	0	0	0	0	0	0	0	50	0	0	212	1	0	7	21
CROCCP2	17650	0	0	0	0	0	0	0	0	0	0	0	0	248	0	0	0	0	0	0	0	0	0	0	0	0	0	0	0	0	0	0	0	0	0	0	0	0	0	0	0	0	0	0	0	0	0	0	0
MST1P2	26360	0	0	0	0	0	0	0	0	0	0	0	0	0	0	0	0	0	0	0	0	0	0	0	0	0	0	0	0	0	0	0	0	12	0	0	0	0	0	0	0	0	0	0	0	0	0	0	0
FAM231A	10200	0	0	0	0	0	0	0	0	0	0	0	0	0	0	0	0	0	0	0	0	0	0	0	0	0	0	0	0	0	0	0	0	0	0	0	0	0	0	0	0	0	0	0	0	0	0	0	0
FAM231C	13100	0	0	0	0	0	0	0	0	0	0	0	0	0	0	0	0	0	0	0	0	0	0	0	0	0	0	0	0	0	0	0	0	0	0	0	0	0	0	0	0	0	0	0	0	0	0	0	0
ESPNP	20150	0	0	0	0	0	0	0	0	0	0	0	0	0	0	0	0	0	0	0	0	0	0	0	0	0	0	0	0	0	0	0	0	0	0	0	0	0	0	0	0	0	0	0	0	0	0	0	0
MST1L	46680	0	0	0	0	0	0	0	0	0	0	0	0	0	0	0	0	0	0	0	0	0	0	0	0	0	0	0	0	0	0	0	0	9	0	0	0	0	0	0	0	0	0	0	0	0	0	0	0
CROCC	66560	0	0	0	0	0	0	0	0	0	0	0	0	0	0	0	0	0	0	0	0	0	0	0	0	0	0	0	0	0	0	0	0	0	0	0	0	0	0	0	0	0	0	0	0	0	0	0	0
MFAP2	11740	0	0	9	0	228	0	0	0	0	0	0	0	0	0	0	0	0	0	0	0	0	0	0	0	0	0	0	0	1	297	0	0	20	0	0	0	0	0	0	0	2	0	0	0	0	0	0	0
ATP13A2	40400	0	0	0	0	0	0	0	0	0	0	0	0	0	0	0	0	0	0	0	0	0	0	0	0	0	0	0	0	0	0	0	0	0	0	0	0	0	0	0	0	0	0	0	0	0	0	0	0
SDHB	11450	52	574	537	0	763	0	1	0	0	0	0	0	0	2	0	0	0	0	0	0	723	0	0	0	1	0	0	0	0	0	0	0	0	0	0	1	0	0	0	0	0	0	0	2	0	0	0	0
PADI2	43630	0	0	0	0	0	2	0	0	0	0	0	0	0	0	0	0	0	0	0	0	0	0	2	0	0	0	0	0	0	0	0	0	0	0	0	0	4	0	0	0	0	0	0	0	0	0	0	0
PADI1	38470	0	0	0	0	0	0	0	0	0	0	0	0	0	0	0	0	0	0	0	0	0	0	0	0	0	0	0	0	0	0	0	0	0	0	0	0	0	0	0	0	0	0	0	0	0	0	0	0
PADI3	31880	0	0	0	0	0	0	0	0	0	0	0	0	0	0	0	0	0	0	0	0	0	0	0	0	0	0	0	0	0	0	0	12	0	0	0	0	0	0	0	0	0	0	0	0	0	0	0	0
MIR3972	870	0	0	0	0	0	0	0	0	0	0	0	0	0	0	0	0	0	0	0	0	0	0	0	0	0	0	0	0	0	0	0	0	0	0	0	0	0	0	0	0	0	0	0	0	0	0	0	0
PADI4	22650	0	0	0	0	0	0	0	0	0	0	0	0	0	0	0	0	0	0	0	0	0	0	0	0	0	0	0	0	0	0	0	0	0	0	0	0	0	0	0	0	0	0	0	0	0	0	0	0
PADI6	23960	0	0	0	0	0	0	0	0	0	0	0	0	0	0	2	0	0	0	0	0	0	0	0	0	0	0	0	0	0	0	0	0	0	0	0	0	0	0	0	0	0	0	0	0	0	0	0	0
RCC2	41630	0	0	0	0	345	0	0	0	0	0	0	0	0	0	0	0	0	0	0	0	0	0	0	0	0	0	0	0	0	8	0	0	0	0	0	2	0	0	0	0	0	0	0	0	0	0	0	0
ARHGEF10L	44940	2574	125	0	2	0	321	0	0	1	0	0	0	0	0	0	0	0	0	0	0	0	0	0	0	0	0	143	0	0	0	0	0	1	0	0	0	0	0	0	125	0	0	0	0	0	0	0	0
ACTL8	18610	0	0	0	0	0	0	0	0	0	0	0	0	0	0	0	0	0	0	0	0	0	0	0	0	0	0	0	0	0	0	0	0	0	0	0	0	0	0	0	0	0	0	0	0	0	0	0	0
LOC101927876	24700	0	0	0	0	0	0	0	0	0	0	0	0	0	0	0	0	0	0	0	0	0	0	0	0	0	0	0	0	0	0	0	0	0	0	0	0	0	0	0	0	0	0	0	0	0	0	0	0
IGSF21	19440	0	0	0	0	0	0	0	0	0	0	0	0	0	0	0	0	0	0	0	0	0	0	0	0	0	0	0	0	0	0	0	0	0	0	0	0	0	0	0	0	0	0	0	0	0	0	0	0
KLHDC7A	50570	0	0	0	0	0	0	0	0	0	0	0	0	0	0	0	0	0	0	0	0	0	0	0	0	0	0	0	0	0	0	0	0	0	0	0	0	0	0	0	0	0	0	0	1	0	0	0	0
PAX7	63130	0	0	0	0	0	0	0	0	0	0	0	0	0	0	0	0	0	0	0	0	0	0	0	0	0	0	0	0	0	0	0	0	0	0	0	0	0	0	0	0	0	0	0	0	0	0	0	0
TAS1R2	25210	0	0	0	0	0	0	0	0	0	0	0	0	0	0	0	0	0	0	0	0	0	0	0	0	0	0	0	0	0	0	0	0	0	0	0	0	0	0	0	0	0	0	0	0	0	0	0	0
ALDH4A1	35810	0	1037	0	0	0	0	0	0	0	0	0	0	0	0	0	0	0	0	0	0	0	0	0	0	0	0	0	0	0	0	0	0	0	0	0	0	0	0	0	0	0	0	0	0	0	0	0	0
MIR4695	740	0	0	0	0	0	0	0	0	0	0	0	0	0	0	0	0	0	0	0	0	0	0	0	0	0	0	0	0	0	0	0	0	0	0	0	0	0	0	0	0	0	0	0	0	0	0	0	0
MIR1290	780	0	0	0	0	0	0	0	0	0	0	0	0	0	0	0	0	0	0	0	0	0	0	0	0	0	0	0	0	0	0	0	0	0	0	0	0	0	0	0	0	0	0	0	0	0	0	0	0
IFFO2	58350	0	516	0	2	0	0	0	0	0	0	0	0	0	0	0	0	0	2	0	0	0	0	0	0	0	43	0	0	0	0	0	0	104	0	0	0	0	0	0	0	0	0	0	0	0	1	0	0
UBR4	158821	0	894	0	0	1	560	0	0	2	2	1	2	0	0	0	0	0	0	0	0	0	0	0	0	792	189	0	0	4	120	1	0	0	0	0	0	0	0	77	0	0	0	0	0	0	0	0	0
EMC1	66710	0	0	0	0	0	0	0	0	0	0	0	0	0	0	0	1	0	0	0	0	0	1299	0	0	0	0	0	0	0	0	0	0	0	0	0	0	0	0	0	0	0	0	0	0	0	0	0	0
MRTO4	22730	0	480	0	0	0	0	0	0	0	0	0	0	0	10	0	0	0	0	0	0	0	0	0	0	0	0	0	0	0	2	0	0	0	0	0	0	0	0	359	0	0	0	0	0	0	0	0	0
AKR7L	23140	0	0	4	0	0	3	0	0	0	0	0	0	5	0	0	0	0	0	0	0	0	0	0	0	0	0	0	0	0	0	0	0	0	0	0	0	0	0	0	0	11	0	0	0	0	0	0	0
AKR7A3	12410	0	0	1	0	0	0	2	0	0	0	0	0	0	0	0	0	0	0	0	0	0	0	0	0	0	0	0	0	0	0	0	0	0	0	0	0	0	0	0	0	0	0	0	0	0	0	0	0
LOC100506730	24900	0	0	0	0	0	0	0	0	0	0	0	0	0	0	0	0	0	0	0	0	0	0	0	0	0	0	0	0	0	0	0	0	0	0	0	0	0	0	0	0	0	0	0	0	0	0	0	0
AKR7A2	26190	0	0	567	0	0	450	0	0	0	0	0	0	805	0	0	0	0	0	0	0	0	0	0	0	0	0	0	0	0	0	0	0	0	0	0	0	0	0	0	0	1011	0	0	0	2	0	0	0
PQLC2	34610	2	0	1	0	0	0	0	0	0	0	0	0	0	0	0	0	0	0	0	0	0	0	0	0	0	0	0	0	0	0	0	0	0	0	0	0	0	0	0	0	0	0	0	0	1125	0	0	0
CAPZB	29070	857	0	85	0	296	212	0	0	0	1	16	904	2	6	2	1	2	2	595	0	149	1	0	2	385	953	0	1	1	628	176	0	0	0	0	0	3	60	596	0	492	0	0	366	973	1002	0	0
MINOS1	42310	73	67	0	0	66	39	0	0	94	0	0	67	0	2	0	0	0	96	0	0	0	107	0	0	117	24	57	0	0	274	0	0	74	0	0	0	0	0	0	0	61	0	0	0	0	0	0	0
MINOS1-NBL1	22100	0	0	0	0	0	0	0	0	0	0	0	0	0	0	0	0	0	0	0	0	0	0	0	0	0	0	0	0	0	0	0	0	0	0	0	0	0	0	0	0	0	0	0	0	0	0	0	0
RPS14P3	8382154	802	2118	730	968	2317	555	2	0	78	0	935	1482	1368	1146	642	2	6	351	2105	193	2405	1307	3	1	671	468	1750	3	4	1061	1405	0	1102	666	0	6	3	1843	907	0	1278	3	1	2029	2371	1900	1182	0
NBL1	32810	0	0	0	0	0	0	0	0	6	0	1	0	0	0	0	0	0	0	0	0	0	0	0	0	0	2	0	0	0	4	0	0	0	0	0	0	0	0	0	0	22	0	0	3	0	0	0	0
HTR6	33880	0	0	0	0	0	0	0	0	0	0	0	0	0	0	0	0	0	0	0	0	0	0	0	0	0	0	0	0	0	0	0	0	0	0	0	0	0	0	0	0	0	0	0	0	0	0	0	0
TMCO4	29740	0	0	0	0	0	0	0	0	0	0	0	0	0	0	0	0	0	0	0	0	0	0	0	0	0	0	0	0	0	0	0	0	0	0	0	0	0	0	0	0	0	0	0	0	0	0	0	0
RNF186	12500	0	0	0	0	0	0	0	0	0	0	0	0	0	0	0	0	0	0	0	0	0	0	0	0	0	0	0	0	0	0	0	0	0	0	0	0	0	0	0	0	0	0	0	0	0	0	0	0
OTUD3	65140	684	0	0	0	0	0	0	0	0	0	0	0	1	0	0	0	0	0	0	0	0	0	0	0	0	0	0	0	0	0	0	0	0	0	0	0	0	0	0	0	0	0	0	0	0	0	0	0
PLA2G2E	4870	0	0	0	0	0	0	0	0	0	0	0	0	0	0	0	0	0	0	0	0	0	0	0	0	0	0	0	0	0	0	0	0	0	0	0	0	0	0	0	0	0	0	0	0	0	0	0	0
PLA2G2A	10320	0	0	0	0	0	0	0	0	0	0	0	0	0	0	0	0	0	0	0	0	0	0	0	0	0	0	0	0	0	0	0	0	0	0	0	0	0	0	0	0	0	0	0	0	0	0	0	0
PLA2G5	18940	0	0	0	0	0	0	0	0	0	0	0	0	0	0	0	0	0	0	0	0	0	0	0	0	0	0	0	0	0	0	0	0	0	0	0	0	0	0	0	0	0	0	0	0	0	0	0	0
PLA2G2D	19700	0	0	0	0	0	0	0	0	0	0	0	0	0	0	0	0	0	0	0	0	0	0	0	0	0	0	0	0	0	0	0	0	0	0	0	0	0	0	0	0	0	0	0	0	0	0	0	0
PLA2G2F	27190	0	0	0	0	0	0	0	0	0	0	0	0	0	0	0	0	0	0	0	0	0	0	0	0	0	0	0	0	0	0	0	0	0	0	0	0	0	0	0	0	0	0	0	0	0	0	0	0
PLA2G2C	4530	0	0	0	0	0	0	0	0	0	0	0	0	0	0	0	0	0	0	0	0	0	0	0	0	0	0	0	0	0	0	0	0	0	0	0	0	0	0	0	0	0	0	0	0	0	0	0	0
UBXN10-AS1	5090	0	0	0	0	0	0	0	0	0	0	0	0	0	0	0	0	0	0	0	0	0	0	0	0	0	0	0	0	0	0	0	0	0	0	0	0	0	0	0	0	0	0	0	0	0	0	0	0
UBXN10	55780	0	0	0	0	0	0	0	0	0	0	0	0	0	0	0	0	0	0	0	0	0	0	0	0	0	0	0	0	0	0	0	0	0	2	0	0	0	0	0	0	0	0	0	0	0	0	0	0
VWA5B1	44750	0	0	0	0	2	0	0	0	0	0	0	0	0	0	0	0	0	0	0	0	0	0	0	0	0	0	0	0	0	0	0	0	0	0	0	0	0	0	0	0	0	0	0	0	0	0	0	0
LINC01141	37830	0	0	0	0	0	0	0	0	0	0	0	0	0	0	0	0	0	0	0	0	0	0	0	0	0	0	0	0	1	0	0	0	0	0	0	0	0	0	0	0	0	0	0	0	0	0	0	0
CAMK2N1	23510	0	0	0	0	0	6	0	0	0	0	0	0	0	0	0	0	0	0	0	0	0	0	0	0	8	0	0	0	0	0	0	0	0	0	0	0	0	0	0	0	588	0	0	0	0	0	0	2
MUL1	24580	62	0	0	0	2	0	0	0	0	0	0	0	0	0	0	0	1	0	1227	0	0	0	0	0	0	0	0	0	0	1	0	0	0	0	0	0	0	0	0	0	0	0	0	0	0	0	0	0
FAM43B	25820	0	0	0	0	0	0	0	0	0	0	0	0	0	0	0	0	0	0	0	0	0	0	0	0	0	0	0	0	0	0	0	0	0	0	0	0	0	0	0	0	0	0	0	0	0	0	0	0
CDA	959354	1	1352	0	0	0	0	1	0	0	0	0	0	0	0	0	0	0	0	0	0	0	0	0	0	0	0	0	0	0	0	0	0	0	0	0	0	0	0	0	0	0	0	0	0	0	0	0	0
PINK1	26600	0	0	0	0	0	0	0	0	0	0	0	0	0	0	0	0	0	0	0	0	0	0	0	0	0	0	0	0	0	53	0	0	0	0	0	0	0	0	0	0	0	0	0	0	0	0	0	0
MIR6084	1100	0	0	0	0	0	0	0	0	0	0	0	0	0	0	0	0	0	0	0	0	0	0	0	0	0	0	0	0	0	0	0	0	0	0	0	0	0	0	0	0	0	0	0	0	0	0	0	0
PINK1-AS	44430	0	0	0	0	0	0	0	0	0	0	0	0	0	0	0	0	0	0	0	0	0	0	0	0	0	0	0	0	0	0	0	0	0	0	0	0	0	0	0	0	0	0	0	0	0	0	0	0
DDOST	21260	1	0	0	2	0	376	2	0	0	2	0	2	0	201	0	0	1	0	0	0	2	1097	0	0	3	871	0	0	0	0	0	0	0	0	0	0	0	0	533	0	0	1	0	0	2225	0	1	0
KIF17	40980	0	0	0	0	0	0	0	0	0	0	0	0	0	0	0	0	0	0	0	0	0	0	0	0	0	0	0	0	2	0	0	0	0	202	0	0	0	0	0	0	0	0	0	0	0	0	0	0
SH2D5	38340	0	0	0	0	0	0	0	0	0	0	7	0	0	0	0	0	0	0	0	0	0	0	0	0	0	0	0	0	0	0	5	0	0	0	0	0	0	0	0	0	0	0	0	0	0	0	0	0
HP1BP3	39210	0	279	170	0	2	344	0	0	351	0	20	0	0	0	0	0	1	0	712	242	0	6	0	0	0	0	37	0	0	0	0	0	0	0	0	0	0	0	165	2	0	0	0	0	0	0	2	0
EIF4G3	69700	0	60	0	0	0	109	0	0	0	0	61	64	0	0	0	0	0	0	183	0	1195	0	0	0	0	0	9	0	0	43	0	0	0	0	0	0	1	0	389	0	0	0	0	0	2	884	0	0
MIR1256	1190	0	0	0	0	0	0	0	0	0	0	0	0	0	0	0	0	0	0	0	0	0	0	0	0	0	0	0	0	0	0	0	0	0	0	0	0	0	0	0	0	0	0	0	0	0	0	0	0
ECE1	57371	3	224	0	0	296	665	0	0	418	0	0	0	0	4	2	0	3	0	649	0	1	0	0	0	0	0	0	0	0	36	0	4	0	0	0	0	0	1	2617	0	926	2	0	0	0	74	0	2
LOC100506801	25740	0	0	0	0	0	0	0	0	0	0	0	0	0	0	0	0	0	0	0	0	0	0	0	0	0	0	0	0	0	0	0	0	0	0	0	0	0	0	0	0	0	0	0	0	0	0	0	0
NBPF3	44180	0	0	0	0	0	0	0	0	0	0	1	0	0	0	0	0	0	0	0	0	0	0	0	0	0	5	0	0	0	0	0	0	0	0	0	0	0	0	0	0	1	0	0	0	0	0	2	0
ALPL	25960	0	0	0	1	0	0	0	0	0	0	0	3	0	2	0	0	0	2	0	12	4	4129	0	0	0	0	0	2	0	0	0	0	0	0	0	0	0	1	0	0	0	0	0	1	0	1	0	0
RAP1GAP	35960	0	0	0	0	0	0	0	0	0	0	0	0	0	0	0	0	0	0	0	0	0	0	0	0	0	27	0	0	0	0	0	0	0	0	0	0	3	0	0	0	0	0	0	0	0	0	0	0
USP48	5188527	0	0	0	0	224	0	0	0	0	0	0	0	0	0	0	0	0	0	0	0	179	0	0	0	0	0	0	0	0	0	0	0	0	0	0	0	0	0	0	0	0	0	0	0	0	0	216	0
LDLRAD2	40120	0	0	0	0	0	0	0	0	0	0	0	0	0	0	0	0	0	0	0	0	0	0	0	0	0	0	0	0	0	0	0	0	0	0	0	0	0	0	12	0	0	0	0	0	0	0	0	0
HSPG2	143432	1065	225	0	0	1	145	0	0	0	0	0	0	0	0	0	0	0	0	0	0	599	0	0	0	0	1	0	0	0	0	0	3	0	0	0	0	0	0	42	0	0	0	0	0	0	4	0	1851
CELA3B	10030	0	0	0	0	0	0	0	0	0	0	0	0	0	0	0	0	0	0	0	0	0	0	0	0	0	0	0	0	0	0	0	0	0	0	0	0	0	0	0	0	0	0	0	0	0	0	0	0
CELA3A	9070	0	0	0	0	0	0	0	0	0	0	0	0	0	0	0	0	0	0	0	0	0	0	0	0	0	0	0	0	0	0	0	2	0	0	0	0	0	0	0	0	0	0	0	0	0	0	0	0
LOC101928043	6980	0	0	0	0	0	0	0	0	0	0	0	0	0	0	0	0	0	0	0	0	0	0	0	0	0	0	0	0	0	0	0	0	0	0	0	0	0	0	0	0	0	0	0	0	0	0	0	0
LINC00339	13880	0	0	0	0	0	0	0	0	0	0	0	0	0	0	0	0	0	0	0	0	0	0	0	0	0	0	0	0	0	0	0	0	0	0	0	0	0	0	0	0	0	0	0	0	11	0	0	0
CDC42	31550	923	396	345	0	85	0	0	0	83	1	232	606	635	394	0	1	0	63	316	0	773	0	0	0	0	301	2	0	0	212	115	0	0	0	0	2	0	0	148	0	249	2	0	552	5	0	167	0
WNT4	39050	0	0	0	0	0	0	0	0	0	0	0	0	0	0	2	0	0	0	0	0	0	0	0	0	0	2	0	0	0	0	0	0	0	0	0	0	0	0	0	0	0	0	0	0	0	0	0	0
MIR4418	620	0	0	0	0	0	0	0	0	0	0	0	0	0	0	0	0	0	0	0	0	0	0	0	0	0	0	0	0	0	0	0	0	0	0	0	0	0	0	0	0	0	0	0	0	0	0	0	0
ZBTB40	89920	0	0	0	0	0	0	0	0	0	0	0	0	0	0	0	0	0	0	0	0	0	0	0	0	0	0	0	0	0	0	0	0	0	0	0	2	0	0	0	0	0	0	0	0	0	0	0	0
EPHA8	54090	0	0	0	0	0	0	0	0	0	0	0	0	0	0	0	0	0	0	0	0	0	0	0	0	0	0	0	0	0	0	0	0	0	0	0	0	0	0	0	0	0	0	0	0	0	0	0	0
MIR6127	1090	0	0	0	0	0	0	0	0	0	0	0	0	0	0	0	0	0	0	0	0	0	0	0	0	0	0	0	0	0	0	0	0	0	0	0	0	0	0	0	0	0	0	0	0	0	0	0	0
C1QA	10980	0	0	0	0	0	0	0	0	0	0	0	0	0	0	0	0	0	0	0	0	0	0	0	0	0	0	0	0	0	0	0	0	0	0	0	0	0	0	0	0	0	0	0	0	0	0	0	0
C1QC	11910	0	0	0	0	0	0	0	0	0	0	0	0	0	0	0	0	0	0	0	0	0	0	0	0	0	0	0	0	0	0	0	0	0	0	0	0	0	0	0	0	0	0	0	0	0	0	0	0
C1QB	10440	0	0	0	0	0	0	0	0	0	0	0	0	0	0	0	0	0	0	0	0	0	0	0	0	0	0	0	0	0	0	0	0	0	0	0	0	0	0	0	0	0	0	0	0	0	0	0	0
EPHB2	110390	0	0	0	0	0	0	0	0	0	0	0	0	0	0	1	0	0	0	0	0	717	0	0	0	0	0	0	0	0	0	0	0	0	0	0	0	0	0	0	0	0	0	0	0	0	0	0	0
MIR4684	820	0	0	0	0	0	0	0	0	0	0	0	0	0	0	0	0	0	0	0	0	0	0	0	0	0	0	0	0	0	0	0	0	0	0	0	0	0	0	0	0	0	0	0	0	0	0	0	0
MIR4253	680	0	0	0	0	0	0	0	0	0	0	0	0	0	0	0	0	0	0	0	0	0	0	0	0	0	0	0	0	0	0	0	0	0	0	0	0	0	0	0	0	0	0	0	0	0	0	0	0
LACTBL1	17330	0	0	0	0	0	0	0	0	0	0	0	0	0	0	0	0	0	0	0	0	0	0	0	0	0	0	0	0	0	0	0	0	0	0	0	0	0	0	0	2	0	0	0	0	0	0	0	0
C1orf234	5100	0	0	0	0	0	0	0	0	0	0	0	0	0	0	0	0	0	0	0	0	0	0	0	0	0	0	0	0	0	0	0	0	0	0	0	0	0	0	0	0	0	0	0	0	0	0	0	0
KDM1A	3107758	18	0	0	0	0	0	0	0	0	0	0	19	0	0	0	0	0	0	0	0	0	0	0	0	0	0	0	0	0	0	0	0	0	0	0	0	0	0	0	0	296	0	0	0	0	0	0	0
MIR3115	680	0	0	0	0	0	0	0	0	0	0	0	0	0	0	0	0	0	0	0	0	0	0	0	0	0	0	0	0	0	0	0	0	0	0	0	0	0	0	0	0	0	0	0	0	0	0	0	0
MIR4419A	770	0	0	0	0	0	0	0	0	0	0	0	0	0	0	0	0	0	0	0	0	0	0	0	0	0	0	0	0	0	0	0	0	0	0	0	0	0	0	0	0	0	0	0	0	0	0	0	0
LUZP1	84871461	309	1	186	0	332	467	0	0	0	2	277	1258	706	2	0	0	0	0	0	0	0	37	0	0	270	0	676	0	0	0	1076	0	0	0	0	0	0	0	0	0	40	0	0	0	0	608	0	1
HTR1D	28350	0	0	0	0	0	0	0	0	0	0	0	0	0	0	0	0	0	0	0	0	0	0	0	0	0	0	0	0	0	0	0	0	0	0	0	0	0	0	0	0	0	0	0	0	0	0	0	0
LINC01355	35110	0	2	0	0	0	0	0	0	0	0	0	0	0	0	0	0	0	0	0	0	0	0	0	0	0	0	0	0	0	0	0	0	0	0	0	0	0	0	0	0	0	0	0	0	0	0	0	0
HNRNPR	7840226	0	0	0	0	22	102	0	0	1	0	0	0	0	2207	0	0	0	0	319	0	0	0	0	0	0	0	0	1	0	45	0	0	0	0	0	0	0	444	0	1	520	0	0	651	769	2	30	0
ZNF436	48140	1142	0	0	0	2	0	0	0	0	20	0	0	0	0	0	0	0	0	0	0	2	0	0	0	0	0	0	0	0	0	0	0	61	0	0	0	0	0	0	0	0	0	0	0	0	0	0	0
ZNF436-AS1	28670	0	0	0	0	0	0	0	0	0	0	0	0	0	0	0	0	0	0	0	0	0	0	0	0	0	0	0	0	0	0	0	0	0	0	0	0	0	0	0	0	0	0	0	0	0	0	0	0
TCEA3	17500	0	0	0	0	2	0	0	0	0	0	0	0	0	0	0	0	0	0	0	0	0	0	0	0	0	0	0	0	0	0	0	0	0	0	0	0	0	0	0	0	0	0	0	0	0	0	0	0
ASAP3	41520	0	0	0	0	0	0	0	0	0	0	0	0	0	0	0	0	0	0	0	0	0	0	0	0	0	0	0	0	0	0	0	0	0	0	0	0	0	0	0	0	0	0	0	0	0	0	0	0
E2F2	51930	1	0	0	0	0	0	0	0	0	0	0	0	0	0	0	0	0	0	0	0	0	0	0	0	0	0	0	0	0	0	0	0	0	0	0	0	0	0	0	0	0	0	0	0	0	0	0	0
LOC101928163	12120	0	0	0	0	0	0	0	0	0	0	0	0	0	0	0	0	0	0	0	0	0	0	0	0	0	0	0	0	0	0	0	0	0	0	0	0	0	0	0	0	0	0	0	0	0	0	0	0
ID3	1239849	2	2	1196	241	200	316	2	2	0	0	0	738	0	2	0	0	3	831	0	3	2	1000	2693	0	4	0	177	0	0	0	412	0	1859	2	0	0	0	177	351	1	0	2	0	0	289	411	2	57
MDS2	10270	0	0	0	0	0	0	0	0	0	0	0	0	0	0	0	0	0	0	0	0	0	0	0	0	0	0	0	0	0	0	0	0	0	0	0	0	0	0	0	0	0	0	0	0	0	0	0	0
[truncated: 25,949 more rows]
[truncated: 44 more columns]
